# Supplementary material for: Exome Sequencing Reveals the Genetic Architecture of Non‐syndromic Orofacial Clefts and Identifies BOC as a Novel Causal Gene
Source: Adv Sci (Weinh). 2025 Jun 4;12(32):e12073. doi: 10.1002/advs.202412073 (PMC12407381; doi:10.1002/advs.202412073)
Supplement: Supplementary file 3 — Supporting Information [file ADVS-12-e12073-s005.xlsx]

## Sheet: Our gene list
Supplemental Table 2. Number of variants identified in our OFC gene list (457 genes).
Gene ID	Gene symbol	Gene name	OFC gene list pulished in Genet in Medicine (367 genes)	OFC-related signaling pathway genes (122 genes)	Number of variants identified
26154	ABCA12	ATP binding cassette subfamily A member 12	Yes	No	17
32	ACACB	acetyl-CoA carboxylase beta	Yes	No	16
91452	ACBD5	acyl-CoA binding domain containing 5	Yes	No	3
55902	ACSS2	acyl-CoA synthetase short chain family member 2	Yes	No	2
60	ACTB	actin beta	Yes	No	1
71	ACTG1	actin gamma 1	Yes	No	1
91	ACVR1B	activin A receptor type 1B	No	Yes	2
130399	ACVR1C	activin A receptor type 1C	No	Yes	2
93	ACVR2B	activin A receptor type 2B	No	Yes	1
131	ADH7	alcohol dehydrogenase 7 (class IV), mu or sigma polypeptide	Yes	No	9
27245	AHDC1	AT-hook DNA binding motif containing 1	Yes	No	10
207	AKT1	AKT serine/threonine kinase 1	No	Yes	3
208	AKT2	AKT serine/threonine kinase 2	No	Yes	1
10000	AKT3	AKT serine/threonine kinase 3	No	Yes	1
79796	ALG9	ALG9 alpha-1,2-mannosyltransferase	Yes	No	1
8092	ALX1	ALX homeobox 1	Yes	No	2
257	ALX3	ALX homeobox 3	Yes	No	1
265	AMELX	amelogenin X-linked	Yes	No	1
139285	AMER1	APC membrane recruitment protein 1	Yes	No	2
29123	ANKRD11	ankyrin repeat domain containing 11	Yes	No	15
3730	ANOS1	anosmin 1	Yes	No	5
324	APC	APC regulator of WNT signaling pathway	No	Yes	12
372	ARCN1	archain 1	Yes	No	1
9411	ARHGAP29	Rho GTPase activating protein 29	Yes	No	8
57514	ARHGAP31	Rho GTPase activating protein 31	Yes	No	5
84159	ARID5B	AT-rich interaction domain 5B	Yes	No	6
171023	ASXL1	ASXL transcriptional regulator 1	Yes	No	7
1822	ATN1	atrophin 1	Yes	No	19
545	ATR	ATR serine/threonine kinase	Yes	No	9
546	ATRX	ATRX chromatin remodeler	Yes	No	8
8312	AXIN1	axin 1	No	Yes	9
8313	AXIN2	axin 2	No	Yes	6
126792	B3GALT6	beta-1,3-galactosyltransferase 6	Yes	No	3
26229	B3GAT3	beta-1,3-glucuronyltransferase 3	Yes	No	1
145173	B3GLCT	beta 3-glucosyltransferase	Yes	No	1
11285	B4GALT7	beta-1,4-galactosyltransferase 7	Yes	No	2
80776	B9D2	B9 domain containing 2	Yes	No	3
54880	BCOR	BCL6 corepressor	Yes	No	6
650	BMP2	bone morphogenetic protein 2	Yes	Yes	3
651	BMP3	bone morphogenetic protein 3	No	Yes	2
652	BMP4	bone morphogenetic protein 4	Yes	Yes	5
653	BMP5	bone morphogenetic protein 5	No	Yes	2
654	BMP6	bone morphogenetic protein 6	No	Yes	1
655	BMP7	bone morphogenetic protein 7	No	Yes	4
353500	BMP8A	bone morphogenetic protein 8a	No	Yes	3
656	BMP8B	bone morphogenetic protein 8b	No	Yes	7
168667	BMPER	BMP binding endothelial regulator	Yes	No	1
658	BMPR1B	bone morphogenetic protein receptor type 1B	No	No	3
659	BMPR2	bone morphogenetic protein receptor type 2	No	Yes	4
91653	BOC	BOC cell adhesion associated, oncogene regulated	No	Yes	3
8945	BTRC	beta-transducin repeat containing E3 ubiquitin protein ligase	No	Yes	4
701	BUB1B	BUB1 mitotic checkpoint serine/threonine kinase B	Yes	No	5
26005	C2CD3	C2 domain containing 3 centriole elongation regulator	Yes	No	16
8618	CADPS	calcium dependent secretion activator	Yes	No	2
8573	CASK	calcium/calmodulin dependent serine protein kinase	Yes	No	1
57545	CC2D2A	coiled-coil and C2 domain containing 2A	Yes	No	10
8318	CDC45	cell division cycle 45	Yes	No	5
999	CDH1	cadherin 1	Yes	No	9
28513	CDH19	cadherin 19	Yes	No	4
1028	CDKN1C	cyclin dependent kinase inhibitor 1C	Yes	No	3
50937	CDON	cell adhesion associated, oncogene regulated	Yes	Yes	9
1063	CENPF	centromere protein F	Yes	No	19
153241	CEP120	centrosomal protein 120	Yes	No	6
80184	CEP290	centrosomal protein 290	Yes	No	13
149465	CFAP57	cilia and flagella associated protein 57	Yes	No	8
10428	CFDP1	craniofacial development protein 1	Yes	No	1
55636	CHD7	chromodomain helicase DNA binding protein 7	Yes	No	19
1124	CHN2	chimerin 2	Yes	No	6
8646	CHRD	chordin	No	Yes	3
1134	CHRNA1	cholinergic receptor nicotinic alpha 1 subunit	Yes	No	3
1139	CHRNA7	cholinergic receptor nicotinic alpha 7 subunit	Yes	No	1
1144	CHRND	cholinergic receptor nicotinic delta subunit	Yes	No	4
1146	CHRNG	cholinergic receptor nicotinic gamma subunit	Yes	No	4
113189	CHST14	carbohydrate sulfotransferase 14	Yes	No	3
22856	CHSY1	chondroitin sulfate synthase 1	Yes	No	4
150468	CKAP2L	cytoskeleton associated protein 2 like	Yes	No	8
1209	CLPTM1	CLPTM1 regulator of GABA type A receptor forward trafficking	Yes	No	2
81037	CLPTM1L	CLPTM1 like	Yes	No	5
4848	CNOT2	CCR4-NOT transcription complex subunit 2	Yes	No	2
9382	COG1	component of oligomeric golgi complex 1	Yes	No	9
10466	COG5	component of oligomeric golgi complex 5	Yes	No	3
1301	COL11A1	collagen type XI alpha 1 chain	Yes	No	8
1280	COL2A1	collagen type II alpha 1 chain	Yes	No	10
1297	COL9A1	collagen type IX alpha 1 chain	Yes	No	10
1298	COL9A2	collagen type IX alpha 2 chain	Yes	No	8
1299	COL9A3	collagen type IX alpha 3 chain	Yes	No	9
10584	COLEC10	collectin subfamily member 10	Yes	No	3
78989	COLEC11	collectin subfamily member 11	Yes	No	3
65250	CPLANE1	ciliogenesis and planar polarity effector complex subunit 1	Yes	No	9
1429	CRYZ	crystallin zeta	Yes	No	4
10664	CTCF	CCCTC-binding factor	Yes	No	2
1499	CTNNB1	catenin beta 1	No	Yes	2
1500	CTNND1	catenin delta 1	Yes	No	9
1600	DAB1	DAB adaptor protein 1	Yes	No	1
1605	DAG1	dystroglycan 1	No	Yes	5
1634	DCN	decorin	No	Yes	1
1654	DDX3X	DEAD-box helicase 3 X-linked	Yes	No	3
83479	DDX59	DEAD-box helicase 59	Yes	No	11
10522	DEAF1	DEAF1 transcription factor	Yes	No	4
9909	DENND4B	DENN domain containing 4B	Yes	No	9
1718	DHCR24	24-dehydrocholesterol reductase	Yes	No	4
1717	DHCR7	7-dehydrocholesterol reductase	Yes	No	4
1723	DHODH	dihydroorotate dehydrogenase (quinone)	Yes	No	5
129563	DIS3L2	DIS3 like 3'-5' exoribonuclease 2	Yes	No	7
1739	DLG1	discs large MAGUK scaffold protein 1	Yes	No	4
54567	DLL4	delta like canonical Notch ligand 4	Yes	No	4
1748	DLX4	distal-less homeobox 4	Yes	No	3
1789	DNMT3B	DNA methyltransferase 3 beta	Yes	No	4
57572	DOCK6	dedicator of cytokinesis 6	Yes	No	19
29980	DONSON	DNA replication fork stabilization factor DONSON	Yes	No	3
56940	DUSP22	dual specificity phosphatase 22	Yes	No	1
1855	DVL1	dishevelled segment polarity protein 1	Yes	Yes	9
1856	DVL2	dishevelled segment polarity protein 2	No	Yes	9
1857	DVL3	dishevelled segment polarity protein 3	Yes	Yes	4
79659	DYNC2H1	dynein cytoplasmic 2 heavy chain 1	Yes	No	26
55112	DYNC2I1	dynein 2 intermediate chain 1	Yes	No	4
89891	DYNC2I2	dynein 2 intermediate chain 2	Yes	No	5
51626	DYNC2LI1	dynein cytoplasmic 2 light intermediate chain 1	Yes	No	3
124454	EARS2	glutamyl-tRNA synthetase 2, mitochondrial	Yes	No	3
10682	EBP	EBP cholestenol delta-isomerase	Yes	No	4
9427	ECEL1	endothelin converting enzyme like 1	Yes	No	4
1906	EDN1	endothelin 1	Yes	No	2
1909	EDNRA	endothelin receptor type A	Yes	No	4
1947	EFNB1	ephrin B1	Yes	No	1
9343	EFTUD2	elongation factor Tu GTP binding domain containing 2	Yes	No	4
1968	EIF2S3	eukaryotic translation initiation factor 2 subunit gamma	Yes	No	2
9775	EIF4A3	eukaryotic translation initiation factor 4A3	Yes	No	1
10436	EMG1	EMG1 N1-specific pseudouridine methyltransferase	Yes	No	2
285203	EOGT	EGF domain specific O-linked N-acetylglucosamine transferase	Yes	No	2
57724	EPG5	ectopic P-granules 5 autophagy tethering factor	Yes	No	16
157570	ESCO2	establishment of sister chromatid cohesion N-acetyltransferase 2	Yes	No	9
80004	ESRP2	epithelial splicing regulatory protein 2	Yes	No	4
2121	EVC	EvC ciliary complex subunit 1	Yes	No	11
132884	EVC2	EvC ciliary complex subunit 2	Yes	No	12
63901	FAM111A	FAM111 trypsin like peptidase A	Yes	No	2
317662	FAM149B1	family with sequence similarity 149 member B1	Yes	No	7
56975	FAM20C	FAM20C golgi associated secretory pathway kinase	Yes	No	4
55120	FANCL	FA complementation group L	Yes	No	3
2192	FBLN1	fibulin 1	Yes	No	3
80204	FBXO11	F-box protein 11	Yes	No	6
2255	FGF10	fibroblast growth factor 10	Yes	Yes	3
2256	FGF11	fibroblast growth factor 11	No	Yes	2
2257	FGF12	fibroblast growth factor 12	No	Yes	3
2258	FGF13	fibroblast growth factor 13	No	Yes	2
2259	FGF14	fibroblast growth factor 14	No	Yes	1
8822	FGF17	fibroblast growth factor 17	Yes	Yes	1
8817	FGF18	fibroblast growth factor 18	No	Yes	1
26281	FGF20	fibroblast growth factor 20	No	Yes	2
27006	FGF22	fibroblast growth factor 22	No	Yes	3
8074	FGF23	fibroblast growth factor 23	No	Yes	1
2248	FGF3	fibroblast growth factor 3	No	Yes	3
2249	FGF4	fibroblast growth factor 4	No	Yes	1
2250	FGF5	fibroblast growth factor 5	No	Yes	4
2251	FGF6	fibroblast growth factor 6	No	Yes	4
2253	FGF8	fibroblast growth factor 8	Yes	Yes	3
2260	FGFR1	fibroblast growth factor receptor 1	Yes	Yes	7
2263	FGFR2	fibroblast growth factor receptor 2	Yes	Yes	2
2261	FGFR3	fibroblast growth factor receptor 3	Yes	Yes	6
2264	FGFR4	fibroblast growth factor receptor 4	No	Yes	8
53834	FGFRL1	fibroblast growth factor receptor like 1	No	Yes	6
2316	FLNA	filamin A	Yes	No	7
2317	FLNB	filamin B	Yes	No	19
23767	FLRT3	fibronectin leucine rich transmembrane protein 3	Yes	No	2
2303	FOXC2	forkhead box C2	Yes	No	6
2304	FOXE1	forkhead box E1	Yes	No	3
93986	FOXP2	forkhead box P2	Yes	No	4
80144	FRAS1	Fraser extracellular matrix complex subunit 1	Yes	No	36
341640	FREM2	FRAS1 related extracellular matrix 2	Yes	No	22
10468	FST	follistatin	No	Yes	1
79068	FTO	FTO alpha-ketoglutarate dependent dioxygenase	Yes	No	2
8321	FZD1	frizzled class receptor 1	No	Yes	5
11211	FZD10	frizzled class receptor 10	No	Yes	8
2535	FZD2	frizzled class receptor 2	Yes	Yes	4
7976	FZD3	frizzled class receptor 3	No	Yes	1
8322	FZD4	frizzled class receptor 4	No	Yes	6
7855	FZD5	frizzled class receptor 5	No	Yes	3
8323	FZD6	frizzled class receptor 6	Yes	Yes	2
8324	FZD7	frizzled class receptor 7	No	Yes	2
8325	FZD8	frizzled class receptor 8	No	Yes	6
8326	FZD9	frizzled class receptor 9	No	Yes	7
92579	G6PC3	glucose-6-phosphatase catalytic subunit 3	Yes	No	2
2549	GAB1	GRB2 associated binding protein 1	No	Yes	3
2625	GATA3	GATA binding protein 3	Yes	No	1
2627	GATA6	GATA binding protein 6	Yes	No	2
392255	GDF6	growth differentiation factor 6	Yes	No	2
2697	GJA1	gap junction protein alpha 1	Yes	No	1
2735	GLI1	GLI family zinc finger 1	No	Yes	7
2736	GLI2	GLI family zinc finger 2	Yes	Yes	11
2737	GLI3	GLI family zinc finger 3	Yes	Yes	10
51053	GMNN	geminin DNA replication inhibitor	Yes	No	1
29925	GMPPB	GDP-mannose pyrophosphorylase B	Yes	No	1
2773	GNAI3	G protein subunit alpha i3	Yes	No	1
2719	GPC3	glypican 3	Yes	No	7
10082	GPC6	glypican 6	Yes	No	2
57822	GRHL3	grainyhead like transcription factor 3	Yes	No	10
23426	GRIP1	glutamate receptor interacting protein 1	Yes	No	3
2931	GSK3A	glycogen synthase kinase 3 alpha	No	Yes	3
2932	GSK3B	glycogen synthase kinase 3 beta	No	Yes	1
23498	HAAO	3-hydroxyanthranilate 3,4-dioxygenase	Yes	No	1
64399	HHIP	hedgehog interacting protein	No	Yes	4
3199	HOXA2	homeobox A2	Yes	No	2
3265	HRAS	HRas proto-oncogene, GTPase	No	Yes	3
9394	HS6ST1	heparan sulfate 6-O-sulfotransferase 1	Yes	No	4
3339	HSPG2	heparan sulfate proteoglycan 2	No	Yes	48
8692	HYAL2	hyaluronidase 2	Yes	No	3
219844	HYLS1	HYLS1 centriolar and ciliogenesis associated	Yes	No	6
9742	IFT140	intraflagellar transport 140	Yes	No	11
26160	IFT172	intraflagellar transport 172	Yes	No	18
51098	IFT52	intraflagellar transport 52	Yes	No	1
55081	IFT57	intraflagellar transport 57	Yes	No	5
57560	IFT80	intraflagellar transport 80	Yes	No	2
8100	IFT88	intraflagellar transport 88	Yes	No	8
3480	IGF1R	insulin like growth factor 1 receptor	Yes	No	9
3481	IGF2	insulin like growth factor 2	Yes	No	1
3553	IL1B	interleukin 1 beta	Yes	No	2
3636	INPPL1	inositol polyphosphate phosphatase like 1	Yes	No	3
26173	INTS1	integrator complex subunit 1	Yes	No	13
27152	INTU	inturned planar cell polarity protein	Yes	No	6
3664	IRF6	interferon regulatory factor 6	Yes	No	5
140862	ISM1	isthmin 1	Yes	No	5
3714	JAG2	jagged canonical Notch ligand 2	Yes	No	9
284058	KANSL1	KAT8 regulatory NSL complex subunit 1	Yes	No	1
7994	KAT6A	lysine acetyltransferase 6A	Yes	No	10
23522	KAT6B	lysine acetyltransferase 6B	Yes	No	12
23247	KATNIP	katanin interacting protein	Yes	No	4
23028	KDM1A	lysine demethylase 1A	Yes	No	1
7403	KDM6A	lysine demethylase 6A	Yes	No	4
9786	KIAA0586	KIAA0586	Yes	No	20
3835	KIF22	kinesin family member 22	Yes	No	7
374654	KIF7	kinesin family member 7	Yes	Yes	18
9314	KLF4	KLF transcription factor 4	Yes	No	2
10324	KLHL41	kelch like family member 41	Yes	No	3
8085	KMT2D	lysine methyltransferase 2D	Yes	No	22
3845	KRAS	KRAS proto-oncogene, GTPase	Yes	Yes	2
51176	LEF1	lymphoid enhancer binding factor 1	No	Yes	1
431707	LHX8	LIM homeobox 8	Yes	No	2
4000	LMNA	lamin A/C	Yes	No	9
4010	LMX1B	LIM homeobox transcription factor 1 beta	Yes	No	1
4041	LRP5	LDL receptor related protein 5	No	Yes	8
4040	LRP6	LDL receptor related protein 6	No	Yes	9
7804	LRP8	LDL receptor related protein 8	Yes	No	6
4052	LTBP1	latent transforming growth factor beta binding protein 1	No	Yes	17
54551	MAGEL2	MAGE family member L2	Yes	No	21
5609	MAP2K7	mitogen-activated protein kinase kinase 7	No	Yes	6
6885	MAP3K7	mitogen-activated protein kinase kinase kinase 7	Yes	No	1
5648	MASP1	MBL associated serine protease 1	Yes	No	8
51360	MBTPS2	membrane bound transcription factor peptidase, site 2	Yes	No	1
9968	MED12	mediator complex subunit 12	Yes	No	5
23389	MED13L	mediator complex subunit 13L	Yes	No	3
81857	MED25	mediator complex subunit 25	Yes	No	7
84466	MEGF10	multiple EGF like domains 10	Yes	No	5
4212	MEIS2	Meis homeobox 2	Yes	No	1
4222	MEOX1	mesenchyme homeobox 1	Yes	No	4
124512	METTL23	methyltransferase 23, arginine	Yes	No	1
57534	MIB1	MIB E3 ubiquitin protein ligase 1	Yes	No	6
54903	MKS1	MKS transition zone complex subunit 1	Yes	No	9
4330	MN1	MN1 proto-oncogene, transcriptional regulator	Yes	No	14
4488	MSX2	msh homeobox 2	Yes	No	3
4593	MUSK	muscle associated receptor tyrosine kinase	Yes	No	5
4621	MYH3	myosin heavy chain 3	Yes	No	10
8260	NAA10	N-alpha-acetyltransferase 10, NatA catalytic subunit	Yes	No	1
51594	NBAS	NBAS subunit of NRZ tethering complex	Yes	No	16
4683	NBN	nibrin	Yes	No	4
4703	NEB	nebulin	Yes	No	62
5819	NECTIN2	nectin cell adhesion molecule 2	Yes	No	5
23327	NEDD4L	NEDD4 like E3 ubiquitin protein ligase	Yes	No	2
4750	NEK1	NIMA related kinase 1	Yes	No	7
23114	NFASC	neurofascin	Yes	No	7
25836	NIPBL	NIPBL cohesin loading factor	Yes	No	12
4838	NODAL	nodal growth differentiation factor	No	Yes	2
4851	NOTCH1	notch receptor 1	Yes	No	14
4853	NOTCH2	notch receptor 2	Yes	No	5
50814	NSDHL	NAD(P) dependent steroid dehydrogenase-like	Yes	No	1
26012	NSMF	NMDA receptor synaptonuclear signaling and neuronal migration factor	Yes	No	1
11162	NUDT6	nudix hydrolase 6	Yes	No	3
57122	NUP107	nucleoporin 107	Yes	No	5
23511	NUP188	nucleoporin 188	Yes	No	11
64359	NXN	nucleoredoxin	Yes	No	2
8481	OFD1	OFD1 centriole and centriolar satellite protein	Yes	No	3
4998	ORC1	origin recognition complex subunit 1	Yes	No	3
5015	OTX2	orthodenticle homeobox 2	Yes	No	1
5073	PARN	poly(A)-specific ribonuclease	No	Yes	2
5077	PAX3	paired box 3	Yes	No	5
5081	PAX7	paired box 7	Yes	No	2
5156	PDGFRA	platelet derived growth factor receptor alpha	Yes	No	7
5828	PEX2	peroxisomal biogenesis factor 2	Yes	No	5
5191	PEX7	peroxisomal biogenesis factor 7	Yes	No	3
27315	PGAP2	post-GPI attachment to proteins 2	Yes	No	6
93210	PGAP3	post-GPI attachment to proteins phospholipase 3	Yes	No	2
5236	PGM1	phosphoglucomutase 1	Yes	No	8
23133	PHF8	PHD finger protein 8	Yes	No	2
26227	PHGDH	phosphoglycerate dehydrogenase	Yes	No	4
55023	PHIP	pleckstrin homology domain interacting protein	Yes	No	7
5264	PHYH	phytanoyl-CoA 2-hydroxylase	Yes	No	3
10464	PIBF1	progesterone immunomodulatory binding factor 1	Yes	No	4
63895	PIEZO2	piezo type mechanosensitive ion channel component 2	Yes	No	21
5277	PIGA	phosphatidylinositol glycan anchor biosynthesis class A	Yes	No	3
23556	PIGN	phosphatidylinositol glycan anchor biosynthesis class N	Yes	No	9
84720	PIGO	phosphatidylinositol glycan anchor biosynthesis class O	Yes	No	10
5291	PIK3CB	phosphatidylinositol-4,5-bisphosphate 3-kinase catalytic subunit beta	No	Yes	1
5293	PIK3CD	phosphatidylinositol-4,5-bisphosphate 3-kinase catalytic subunit delta	No	Yes	8
5294	PIK3CG	phosphatidylinositol-4,5-bisphosphate 3-kinase catalytic subunit gamma	No	Yes	8
5296	PIK3R2	phosphoinositide-3-kinase regulatory subunit 2	Yes	No	3
5332	PLCB4	phospholipase C beta 4	Yes	No	9
5335	PLCG1	phospholipase C gamma 1	No	Yes	6
54477	PLEKHA5	pleckstrin homology domain containing A5	Yes	No	11
144100	PLEKHA7	pleckstrin homology domain containing A7	Yes	No	9
25885	POLR1A	RNA polymerase I subunit A	Yes	No	15
84172	POLR1B	RNA polymerase I subunit B	Yes	No	9
9533	POLR1C	RNA polymerase I and III subunit C	Yes	No	7
10585	POMT1	protein O-mannosyltransferase 1	Yes	No	7
29954	POMT2	protein O-mannosyltransferase 2	Yes	No	6
64840	PORCN	porcupine O-acyltransferase	Yes	No	2
129285	PPP1R21	protein phosphatase 1 regulatory subunit 21	Yes	No	7
10084	PQBP1	polyglutamine binding protein 1	Yes	No	2
9581	PREPL	prolyl endopeptidase like	Yes	No	4
144165	PRICKLE1	prickle planar cell polarity protein 1	Yes	No	1
5566	PRKACA	protein kinase cAMP-activated catalytic subunit alpha	No	Yes	1
5567	PRKACB	protein kinase cAMP-activated catalytic subunit beta	No	Yes	1
5578	PRKCA	protein kinase C alpha	No	Yes	1
5396	PRRX1	paired related homeobox 1	Yes	No	1
29968	PSAT1	phosphoserine aminotransferase 1	Yes	No	2
5727	PTCH1	patched 1	Yes	Yes	16
8643	PTCH2	patched 2	Yes	Yes	9
9791	PTDSS1	phosphatidylserine synthase 1	Yes	No	4
5744	PTHLH	parathyroid hormone like hormone	Yes	No	1
5781	PTPN11	protein tyrosine phosphatase non-receptor type 11	Yes	Yes	1
5802	PTPRS	protein tyrosine phosphatase receptor type S	Yes	No	10
5885	RAD21	RAD21 cohesin complex component	Yes	No	4
5894	RAF1	Raf-1 proto-oncogene, serine/threonine kinase	No	Yes	1
10743	RAI1	retinoic acid induced 1	Yes	No	16
5913	RAPSN	receptor associated protein of the synapse	Yes	No	4
5915	RARB	retinoic acid receptor beta	Yes	No	2
8241	RBM10	RNA binding motif protein 10	Yes	No	3
3516	RBPJ	recombination signal binding protein for immunoglobulin kappa J region	Yes	No	3
57589	RIC1	RIC1 homolog, RAB6A GEF complex partner 1	Yes	No	7
9783	RIMS3	regulating synaptic membrane exocytosis 3	Yes	No	1
54101	RIPK4	receptor interacting serine/threonine kinase 4	Yes	No	3
4920	ROR2	receptor tyrosine kinase like orphan receptor 2	Yes	No	5
23322	RPGRIP1L	RPGRIP1 like	Yes	No	15
6135	RPL11	ribosomal protein L11	Yes	No	1
6154	RPL26	ribosomal protein L26	Yes	No	1
6125	RPL5	ribosomal protein L5	Yes	No	1
6223	RPS19	ribosomal protein S19	Yes	No	2
6228	RPS23	ribosomal protein S23	Yes	No	1
6231	RPS26	ribosomal protein S26	Yes	No	1
340419	RSPO2	R-spondin 2	Yes	No	1
860	RUNX2	RUNX family transcription factor 2	Yes	No	6
6261	RYR1	ryanodine receptor 1	Yes	No	36
57167	SALL4	spalt like transcription factor 4	Yes	No	8
23314	SATB2	SATB homeobox 2	Yes	No	4
91179	SCARF2	scavenger receptor class F member 2	Yes	No	6
10484	SEC23A	SEC23 homolog A, COPII coat complex component	Yes	No	3
9723	SEMA3E	semaphorin 3E	Yes	No	3
10262	SF3B4	splicing factor 3b subunit 4	Yes	No	1
6469	SHH	sonic hedgehog signaling molecule	Yes	Yes	3
57619	SHROOM3	shroom family member 3	Yes	No	18
6495	SIX1	SIX homeobox 1	Yes	No	2
6496	SIX3	SIX homeobox 3	Yes	No	4
147912	SIX5	SIX homeobox 5	Yes	No	5
6497	SKI	SKI proto-oncogene	Yes	No	8
84068	SLC10A7	solute carrier family 10 member 7	Yes	No	4
1836	SLC26A2	solute carrier family 26 member 2	Yes	No	2
23169	SLC35D1	solute carrier family 35 member D1	Yes	No	4
4086	SMAD1	SMAD family member 1	No	Yes	1
4087	SMAD2	SMAD family member 2	Yes	Yes	1
4088	SMAD3	SMAD family member 3	Yes	Yes	1
4089	SMAD4	SMAD family member 4	Yes	Yes	1
4091	SMAD6	SMAD family member 6	No	Yes	6
4092	SMAD7	SMAD family member 7	No	Yes	4
8243	SMC1A	structural maintenance of chromosomes 1A	Yes	No	1
9126	SMC3	structural maintenance of chromosomes 3	Yes	No	6
23347	SMCHD1	structural maintenance of chromosomes flexible hinge domain containing 1	Yes	No	11
56006	SMG9	SMG9 nonsense mediated mRNA decay factor	Yes	No	4
6608	SMO	smoothened, frizzled class receptor	Yes	Yes	6
64093	SMOC1	SPARC related modular calcium binding 1	Yes	No	8
55627	SMPD4	sphingomyelin phosphodiesterase 4	Yes	No	5
9342	SNAP29	synaptosome associated protein 29	Yes	No	3
54212	SNTG1	syntrophin gamma 1	Yes	No	4
6651	SON	SON DNA and RNA binding protein	Yes	No	11
6654	SOS1	SOS Ras/Rac guanine nucleotide exchange factor 1	No	Yes	4
6657	SOX2	SRY-box transcription factor 2	Yes	No	1
6662	SOX9	SRY-box transcription factor 9	Yes	No	2
221833	SP8	Sp8 transcription factor	Yes	No	11
23384	SPECC1L	sperm antigen with calponin homology and coiled-coil domains 1 like	Yes	No	5
8405	SPOP	speckle type BTB/POZ protein	Yes	No	1
81848	SPRY4	sprouty RTK signaling antagonist 4	Yes	No	2
10847	SRCAP	Snf2 related CREBBP activator protein	Yes	No	23
246329	STAC3	SH3 and cysteine rich domain 3	Yes	No	1
10735	STAG2	STAG2 cohesin complex component	Yes	No	12
10617	STAMBP	STAM binding protein	Yes	No	6
6774	STAT3	signal transducer and activator of transcription 3	No	Yes	1
6491	STIL	STIL centriolar assembly protein	Yes	No	7
6812	STXBP1	syntaxin binding protein 1	Yes	No	1
51684	SUFU	SUFU negative regulator of hedgehog signaling	Yes	Yes	2
7341	SUMO1	small ubiquitin like modifier 1	Yes	No	1
202018	TAPT1	transmembrane anterior posterior transformation 1	Yes	No	1
6899	TBX1	T-box transcription factor 1	Yes	No	2
347853	TBX10	T-box transcription factor 10	Yes	No	4
6913	TBX15	T-box transcription factor 15	Yes	No	3
6909	TBX2	T-box transcription factor 2	Yes	No	2
50945	TBX22	T-box transcription factor 22	Yes	No	2
9496	TBX4	T-box transcription factor 4	Yes	No	5
6932	TCF7	transcription factor 7	No	Yes	5
83439	TCF7L1	transcription factor 7 like 1	No	Yes	4
6934	TCF7L2	transcription factor 7 like 2	No	Yes	6
6949	TCOF1	treacle ribosome biogenesis factor 1	Yes	No	16
79867	TCTN2	tectonic family member 2	Yes	No	7
26123	TCTN3	tectonic family member 3	Yes	No	4
9894	TELO2	telomere maintenance 2	Yes	No	3
7021	TFAP2B	transcription factor AP-2 beta	Yes	No	3
23483	TGDS	TDP-glucose 4,6-dehydratase	Yes	No	2
7040	TGFB1	transforming growth factor beta 1	Yes	Yes	3
7042	TGFB2	transforming growth factor beta 2	Yes	Yes	3
7043	TGFB3	transforming growth factor beta 3	Yes	Yes	3
7046	TGFBR1	transforming growth factor beta receptor 1	Yes	Yes	2
7048	TGFBR2	transforming growth factor beta receptor 2	Yes	Yes	2
7050	TGIF1	TGFB induced factor homeobox 1	Yes	No	6
7057	THBS1	thrombospondin 1	No	Yes	11
54499	TMCO1	transmembrane and coiled-coil domains 1	Yes	No	1
91147	TMEM67	transmembrane protein 67	Yes	No	9
8626	TP63	tumor protein p63	Yes	No	2
83696	TRAPPC9	trafficking protein particle complex subunit 9	Yes	No	9
4591	TRIM37	tripartite motif containing 37	Yes	No	2
8295	TRRAP	transformation/transcription domain associated protein	Yes	No	12
79809	TTC21B	tetratricopeptide repeat domain 21B	Yes	No	2
7291	TWIST1	twist family bHLH transcription factor 1	Yes	No	2
10587	TXNRD2	thioredoxin reductase 2	Yes	No	3
7353	UFD1	ubiquitin recognition factor in ER associated degradation 1	Yes	No	1
54600	UGT1A9	UDP glucuronosyltransferase family 1 member A9	Yes	No	6
8239	USP9X	ubiquitin specific peptidase 9 X-linked	Yes	No	1
9897	WASHC5	WASH complex subunit 5	Yes	No	2
51057	WDPCP	WD repeat containing planar cell polarity effector	Yes	No	4
55717	WDR11	WD repeat domain 11	Yes	No	3
57728	WDR19	WD repeat domain 19	Yes	No	4
57539	WDR35	WD repeat domain 35	Yes	No	8
7471	WNT1	Wnt family member 1	No	Yes	3
80326	WNT10A	Wnt family member 10A	No	Yes	6
7480	WNT10B	Wnt family member 10B	No	Yes	4
7472	WNT2	Wnt family member 2	No	Yes	2
7482	WNT2B	Wnt family member 2B	No	Yes	3
89780	WNT3A	Wnt family member 3A	No	Yes	1
54361	WNT4	Wnt family member 4	Yes	Yes	1
7474	WNT5A	Wnt family member 5A	Yes	Yes	1
81029	WNT5B	Wnt family member 5B	No	Yes	4
7477	WNT7B	Wnt family member 7B	No	Yes	1
7478	WNT8A	Wnt family member 8A	No	Yes	8
7479	WNT8B	Wnt family member 8B	No	Yes	2
7483	WNT9A	Wnt family member 9A	No	Yes	3
7484	WNT9B	Wnt family member 9B	No	Yes	3
64131	XYLT1	xylosyltransferase 1	Yes	No	14
10413	YAP1	Yes1 associated transcriptional regulator	Yes	No	3
9841	ZBTB24	zinc finger and BTB domain containing 24	Yes	No	4
9839	ZEB2	zinc finger E-box binding homeobox 2	Yes	No	3
7546	ZIC2	Zic family member 2	Yes	No	2
10269	ZMPSTE24	zinc metallopeptidase STE24	Yes	No	2
57688	ZSWIM6	zinc finger SWIM-type containing 6	Yes	No	9
Notes
Variants in 367 genes of the 418 OFC gene list published in Genet in Medicine (2023) were detected in our cohort.
Variants in 122 genes of the 154 OFC-related signlaing pathway genes were detected in our cohort.

## Sheet: 418 OFC genes
418 OFC gene list published in Genet in Medicine (2023)
ABCA12
ACACB
ACBD5
ACSS2
ACTB
ACTC1
ACTG1
ADH7
AHDC1
ALG9
ALX1
ALX3
AMELX
AMER1
AMMECR1
ANKRD11
ANOS1
ARCN1
ARHGAP29
ARHGAP31
ARID5B
ASXL1
ATN1
ATR
ATRX
B3GALT6
B3GAT3
B3GLCT
B4GALT7
B9D2
BCOR
BMP2
BMP4
BMPER
BPNT2
BUB1B
C2CD3
CADPS
CASK
CBFB
CC2D2A
CDC45
CDH1
CDH19
CDKN1C
CDON
CENPF
CEP120
CEP290
CFAP57
CFDP1
CHD7
CHN2
CHRNA1
CHRNA7
CHRND
CHRNG
CHST14
CHSY1
CILK1
CKAP2L
CLPTM1
CLPTM1L
CNOT2
COG1
COG5
COL11A1
COL11A2
COL2A1
COL9A1
COL9A2
COL9A3
COLEC10
COLEC11
CPLANE1
CRYZ
CTCF
CTNND1
DAB1
DDX3X
DDX59
DEAF1
DENND4B
DHCR24
DHCR7
DHODH
DIS3L2
DLG1
DLL4
DLX4
DNMT3B
DOCK6
DONSON
DUSP22
DVL1
DVL3
DYNC2H1
DYNC2I1
DYNC2I2
DYNC2LI1
EARS2
EBP
ECEL1
EDN1
EDNRA
EFNB1
EFTUD2
EIF2S3
EIF4A3
EMG1
EOGT
EPG5
ERCC5
ESCO2
ESRP2
EVC
EVC2
EYA1
FAM111A
FAM149B1
FAM20C
FANCL
FBLN1
FBXO11
FGD1
FGF10
FGF17
FGF8
FGF9
FGFR1
FGFR2
FGFR3
FLNA
FLNB
FLRT3
FOXC2
FOXE1
FOXP2
FRAS1
FREM2
FTO
FZD2
FZD6
G6PC3
GATA3
GATA6
GDF6
GJA1
GLI2
GLI3
GMNN
GMPPB
GNAI3
GNB1
GPC3
GPC6
GREM1
GRHL3
GRIP1
HAAO
HDAC8
HNRNPK
HOXA2
HS6ST1
HYAL2
HYLS1
IFT140
IFT172
IFT52
IFT57
IFT80
IFT88
IGF1R
IGF2
IL1B
IL1RN
INPPL1
INTS1
INTU
IRF6
ISM1
JAG2
KANSL1
KAT6A
KAT6B
KATNIP
KCNJ2
KDM1A
KDM6A
KIAA0586
KIF22
KIF7
KIFBP
KLF4
KLHL41
KMT2D
KRAS
LHX8
LMNA
LMX1B
LRP8
MAGEL2
MAP3K7
MAPRE2
MASP1
MBTPS2
MED12
MED13L
MED25
MEGF10
MEIS2
MEOX1
METTL23
MIB1
MID1
MKS1
MN1
MSX1
MSX2
MUSK
MYH3
MYMK
NAA10
NBAS
NBN
NEB
NECTIN1
NECTIN2
NEDD4L
NEK1
NFASC
NIPBL
NOTCH1
NOTCH2
NSDHL
NSMF
NUDT6
NUP107
NUP188
NXN
OFD1
ORC1
OTX2
PAX3
PAX7
PAX9
PDGFC
PDGFRA
PEX2
PEX7
PGAP2
PGAP3
PGM1
PHF8
PHGDH
PHIP
PHYH
PIBF1
PIEZO2
PIGA
PIGL
PIGN
PIGO
PIGV
PIK3R2
PLCB4
PLEKHA5
PLEKHA7
POLR1A
POLR1B
POLR1C
POLR1D
POMT1
POMT2
PORCN
PPP1R21
PPP3CA
PQBP1
PREPL
PRICKLE1
PRRX1
PSAT1
PTCH1
PTCH2
PTDSS1
PTHLH
PTPN11
PTPRS
RAD21
RAI1
RAPSN
RARB
RBM10
RBM8A
RBPJ
RIC1
RIMS3
RIPK4
ROR2
RPGRIP1L
RPL11
RPL26
RPL5
RPS17
RPS19
RPS23
RPS26
RPS28
RSPO2
RUNX2
RYK
RYR1
SALL4
SATB2
SCARF2
SEC23A
SELENOI
SEMA3E
SEPTIN9
SF3B4
SHH
SHROOM3
SIX1
SIX3
SIX5
SKI
SLC10A7
SLC26A2
SLC35D1
SMAD2
SMAD3
SMAD4
SMC1A
SMC3
SMCHD1
SMG9
SMO
SMOC1
SMPD4
SMS
SNAP29
SNRPB
SNTG1
SON
SOX2
SOX9
SP8
SPECC1L
SPOP
SPRY4
SRCAP
STAC3
STAG2
STAMBP
STIL
STRA6
STXBP1
SUFU
SUMO1
TAPT1
TBX1
TBX10
TBX15
TBX2
TBX22
TBX4
TCOF1
TCTN2
TCTN3
TELO2
TFAP2A
TFAP2B
TGDS
TGFB1
TGFB2
TGFB3
TGFBR1
TGFBR2
TGIF1
TMCO1
TMEM216
TMEM67
TP63
TRAPPC9
TRIM37
TRRAP
TSR2
TTC21B
TUBB
TWIST1
TWIST2
TXNL4A
TXNRD2
UBB
UFD1
UGT1A9
UQCC2
USP9X
VAX1
WASHC5
WDPCP
WDR11
WDR19
WDR35
WNT3
WNT4
WNT5A
WNT7A
XYLT1
YAP1
YWHAE
ZBTB24
ZC4H2
ZEB2
ZIC2
ZIC3
ZMPSTE24
ZSWIM6

## Sheet: OFC related signaling genes
154 OFC-related signlaing pathway genes
TGF-β/BMP signaling pathway	FGF signaling pathway	SHH signaling pathway	WNT/β-catenin signaling pathway
TGFB1	FGF1	SHH	WNT1
TGFB2	FGF2	PTCH1	WNT2
TGFB3	FGF3	PTCH2	WNT2B
ACTIVIN A	FGF4	HHIP	WNT3
NODAL	FGF5	BOC	WNT3A
FST	FGF6	CDON	WNT4
LTBP1	FGF7	GAS1	WNT5A
THBS1	FGF8	SMO	WNT5B
DCN	FGF9	SUFU	WNT6
LEFTY	FGF10	KIF7	WNT7A
TGFBR1	FGF11	GLI1	WNT7B
TGFBR2	FGF12	GLI2	WNT8A
ACVR1B	FGF13	GLI3	WNT8B
ACVR2A	FGF14	PRKACA	WNT9A
ACVR1C	FGF16	PRKACB	WNT9B
ACVR2B	FGF17	PRKACG	WNT10A
SMAD2	FGF18	CSNK1A1	WNT10B
SMAD3	FGF19	BTRC	WNT11
SMAD4	FGF20		WNT16
SMAD7	FGF21		LRP5
BMP2	FGF22		LRP6
BMP3	FGF23		FZD1
BMP4	FGFR1		FZD2
BMP5	FGFR2		FZD3
BMP6	FGFR3		FZD4
BMP7	FGFR4		FZD5
BMP8A	FGFRL1		FZD6
BMP8B	HSPG2		FZD7
NOG	FRS2		FZD8
CHRD	PLCG1		FZD9
PARN	DAG1		FZD10
BMPR1A	PRKCA		AXIN1
BMPR1B	GRB2		AXIN2
BMPR2	PTPN11		APC
SMAD1	GAB1		GSK3A
SMAD5	SOS1		GSK3B
SMAD8	STAT3		DVL1
SMAD6	HRAS		DVL2
	KRAS		DVL3
	NRAS		CSNK1A
	RAF1		CSNK1E
	MAP2K7		CSNK2A
	MAPK1		CSNK2B
	PIK3CA		CTNNB1
	PIK3CB		TCF7
	PIK3CD		TCF7L1
	PIK3CG		TCF7L2
	AKT1		LEF1
	AKT2
	AKT3
