# Supplementary material for: Exome Sequencing Reveals the Genetic Architecture of Non‐syndromic Orofacial Clefts and Identifies BOC as a Novel Causal Gene
Source: Adv Sci (Weinh). 2025 Jun 4;12(32):e12073. doi: 10.1002/advs.202412073 (PMC12407381; doi:10.1002/advs.202412073)
Supplement: Supplementary file 4 — Supporting Information [file ADVS-12-e12073-s004.xlsx]

## Sheet: Sheet1
Supplemental Table 3. 2,504 candidate variants and their ACMG classifications in 214 patients with NSOFCs
Case ID	Gender	Population	Cleft type	Gene	Type of variant	Change in chromosome	cDNA change	Amino acid change	dbSNP database	MAF in 1000G database (global)	MAF in 1000G database (Asian)	SIFT prediction	PolyPhen-2 prediction	ACMG classification	Classification criteria
Case-001	Female	Han Chinese	CP	NEB	Missense	chr2:152352863 A>G	c.24518T>C	p.Met8173Thr	rs1320244420	None	None	0.269,0.029,.,0.025,0.269,0.147,.,.,0.395(T,D,.,D,T,T,.,.,T)	0.09,0.011,0.014,0.262,0.011,0.009(B)	Likely Benign	BP4 + BP1 + PM2
Case-001	Female	Han Chinese	CP	HRAS	Missense	chr11:533534 G>A	c.50C>T	p.Ala17Val	rs200945755	5.9904200000000004E-4	3.0000000000000001E-3	None	None	Benign	BP6 + BS1 + BS2 + BP4
Case-001	Female	Han Chinese	CP	POLR1A	Missense	chr2:86269132 C>T	c.3452G>A	p.Arg1151His	rs1029249129	None	None	0.002,0.003(D)	0.991,0.997(D)	Uncertain Significance	PM2
Case-001	Female	Han Chinese	CP	KAT6B	Missense	chr10:76735470 T>C	c.1375T>C	p.Ser459Pro	None	None	None	0.001,0.005(D)	0.01,0.004(B)	Likely Benign	BP4 + BP1 + PM2
Case-001	Female	Han Chinese	CP	SMCHD1	Missense	chr18:2656128 G>C	c.54G>C	p.Glu18Asp	rs779165187	None	None	0.246(T)	0.006(B)	Likely Benign	BP4 + BP6 + PM2 + PP2
Case-001	Female	Han Chinese	CP	FZD4	Missense	chr11:86665923 G>A	c.205C>T	p.His69Tyr	rs80358282	1.99681E-4	1E-3	0.007(D)	0.183(B)	Likely Benign	BS2 + BP6 + BP4 + PM1 + PP5
Case-001	Female	Han Chinese	CP	DOCK6	Missense	chr19:11333769 G>A	c.2969C>T	p.Ala990Val	rs748650688	None	None	0.266(T)	0.117,0.02(B)	Likely Benign	BP4 + BP1 + PM2
Case-001	Female	Han Chinese	CP	FOXC2	Missense	chr16:86601021 C>G	c.80C>G	p.Ala27Gly	None	None	None	0.099(T)	0.006(B)	Likely Benign	BP1 + BP4 + PM2
Case-001	Female	Han Chinese	CP	CKAP2L	Missense	chr2:113514598 G>C	c.350C>G	p.Ser117Cys	rs777273612	None	None	0.004(D)	0.077(B)	Likely Benign	BP4 + BP1 + PM2
Case-001	Female	Han Chinese	CP	RAI1	Missense	chr17:17698166 A>T	c.1904A>T	p.Asp635Val	rs200517965	1.99681E-4	1E-3	0.001,0.002(D)	0.829(P)	Benign	BS2 + BP4 + BP6 + BP1
Case-001	Female	Han Chinese	CP	DYNC2H1	Missense	chr11:103158271 G>A	c.11053G>A	p.Val3685Ile	rs1269976161	None	None	0.176(T)	0.173,0.163(B)	Uncertain Significance	PM2 + BP4
Case-001	Female	Han Chinese	CP	PIEZO2	Missense	chr18:10794987 G>T	c.1541C>A	p.Thr514Asn	None	None	None	0.002,.,.,.(D,.,.,.)	None	Uncertain Significance	PM2 + BP1
Case-001	Female	Han Chinese	CP	NEB	Missense	chr2:152520260 G>T	c.5565C>A	p.Asp1855Glu	rs200468391	1.99681E-4	1E-3	0.167,0.199,.,0.046,0.167,.,.(T,T,.,D,T,.,.)	0.116(B)	Benign	BP4 + BP6 + BP1 + PM2
Case-001	Female	Han Chinese	CP	GSK3A	Splicing	chr19:42736838 AG>A	c.1099-5delC	None	rs373697675	9.9840299999999905E-4	4.0000000000000001E-3	None	None	Benign	BS1 + BS2 + BP4
Case-001	Female	Han Chinese	CP	LRP8	Splicing	chr1:53792672 G>A	c.125-8C>T	None	rs201463045	3.9936099999999901E-4	2E-3	None	None	Benign	BS1 + BS2 + BP4
Case-001	Female	Han Chinese	CP	TBX10	Splicing	chr11:67399372 G>A	c.869-7C>T	None	rs117949580	7.98721999999999E-4	4.0000000000000001E-3	None	None	Likely Benign	BP4 + PM2
Case-002	Male	Han Chinese	CP	DENND4B	Inframe InDel	chr1:153907278 CCTGCTGCTGCTG>C,CCTG	c.2719_2730delCAGCAGCAGCAG	p.Gln907_Gln910del	None	None	None	None	None	Uncertain Significance	BP3 + PM2
Case-002	Male	Han Chinese	CP	ORC1	Missense	chr1:52863526 G>A	c.233C>T	p.Pro78Leu	rs539487774	3.9936099999999901E-4	0	0.408(T)	0.006(B)	Likely Benign	BP4 + PM1 + PM2
Case-002	Male	Han Chinese	CP	STAMBP	Missense	chr2:74074562 C>G	c.424C>G	p.Leu142Val	rs186098243	3.9936099999999901E-4	2E-3	0.044,0.044,0.023,0.044,0.04,0.044,0.015(D)	0.001(B)	Likely Benign	BP4 + PM2
Case-002	Male	Han Chinese	CP	MEGF10	Missense	chr5:126769072 G>A	c.1711G>A	p.Val571Met	rs149021647	None	None	0.132(T)	0.149(B)	Uncertain Significance	PM2 + BP1
Case-002	Male	Han Chinese	CP	SOX9	Missense	chr17:70120403 A>G	c.1405A>G	p.Met469Val	rs769269532	None	None	0.027(D)	0.914(D)	Benign	BS1 + BS2 + PP3
Case-002	Male	Han Chinese	CP	TBX1	Splicing	chr22:19747083 G>A	c.-84G>A	None	rs1424894874	None	None	None	None	Likely Benign	BP4 + PM2
Case-002	Male	Han Chinese	CP	RIC1	Splicing	chr9:5753518 AT>A	c.1492-7delT	None	rs758019217	None	None	None	None	Likely Benign	BP4
Case-002	Male	Han Chinese	CP	ATN1	Frameshift	chr12:7045890 A>AGC	c.1460_1461insGC	p.Gln488fs	rs782476915	None	None	None	None	Likely Pathogenic	PVS1
Case-002	Male	Han Chinese	CP	ATN1	Frameshift	chr12:7045891 A>ACAGCAGCAG,AGCAGCAGCAG	c.1461_1462insGCAGCAGCAG	p.Gln488fs	None	None	None	None	None	Likely Pathogenic	PVS1 + PM2
Case-002	Male	Han Chinese	CP	RAI1	Missense	chr17:17699029 G>A	c.2767G>A	p.Glu923Lys	rs780078084	None	None	0.005,0.021(D)	0.024(B)	Benign	BS2 + BP4 + BP6 + BP1
Case-002	Male	Han Chinese	CP	KAT6A	Missense	chr8:41906128 C>T	c.368G>A	p.Arg123His	rs998252444	None	None	0.001,0.001,0.004,0.001(D)	0.95,0.996(D)	Uncertain Significance	PM2 + BP1
Case-002	Male	Han Chinese	CP	HSPG2	Missense	chr1:22154392 C>T	c.12556G>A	p.Glu4186Lys	None	None	None	0.011(D)	0.021,0.039(B)	Likely Benign	BP1 + BP4 + PM2
Case-002	Male	Han Chinese	CP	TCF7	Missense	chr5:133473766 C>T	c.458C>T	p.Pro153Leu	rs144072187	7.98721999999999E-4	1E-3	0.603,0.26,0.0,0.0,0.0,0.0,0.004,0.004,0.003,0.004,0.0(T,T,D,D,D,D,D,D,D,D,D)	0.402,0.999,0.999,0.714(B,D,D,P)	Benign	BS1 + BS2 + BP4 + BP1
Case-002	Male	Han Chinese	CP	RIC1	Missense	chr9:5720303 G>A	c.562G>A	p.Val188Ile	None	None	None	0.773,1.0,.(T,T,.)	0.001,0.002,0.003(B)	Likely Benign	BP4 + BP1 + PM2
Case-002	Male	Han Chinese	CP	WNT5B	Missense	chr12:1741909 C>T	c.166C>T	p.Pro56Ser	rs1490251863	None	None	0.203,0.323,1.0,1.0,1.0,0.252,0.209(T)	0.026(B)	Likely Benign	BP4 + BP1 + PM2
Case-003	Female	Han Chinese	CP	RYR1	Missense	chr19:38951169 G>A	c.2515G>A	p.Val839Met	rs1395839581	None	None	0.103,0.099,0.102(T)	0.865,0.776(P)	Uncertain Significance	PM2 + PP2 + BP4
Case-003	Female	Han Chinese	CP	SHROOM3	Missense	chr4:77476765 G>A	c.172G>A	p.Glu58Lys	rs758739144	None	None	0.052(T)	0.2(B)	Benign	BS1 + BS2 + BP4 + BP1
Case-003	Female	Han Chinese	CP	HHIP	Missense	chr4:145635377 A>G	c.1424A>G	p.Glu475Gly	None	None	None	0.398(T)	0.984(D)	Likely Benign	BP1 + BP4 + PM2
Case-003	Female	Han Chinese	CP	EPG5	Missense	chr18:43497644 T>C	c.3239A>G	p.Gln1080Arg	None	None	None	0.493(T)	0.011(B)	Likely Benign	BP1 + BP4 + PM2
Case-003	Female	Han Chinese	CP	POLR1C	Splicing	chr6:43488359 C>T	c.656-4C>T	None	None	None	None	None	None	Likely Benign	BP4 + PM2
Case-003	Female	Han Chinese	CP	TCOF1	Missense	chr5:149755750 C>T	c.1999C>T	p.Arg667Trp	rs867245814	None	None	0.029,0.034,0.033,0.029,0.061,0.029,0.028,0.041(D,D,D,D,T,D,D,D)	0.003,0.0,0.0,0.0,0.016,0.0,0.0(B)	Likely Benign	BP4 + BP1 + PM2
Case-003	Female	Han Chinese	CP	ACBD5	Missense	chr10:27508733 C>T	c.544G>A	p.Ala182Thr	rs758037032	None	None	0.401,.,0.231,0.337,0.103,.,0.068(T,.,T,T,T,.,T)	0.057,0.766,0.038(B,P,B)	Likely Benign	BP4 + BP1 + PM2
Case-003	Female	Han Chinese	CP	GATA6	Missense	chr18:19751256 G>A	c.151G>A	p.Glu51Lys	rs770662152	None	None	0.033,.(D,.)	0.001(B)	Likely Benign	BP4 + BP6 + PM2
Case-003	Female	Han Chinese	CP	EPG5	Missense	chr18:43490501 T>G	c.4190A>C	p.His1397Pro	rs200759465	None	None	0.023(D)	0.998(D)	Uncertain Significance	PM2 + PP3 + BP1
Case-003	Female	Han Chinese	CP	APC	Missense	chr5:112175346 T>C	c.4055T>C	p.Val1352Ala	rs528724202	1.99681E-4	1E-3	0.021(D)	0.138(B)	Benign	BS2 + BP6 + BP1
Case-003	Female	Han Chinese	CP	SMAD7	Missense	chr18:46476451 A>C	c.344T>G	p.Val115Gly	None	None	None	0.0,.(D,.)	0.997(D)	Likely Benign	BP1 + BP4 + PM2
Case-003	Female	Han Chinese	CP	CFAP57	Missense	chr1:43664172 A>T	c.1283A>T	p.Glu428Val	None	None	None	0.356,0.355,.(T,T,.)	0.003,0.081(B)	Uncertain Significance	PM2 + BP4
Case-003	Female	Han Chinese	CP	PEX2	Missense	chr8:77895629 A>C	c.786T>G	p.Ile262Met	None	None	None	0.005(D)	0.305(B)	Uncertain Significance	PM1 + PM2 + BP4
Case-003	Female	Han Chinese	CP	KIAA0586	Stop site	chr14:58927869 C>T	c.2209C>T	p.Arg737*	rs749475936	None	None	None	None	Pathogenic	PVS1 + PP5 + PM2
Case-004	Female	Han Chinese	CL	KIF7	Missense	chr15:90172758 G>A	c.3365C>T	p.Ser1122Leu	rs202195179	None	None	0.013(D)	0.915,0.713(D,P)	Likely Benign	BP1 + BP4 + PM2
Case-004	Female	Han Chinese	CL	COG1	Missense	chr17:71193091 G>A	c.613G>A	p.Asp205Asn	rs141474045	5.9904200000000004E-4	3.0000000000000001E-3	.,0.018(.,D)	0.905,0.701,0.905(P)	Likely Benign	BP4 + BP6 + BP1 + PM2
Case-004	Female	Han Chinese	CL	XYLT1	Missense	chr16:17202871 T>G	c.2561A>C	p.Glu854Ala	rs199588257	5.9904200000000004E-4	3.0000000000000001E-3	0.149(T)	0.256(B)	Likely Benign	BP4 + BP6 + BP1 + PM2
Case-004	Female	Han Chinese	CL	COL2A1	Missense	chr12:48370654 C>T	c.3376G>A	p.Glu1126Lys	rs762592219	None	None	0.184,0.15(T)	0.988,0.972(D)	Uncertain Significance	PM1 + PM2
Case-004	Female	Han Chinese	CL	ESCO2	Missense	chr8:27634402 C>T	c.577C>T	p.Arg193Trp	rs143539004	None	None	0.007(D)	0.998,0.987(D)	Likely Benign	BP4 + BP1 + BP3 + BP6 + PM2
Case-005	Male	Han Chinese	CLP	BMP2	Missense	chr20:6759333 T>C	c.788T>C	p.Leu263Ser	rs199628088	1.99681E-4	1E-3	0.0(D)	0.999(D)	Benign	BS1 + BS2 + BP1 + PP3
Case-005	Male	Han Chinese	CLP	HSPG2	Missense	chr1:22182342 C>T	c.5642G>A	p.Gly1881Glu	rs932977057	None	None	0.005(D)	1.0(D)	Uncertain Significance	PP3 + PM2 + BP1
Case-005	Male	Han Chinese	CLP	FGF22	Missense	chr19:643465 A>C	c.374A>C	p.Asn125Thr	rs1010746586	None	None	None	None	Likely Benign	BP1 + BP4 + PM2
Case-005	Male	Han Chinese	CLP	RUNX2	Missense	chr6:45514857 G>C	c.1381G>C	p.Gly461Arg	rs765089321	None	None	.,0.0,0.0,0.0,0.0,.(.,D,D,D,D,.)	1.0(D)	Benign	BS1 + BS2 + PP2
Case-005	Male	Han Chinese	CLP	PIK3R2	Missense	chr19:18272184 G>A	c.694G>A	p.Val232Met	rs760953177	None	None	0.156,.,.(T,.,.)	0.915(D)	Likely Benign	BP6 + BP4 +BP1 + PM2
Case-005	Male	Han Chinese	CLP	KAT6B	Inframe InDel	chr10:76781824 TGAA>T	c.3216_3218delAGA	p.Glu1073del	rs765976563	None	None	None	None	Benign	BS1 + BS2
Case-005	Male	Han Chinese	CLP	FZD8	Inframe InDel	chr10:35928411 GCCGCCGCCGCCCCCCGGC>G	c.1929_1946delGCCGGGGGGCGGCGGCGG	p.Pro644_Gly649del	rs902493752	None	None	None	None	Likely Benign	BS1 + BP4
Case-005	Male	Han Chinese	CLP	TRRAP	Missense	chr7:98579513 G>C	c.8735G>C	p.Ser2912Thr	None	None	None	0.03,0.036,.,0.311(D,D,.,T)	0.867,0.885,0.885(P)	Uncertain Significance	PM2 + BP1
Case-005	Male	Han Chinese	CLP	COG5	Missense	chr7:107167784 G>A	c.529C>T	p.Arg177Trp	rs781710880	None	None	0.0,0.0,0.0,.(D,D,D,.)	1.0(D)	Uncertain Significance	PP3 + PM2 + BP1
Case-005	Male	Han Chinese	CLP	EPG5	Splicing	chr18:43493796 A>G	c.3694-3T>C	None	None	None	None	None	None	Likely Benign	BP4 + PM2
Case-005	Male	Han Chinese	CLP	NOTCH1	Splicing	chr9:139400340 G>A	c.4015-7C>T	None	rs761783451	None	None	None	None	Benign	BP4 + BP6 + PM2
Case-005	Male	Han Chinese	CLP	FLNA	Splicing	chrX:153586562 C>T	c.4755+5G>A	None	rs199803218	2.64901E-4	1.29999999999999E-3	None	None	Benign	BS1 + BS2 + BP6 + PP3
Case-005	Male	Han Chinese	CLP	FBXO11	Splicing	chr2:48035570 A>G	c.2556-4T>C	None	None	None	None	None	None	Likely Benign	BP4 + PM2
Case-005	Male	Han Chinese	CLP	PAX3	Stop site	chr2:223096922 G>A	c.667C>T	p.Arg223*	rs772241382	None	None	None	None	Pathogenic	PVS1 + PP5 + PM2
Case-005	Male	Han Chinese	CLP	APC	Missense	chr5:112176548 G>C	c.5257G>C	p.Ala1753Pro	rs587781350	None	None	0.26(T)	0.004(B)	Benign	BS2 + BP4 + BP1 + BP6
Case-005	Male	Han Chinese	CLP	SUFU	Missense	chr10:104263940 G>C	c.31G>C	p.Gly11Arg	rs1322807658	None	None	0.0(D)	0.974,0.989,0.999(D)	Likely Benign	BP4 + BP1 + BP6 + PM2
Case-005	Male	Han Chinese	CLP	NOTCH1	Missense	chr9:139410520 C>T	c.1582G>A	p.Asp528Asn	rs757988142	None	None	0.237(T)	0.322(B)	Uncertain Significance	PM2 + BP1
Case-005	Male	Han Chinese	CLP	DYNC2H1	Missense	chr11:103173965 G>A	c.11260G>A	p.Gly3754Arg	rs371942867	7.98721999999999E-4	0	0.609(T)	0.001(B)	Likely Benign	BP4 + PM1 + PM2
Case-005	Male	Han Chinese	CLP	KMT2D	Missense	chr12:49434732 G>A	c.6821C>T	p.Ser2274Leu	rs767236217	None	None	0.0(D)	0.92(D)	Benign	BS2 + BP6 + BP1
Case-005	Male	Han Chinese	CLP	DONSON	Missense	chr21:34960634 G>C	c.314C>G	p.Pro105Arg	rs186663238	9.7843500000000007E-3	0	0.247,0.055,0.239,0.129(T)	0.094,0.133(B)	Benign	BS1 + BS2 + BP4 + BP6
Case-005	Male	Han Chinese	CLP	ACACB	Missense	chr12:109671581 G>A	c.4168G>A	p.Ala1390Thr	rs199563607	1.99681E-4	1E-3	0.292,0.292,.(T,T,.)	0.126(B)	Likely Benign	BP4 + BP1 + PM2
Case-005	Male	Han Chinese	CLP	KIF7	Missense	chr15:90173634 G>A	c.3202C>T	p.Arg1068Trp	rs147191956	1.99681E-4	0	0.002(D)	0.999(D)	Likely Benign	BP6 + BP4 + BP1 + PS3 + PM2
Case-006	Male	Han Chinese	CP	POLR1B	Missense	chr2:113332464 A>G	c.2680A>G	p.Ser894Gly	rs1204270554	None	None	1.0(T)	0.001,0.011,0.0,0.001(B)	Likely Benign	BP4 + BP1 + PM2
Case-006	Male	Han Chinese	CP	FBLN1	Missense	chr22:45944507 G>A	c.1456G>A	p.Ala486Thr	rs199895556	1.99681E-4	1E-3	0.061,0.054,0.06,0.049,0.055(T,T,T,D,T)	0.998,0.998,0.993,0.999(D)	Likely Benign	BS2 + BP1
Case-006	Male	Han Chinese	CP	DDX3X	Missense	chrX:41200743 A>G	c.158A>G	p.Tyr53Cys	None	None	None	.,.,.,0.168,0.141,.(.,.,.,T,T,.)	0.996,0.002,0.984,0.993,0.0,0.001(D,B,D,D,B,B)	Uncertain Significance	PM1 + PM2 + BP4
Case-006	Male	Han Chinese	CP	SRCAP	Missense	chr16:30736341 T>C	c.5596T>C	p.Ser1866Pro	None	None	None	0.001,.(D,.)	0.069,0.069,0.031(B)	Likely Benign	BP4 + BP1 + PM2
Case-006	Male	Han Chinese	CP	SMCHD1	Missense	chr18:2747586 G>T	c.3868G>T	p.Asp1290Tyr	rs146798599	7.98721999999999E-4	4.0000000000000001E-3	0.006(D)	0.365(B)	Likely Benign	BP4 + BP6 + PM2 + PP2
Case-006	Male	Han Chinese	CP	CENPF	Frameshift	chr1:214815017 TGA>T	c.3339_3340delGA	p.Glu1113fs	rs201985722	None	None	None	None	Likely Pathogenic	PVS1 + PM2
Case-006	Male	Han Chinese	CP	CDC45	Missense	chr22:19504398 A>G	c.1714A>G	p.Asn572Asp	rs200986651	7.98721999999999E-4	4.0000000000000001E-3	1.0(T)	0.01,0.007,0.01,0.01(B)	Likely Benign	BP4 + BP6 + PM2
Case-006	Male	Han Chinese	CP	NBAS	Missense	chr2:15679468 G>A	c.392C>T	p.Pro131Leu	rs114603112	3.9936099999999901E-4	0	0.007(D)	0.012(B)	Benign	BP4 + BP6 + BP1 + PM2
Case-006	Male	Han Chinese	CP	MED25	Missense	chr19:50339062 G>A	c.1825G>A	p.Gly609Ser	rs200354720	1.99681E-4	1E-3	.,0.782,0.986,.,.(.,T,T,.,.)	0.006(B)	Likely Benign	BP4 + BP1 + PM2
Case-006	Male	Han Chinese	CP	PLEKHA7	Missense	chr11:16807895 G>A	c.3397C>T	p.Arg1133Trp	rs571452856	3.9936099999999901E-4	0	0.009(D)	0.965(D)	Likely Benign	BP4 + BP1 + PM2
Case-006	Male	Han Chinese	CP	TCF7L2	Missense	chr10:114925415 A>C	c.1493A>C	p.Asn498Thr	rs772831726	None	None	.,0.302,.,.,.,0.295,.(.,T,.,.,.,T,.)	0.005,0.006,0.013,0.01,0.006,0.006,0.003(B)	Benign	BS1 + BS2 + BP4 + BP1
Case-006	Male	Han Chinese	CP	PHIP	Missense	chr6:79675668 T>C	c.3311A>G	p.Asn1104Ser	rs745963276	None	None	0.896(T)	0.1(B)	Likely Benign	BP4 + PM2
Case-006	Male	Han Chinese	CP	AKT1	Splicing	chr14:105239922 G>A	c.703-5C>T	None	rs377077146	None	None	None	None	Benign	BS1 + BS2 + BP4 + BP6
Case-006	Male	Han Chinese	CP	HSPG2	Missense	chr1:22150672 G>A	c.12844C>T	p.Arg4282Cys	rs774968589	None	None	0.057(T)	0.523,0.407(P,B)	Uncertain Significance	PM2 + BP1
Case-006	Male	Han Chinese	CP	DHODH	Missense	chr16:72055130 G>A	c.625G>A	p.Val209Met	None	None	None	.,0.001(.,D)	0.966(D)	Uncertain Significance	PP3 + PM2
Case-006	Male	Han Chinese	CP	SLC35D1	Missense	chr1:67507941 T>C	c.707A>G	p.Tyr236Cys	rs199561187	7.98721999999999E-4	4.0000000000000001E-3	0.016(D)	0.886,0.895(P)	Likely Benign	BP4 + BP6 + BP1 + PM2
Case-006	Male	Han Chinese	CP	NEB	Splicing	chr2:152402515 T>TAAA	c.20467-6_20467-4dupTTT	None	rs762865768	None	None	None	None	Benign	BA1
Case-007	Female	Han Chinese	CL	CDH1	Missense	chr16:68846047 A>G	c.1018A>G	p.Thr340Ala	rs116093741	1.99681E-4	1E-3	0.046,.,.,.,0.143(D,.,.,.,T)	0.003,0.001(B)	Benign	BP6 + BP4 + BP1
Case-007	Female	Han Chinese	CL	NBAS	Missense	chr2:15417095 C>T	c.5269G>A	p.Glu1757Lys	rs773927038	None	None	0.431(T)	0.405,0.121(B)	Likely Benign	BP4 + BP1 + BP6 + PM2
Case-007	Female	Han Chinese	CL	KIF22	Missense	chr16:29810471 G>A	c.725G>A	p.Arg242His	rs550717370	3.9936099999999901E-4	2E-3	0.103,0.103,.,0.103,0.082(T,T,.,T,T)	0.387,0.084(B)	Benign	BS1 + BS2 + BP4 + BP6 + BP1
Case-007	Female	Han Chinese	CL	KMT2D	Missense	chr12:49433911 T>C	c.7642A>G	p.Lys2548Glu	rs575775792	1.99681E-4	1E-3	0.02(D)	0.121(B)	Benign	BS2 + BP6 + BP4 + BP1
Case-007	Female	Han Chinese	CL	SMAD6	Missense	chr15:66995820 G>A	c.224G>A	p.Arg75Gln	rs373376338	1.99681E-4	1E-3	0.102(T)	0.222(B)	Benign	BS2 + BP4 + BP6
Case-007	Female	Han Chinese	CL	LRP5	Inframe InDel	chr11:68080214 CGCT>C	c.58_60delCTG	p.Leu20del	rs1211056897	None	None	None	None	Benign	BA1 + BP6 + BP4
Case-007	Female	Han Chinese	CL	DAG1	Missense	chr3:49569508 A>G	c.1564A>G	p.Thr522Ala	None	None	None	0.041(D)	0.493(P)	Uncertain Significance	PP3 + PM2
Case-007	Female	Han Chinese	CL	CC2D2A	Missense	chr4:15517520 G>A	c.910G>A	p.Val304Ile	rs1034143131	None	None	0.196,0.266,0.196,0.204(T)	0.009,0.015(B)	Likely Benign	BP4 + PM2
Case-007	Female	Han Chinese	CL	NEB	Missense	chr2:152537258 C>T	c.3028G>A	p.Ala1010Thr	rs770003609	None	None	0.531,0.517,.,0.496,0.531,.,.(T,T,.,T,T,.,.)	0.366(B)	Likely Benign	BP4 + BP6 + BP1 + PM2
Case-007	Female	Han Chinese	CL	PGM1	Missense	chr1:64095198 A>G	c.403A>G	p.Ser135Gly	None	None	None	0.001(D)	1.0,0.999(D)	Likely Pathogenic	PP3 + PM2 + PP2
Case-007	Female	Han Chinese	CL	PIGN	Missense	chr18:59815450 G>A	c.671C>T	p.Ser224Leu	rs1437127718	None	None	0.0,0.0,.(D,D,.)	1.0(D)	Uncertain Significance	PP3 + PM2
Case-007	Female	Han Chinese	CL	NUP188	Missense	chr9:131767620 G>T	c.4548G>T	p.Gln1516His	rs766117052	None	None	0.291(T)	0.26(B)	Likely Benign	BP4 + BP1 + PM2
Case-007	Female	Han Chinese	CL	FLNB	Stop site	chr3:58116551 C>T	c.4306C>T	p.Arg1436*	rs764011350	None	None	None	None	Likely Pathogenic	PVS1 + PM2
Case-007	Female	Han Chinese	CL	CHD7	Splicing	chr8:61769002 A>G	c.7165-2A>G	None	None	None	None	None	None	Likely Pathogenic	PVS1 + PM2
Case-008	Female	Han Chinese	CP	POLR1C	Missense	chr6:43488148 A>G	c.638A>G	p.His213Arg	None	None	None	0.007,0.077,0.004(D,T,D)	0.914,0.936(D)	Uncertain Significance	PM2 + PP2 + PP3
Case-008	Female	Han Chinese	CP	ACVR2B	Missense	chr3:38521199 A>G	c.841A>G	p.Ile281Val	rs1404640147	None	None	1.0(T)	0.0(B)	Likely Benign	BP4 + BP1 + PM2
Case-008	Female	Han Chinese	CP	MEOX1	Missense	chr17:41738601 G>T	c.302C>A	p.Ala101Asp	rs183202008	1.99681E-4	1E-3	0.0(D)	None	Likely Benign	BP4 + BP1 + PM2
Case-008	Female	Han Chinese	CP	IFT172	Missense	chr2:27700886 G>C	c.1143C>G	p.Asp381Glu	None	None	None	0.0,0.002,0.002(D)	0.96,0.792,0.96,0.792(D,P,D,P)	Uncertain Significance	PP3 + M2
Case-008	Female	Han Chinese	CP	NBAS	Missense	chr2:15319140 G>A	c.6812C>T	p.Ala2271Val	rs754440707	None	None	0.396,0.123(T)	0.58,0.006(P,B)	Likely Benign	BP4 + BP1 + PM2
Case-008	Female	Han Chinese	CP	AHDC1	Missense	chr1:27876430 C>A	c.2197G>T	p.Ala733Ser	rs543652040	3.9936099999999901E-4	1E-3	0.182(T)	0.019(B)	Benign	BS1 + BS2 + BP4 + BP1
Case-008	Female	Han Chinese	CP	PIGO	Missense	chr9:35093563 C>T	c.794G>A	p.Arg265His	rs200924324	1.99681E-4	0	0.25,0.25,0.354(T)	0.003,0.005(B)	Likely Benign	BP4 + PM2
Case-008	Female	Han Chinese	CP	KMT2D	Inframe InDel	chr12:49445183 TAGGTGTGGCTCCTCAGGCCGGGGGGAC>T	c.2256_2282delGTCCCCCCGGCCTGAGGAGCCACACCT	p.Ser753_Leu761del	rs587783707	None	None	None	None	Likely Benign	BS2 + BP6 + BP4 + PM4
Case-008	Female	Han Chinese	CP	BMPR2	Missense	chr2:203417506 C>T	c.1481C>T	p.Ala494Val	rs2229778	None	None	0.008,0.003(D)	0.999,0.998(D)	Benign	BS1 + BS2 + BP6 + PM1 + PP3
Case-008	Female	Han Chinese	CP	SATB2	Missense	chr2:200137182 G>C	c.1954C>G	p.Leu652Val	None	None	None	0.0,.,0.0,0.0,0.0,0.0(D,.,D,D,D,D)	0.973,0.987(D)	Uncertain Significance	PP3 + PM2
Case-008	Female	Han Chinese	CP	BMP4	Missense	chr14:54417226 G>A	c.751C>T	p.His251Tyr	rs200671094	7.98721999999999E-4	4.0000000000000001E-3	0.0(D)	0.974(D)	Likely Benign	BP4 + BP6 + PM2
Case-008	Female	Han Chinese	CP	AHDC1	Missense	chr1:27873984 A>G	c.4643T>C	p.Leu1548Pro	None	None	None	0.004(D)	0.775(P)	Likely Benign	BP1 + BP4 + PM2
Case-008	Female	Han Chinese	CP	ZSWIM6	Missense	chr5:60839412 G>T	c.2916G>T	p.Gln972His	rs1402175424	None	None	0.032(D)	0.343(B)	Likely Benign	BP6 + BP4 + PM2 + PP2
Case-008	Female	Han Chinese	CP	FGFR1	Splicing	chr8:38285619 G>T	c.542-8C>A	None	rs551551806	3.9936099999999901E-4	2E-3	None	None	Likely Benign	BP6 + BP4 + PM2
Case-008	Female	Han Chinese	CP	FGFR1	Splicing	chr8:38285959 GGAA>G	c.458-9_458-7delTTC	None	rs768778460	None	None	None	None	Likely Benign	BP6 + BP4 + PM2
Case-009	Male	Han Chinese	CP	MED12	Inframe InDel	chrX:70361097 ACAG>A	c.6306_6308delGCA	p.Gln2103del	rs766775649	None	None	None	None	Benign	BS1 + BS2 + BP6
Case-009	Male	Han Chinese	CP	DYNC2H1	Missense	chr11:103036743 C>G	c.4728C>G	p.Asn1576Lys	rs72989738	1.45767E-2	0	0.277,0.275(T)	0.002,0.006(B)	Benign	BP6 + BS1 + BS2 + BP4
Case-009	Male	Han Chinese	CP	PTCH1	Missense	chr9:98209454 G>A	c.4084C>T	p.Pro1362Ser	None	None	None	0.105,0.111,0.112,0.111,0.112,0.111,0.099(T)	0.006,0.009,0.004(B)	Likely Benign	BP4 + PM2
Case-009	Male	Han Chinese	CP	ZIC2	Inframe InDel	chr13:100637729 T>TGCG	c.1404_1406dupGGC	p.Ala469dup	rs753250735	None	None	None	None	Uncertain Significance	PM2 + BP3
Case-009	Male	Han Chinese	CP	SEC23A	Missense	chr14:39510088 T>C	c.1990A>G	p.Ile664Val	None	None	None	0.073,0.084,0.084(T)	0.013,0.013,0.022(B)	Likely Benign	BP4 + PM2
Case-009	Male	Han Chinese	CP	SIX3	Inframe InDel	chr2:45169429 A>AGGC	c.205_207dupGGC	p.Gly69dup	rs555285206	2.7955300000000001E-3	0	None	None	Likely Benign	BP6 + PM2
Case-009	Male	Han Chinese	CP	RAPSN	Inframe InDel	chr11:47460327 GTTC>G	c.1119_1121delGAA	p.Lys373del	rs759488854	None	None	None	None	Likely Pathogenic	PP5 + PM4 + PM2
Case-009	Male	Han Chinese	CP	NEB	Missense	chr2:152534282 C>T	c.3571G>A	p.Val1191Ile	rs767493706	None	None	0.337,0.55,.,0.538,0.337,.,.(T,T,.,T,T,.,.)	0.164(B)	Likely Benign	BP4 + BP6 + BP1 + PM2
Case-009	Male	Han Chinese	CP	PTPRS	Splicing	chr19:5260814 A>G	c.595+2T>C	None	rs191602854	1.99681E-4	1E-3	None	None	Likely Benign	BS1 + BS2 + PVS1
Case-009	Male	Han Chinese	CP	SF3B4	Splicing	chr1:149895726 G>A	c.1087+7C>T	None	rs149292275	3.9936099999999901E-4	2E-3	None	None	Benign	BS1 + BS2 + BP4
Case-010	Female	Han Chinese	CP	FRAS1	Missense	chr4:79301123 G>A	c.3536G>A	p.Arg1179His	rs749383603	None	None	0.129,.(T,.)	0.875,0.894(P)	Likely Benign	BP4 + BP1 + PM2
Case-010	Female	Han Chinese	CP	DHCR7	Splicing	chr11:71158651 C>G	c.-7+5G>C	None	None	None	None	None	None	Likely Benign	BP4 + PM2
Case-010	Female	Han Chinese	CP	KIF22	Missense	chr16:29816463 A>C	c.1918A>C	p.Ile640Leu	rs200193862	None	None	0.352,0.318,0.352,0.354(T)	0.024,0.005(B)	Likely Benign	BP4 + BP1 + PM2
Case-010	Female	Han Chinese	CP	PHGDH	Missense	chr1:120283048 A>G	c.985A>G	p.Thr329Ala	None	None	None	0.089,0.124(T)	0.009,0.004,0.004,0.021,0.007(B)	Uncertain Significance	PM2 + PP2 + BP4
Case-010	Female	Han Chinese	CP	TCTN2	Splicing	chr12:124163839 A>C	c.564+3A>C	None	rs761089886	None	None	None	None	Uncertain Significance	PM2 + PP3 + BP6
Case-010	Female	Han Chinese	CP	MN1	Inframe InDel	chr22:28195602 A>ATGCTGC	c.924_929dupGCAGCA	p.Gln308_Gln309dup	None	None	None	None	None	Uncertain Significance	PM2
Case-010	Female	Han Chinese	CP	FZD8	Inframe InDel	chr10:35928420 G>GGGT	c.1937_1938insACC	p.Gly646_Gly647insPro	rs1375899860	None	None	None	None	Likely Benign	BP4 + PB3
Case-010	Female	Han Chinese	CP	TRAPPC9	Missense	chr8:141415747 G>A	c.1231C>T	p.Arg411Cys	rs201224878	None	None	0.047,0.043(D)	0.98,0.898,0.967(D,P,D)	Uncertain Significance	PM2 + PP3 + PP5 + BP1
Case-010	Female	Han Chinese	CP	NEB	Missense	chr2:152512767 A>G	c.6395T>C	p.Ile2132Thr	None	None	None	0.062,0.015,.,0.011,0.062,.,.(T,D,.,D,T,.,.)	0.071(B)	Likely Benign	BP1 + BP4 + PM2
Case-010	Female	Han Chinese	CP	IFT172	Missense	chr2:27702925 C>T	c.877G>A	p.Ala293Thr	rs370903625	3.9936099999999901E-4	1E-3	0.027,0.108,0.112(D,T,T)	0.06,0.384,0.04,0.384(B)	Likely Benign	BP4 + BP6 + PM2
Case-010	Female	Han Chinese	CP	ARHGAP31	Splicing	chr3:119101925 C>T	c.540-6C>T	None	rs16829782	5.7907300000000002E-2	2E-3	None	None	Benign	BA1 + BP4 + BP6
Case-010	Female	Han Chinese	CP	NEB	Splicing	chr2:152402515 TA>T,TAAA	c.20467-4delT	None	None	None	None	None	None	Benign	BA1 + BP6
Case-010	Female	Han Chinese	CP	NBN	Splicing	chr8:90996747 C>T	c.37+6G>A	None	rs540868733	1.99681E-4	1E-3	None	None	Likely Benign	BP4 + BP6 + PM2
Case-011	Female	Han Chinese	CL	RARB	Missense	chr3:25215910 T>C	c.22T>C	p.Cys8Arg	None	None	None	0.002(D)	0.067(B)	Uncertain Significance	PM2 + PP2
Case-011	Female	Han Chinese	CL	SALL4	Missense	chr20:50418829 G>A	c.119C>T	p.Ala40Val	rs201955525	1.99681E-4	1E-3	0.254,0.023,0.042(T,D,D)	0.001(B)	Likely Benign	BP4 + BP1 + PM2
Case-011	Female	Han Chinese	CL	PIGO	Splicing	chr9:35090056 C>T	c.3069+7G>A	None	None	None	None	None	None	Likely Benign	BP4 + PM2
Case-011	Female	Han Chinese	CL	TCF7	Missense	chr5:133450718 G>C	c.121G>C	p.Ala41Pro	None	None	None	0.269,0.258(T)	0.864(P)	Likely Benign	BP1 + BP4 + PM2
Case-011	Female	Han Chinese	CL	NEB	Missense	chr2:152406233 G>A	c.19966C>T	p.Arg6656Cys	rs527250558	3.9936099999999901E-4	0	0.004,0.003,.,0.003,0.004,0.003,.,.(D,D,.,D,D,D,.,.)	0.462,0.948(P,D)	Benign	BP4 + BP6 + BP1 + BP3 + PM2
Case-011	Female	Han Chinese	CL	IGF1R	Missense	chr15:99500414 G>A	c.3847G>A	p.Glu1283Lys	rs45526336	3.9936099999999901E-4	0	0.324,0.32(T)	0.042,0.245(B)	Likely Benign	BP4 + BP6 + PM2
Case-011	Female	Han Chinese	CL	INTU	Missense	chr4:128632163 A>T	c.2465A>T	p.Gln822Leu	None	None	None	0.269(T)	0.342(B)	Likely Benign	BP1 + BP4 + PM2
Case-011	Female	Han Chinese	CL	INTS1	Missense	chr7:1539916 C>G	c.436G>C	p.Val146Leu	rs182741272	5.9904200000000004E-4	3.0000000000000001E-3	0.029(D)	0.038,0.035(B)	Likely Benign	BP1 + BP4 + PM2
Case-011	Female	Han Chinese	CL	FRAS1	Missense	chr4:79366891 G>A	c.5881G>A	p.Val1961Ile	rs35536729	7.3881800000000003E-3	0	1.0(T)	0.0(B)	Benign	BA1 + BP4 + BP1 + BP3
Case-011	Female	Han Chinese	CL	ANOS1	Missense	chrX:8504922 G>A	c.1511C>T	p.Pro504Leu	rs765611622	5.2980099999999902E-4	1.29999999999999E-3	0.067,.(T,.)	0.005(B)	Benign	BS1 + BS2 + BP4
Case-011	Female	Han Chinese	CL	NEB	Missense	chr2:152398001 T>C	c.20642A>G	p.Asp6881Gly	rs776604335	None	None	0.065,0.01,.,0.062,0.065,0.025,.,.(T,D,.,T,T,D,.,.)	0.857,0.966(P,D)	Uncertain Significance	PM2 + BP1
Case-011	Female	Han Chinese	CL	NUP188	Splicing	chr9:131767507 G>T	c.4509+7G>T	None	rs372079905	None	None	None	None	Likely Benign	BP4 + PM2
Case-012	Male	Han Chinese	CP	ZIC2	Missense	chr13:100634950 A>G	c.632A>G	p.His211Arg	rs1018326260	None	None	0.004,.(D,.)	0.424(B)	Uncertain Significance	PM2 + PP2 + PP3
Case-012	Male	Han Chinese	CP	ARID5B	Missense	chr10:63845604 T>C	c.1343T>C	p.Ile448Thr	rs1409997584	None	None	0.764,0.803(T)	0.014,0.013(B)	Likely Benign	BP4 + BP1 + PM2
Case-012	Male	Han Chinese	CP	SP8	Missense	chr7:20824346 C>A	c.1090G>T	p.Ala364Ser	rs773279084	None	None	.,0.012,0.012(.,D,D)	0.082(B)	Likely Benign	BP4 + BP1 + PM2
Case-012	Male	Han Chinese	CP	BOC	Missense	chr3:112992173 C>T	c.1219C>T	p.Arg407Trp	rs370137874	None	None	0.014,0.015,0.014(D)	0.812,0.882(P)	Uncertain Significance	PM2 + PP3
Case-012	Male	Han Chinese	CP	PGM1	Missense	chr1:64059260 A>G	c.101A>G	p.Asn34Ser	rs377752912	None	None	0.01(D)	0.022(B)	Uncertain Significance	PM2 + PP2 + BP4
Case-012	Male	Han Chinese	CP	TGIF1	Frameshift	chr18:3452215 G>GC	c.245dupC	p.Pro83fs	rs557930227	None	None	None	None	Likely Benign	BS2 + BP6 + PVS1
Case-012	Male	Han Chinese	CP	SUFU	Missense	chr10:104263946 A>C	c.37A>C	p.Thr13Pro	rs1456048322	None	None	0.231,0.22,0.12(T)	0.002,0.004,0.012(B)	Likely Benign	BP4 + BP1 + PM2
Case-012	Male	Han Chinese	CP	CASK	Missense	chrX:41413089 C>T	c.1922G>A	p.Arg641Lys	rs76106850	5.2980099999999902E-4	2.5999999999999899E-3	1.0(T)	0.005,0.006,0.001,0.002,0.001(B)	Benign	BS1 + BS2 + BP4 + BP6 +PM1
Case-012	Male	Han Chinese	CP	WNT2	Missense	chr7:116960720 C>T	c.211G>A	p.Glu71Lys	rs116850179	5.9904200000000004E-4	2E-3	0.407,0.604(T)	0.244(B)	Benign	BS1 + BS2 + BP4 + BP1
Case-012	Male	Han Chinese	CP	KAT6A	Missense	chr8:41790343 G>C	c.5395C>G	p.Pro1799Ala	rs200383083	3.9936099999999901E-4	2E-3	0.593(T)	0.031(B)	Benign	BS1 + BS2 + BP4 + BP6 + BP1
Case-013	Female	Han Chinese	CL	FLNB	Missense	chr3:58108829 C>A	c.3136C>A	p.His1046Asn	None	None	None	0.06,0.055,0.057,0.056,0.078(T)	0.098,0.222,0.262,0.113,0.232,0.232(B)	Uncertain Significance	PM2 + BP1
Case-013	Female	Han Chinese	CL	SALL4	Missense	chr20:50408232 T>C	c.790A>G	p.Met264Val	rs751883856	None	None	0.366,0.407(T)	0.0(B)	Likely Benign	BP4 + BP1 + PM2
Case-013	Female	Han Chinese	CL	FGF20	Missense	chr8:16850813 G>C	c.404C>G	p.Ser135Cys	rs200152641	3.9936099999999901E-4	2E-3	0.032(D)	0.803(P)	Benign	BS1 + BS2 + BP4 + BP1
Case-013	Female	Han Chinese	CL	IFT140	Missense	chr16:1633365 C>G	c.1382G>C	p.Gly461Ala	rs764203704	None	None	0.087(T)	0.9,0.954(P,D)	Uncertain Significance	PP3 + PM2
Case-013	Female	Han Chinese	CL	FZD5	Missense	chr2:208632817 G>A	c.647C>T	p.Pro216Leu	rs35994626	2.4760399999999901E-2	0	0.119(T)	0.003(B)	Benign	BA1 + BP4 + BP6 + BP1
Case-013	Female	Han Chinese	CL	FTO	Missense	chr16:53860082 G>A	c.430G>A	p.Asp144Asn	rs201086068	0	0	0.069(T)	0.533(P)	Benign	BP4 + BP6 + BP1 + PM2
Case-013	Female	Han Chinese	CL	STAMBP	Stop site	chr2:74058116 C>T	c.133C>T	p.Arg45*	rs754627808	None	None	None	None	Likely Pathogenic	PVS1 + PM2
Case-013	Female	Han Chinese	CL	RYR1	Missense	chr19:39056025 G>A	c.13051G>A	p.Ala4351Thr	rs1227924039	None	None	0.175,0.005,0.177(T,D,T)	0.001,0.007,0.003(B)	Uncertain Significance	PM2 + PP2 + BP3
Case-013	Female	Han Chinese	CL	FLNB	Missense	chr3:58108830 A>T	c.3137A>T	p.His1046Leu	None	None	None	0.086,0.082,0.086,0.083,0.118(T)	0.062,0.103,0.137,0.054,0.156,0.156(B)	Uncertain Significance	PM2 + BP1
Case-013	Female	Han Chinese	CL	NEB	Splicing	chr2:152389953 T>C	c.21522+3A>G	None	rs148950085	3.9936099999999901E-4	2E-3	None	None	Likely Pathogenic	PP3 + PP5 + PM2
Case-014	Male	Han Chinese	CP	FZD8	Inframe InDel	chr10:35928411 GCCGCCGCCGCCCCCCGGC>G	c.1929_1946delGCCGGGGGGCGGCGGCGG	p.Pro644_Gly649del	rs902493752	None	None	None	None	Likely Benign	BS1 + BP4
Case-014	Male	Han Chinese	CP	ATN1	Inframe InDel	chr12:7045936 G>GCAGCAGCAGCAGCAGCAGCAGCAT	c.1508_1509insGCAGCAGCAGCAGCAGCAGCATCA	p.Gln502_His503insGlnGlnGlnGlnGlnGlnGlnHis	None	None	None	None	None	Uncertain Significance	PM2 + BP4
Case-014	Male	Han Chinese	CP	CRYZ	Frameshift	chr1:75172844 TA>T	c.674delT	p.Leu225fs	rs770229059	None	None	None	None	Uncertain Significance	PM2
Case-014	Male	Han Chinese	CP	SP8	Frameshift	chr7:20824956 C>CAGGG	c.479_480insCCCT	p.Gly161fs	None	None	None	None	None	Likely Pathogenic	PVS1 + PM2
Case-014	Male	Han Chinese	CP	SP8	Frameshift	chr7:20824954 C>CGGACA	c.481_482insTGTCC	p.Gly161fs	None	None	None	None	None	Likely Pathogenic	PVS1
Case-014	Male	Han Chinese	CP	SP8	Missense	chr7:20824970 C>G	c.466G>C	p.Gly156Arg	None	None	None	0.567,0.547(T)	0.764(P)	Likely Benign	BP1 + BP4 + PM2
Case-014	Male	Han Chinese	CP	MED13L	Missense	chr12:116457654 T>C	c.749A>G	p.Lys250Arg	None	None	None	0.457(T)	0.001(B)	Likely Benign	BP4 + BP1 + PM2
Case-014	Male	Han Chinese	CP	EPG5	Missense	chr18:43514843 A>G	c.2189T>C	p.Val730Ala	rs549760994	1.99681E-4	0	0.458(T)	0.001(B)	Likely Benign	BP4 + BP1 + PM2
Case-014	Male	Han Chinese	CP	BCOR	Splicing	chrX:39911657 C>A	c.4977-4G>T	None	rs5963725	0.136689	0	None	None	Benign	BA1 + BP6 + BP4
Case-014	Male	Han Chinese	CP	PLCB4	Splicing	chr20:9318647 C>G	c.166-8C>G	None	rs374443746	None	None	None	None	Likely Benign	BP4 + PM2
Case-014	Male	Han Chinese	CP	SP8	Missense	chr7:20824961 C>G	c.475G>C	p.Gly159Arg	rs1360574211	None	None	0.322,0.19(T)	0.743(P)	Likely Benign	BP1 + BP4
Case-014	Male	Han Chinese	CP	DHODH	Missense	chr16:72057466 C>T	c.1067C>T	p.Thr356Met	rs563071819	1.99681E-4	0	.,0.0(.,D)	1.0(D)	Uncertain Significance	PP3 + PM2
Case-014	Male	Han Chinese	CP	WNT5B	Missense	chr12:1755338 T>C	c.1000T>C	p.Cys334Arg	None	None	None	0.0(D)	1.0(D)	Likely Benign	BP1 + BP4 + PM2
Case-014	Male	Han Chinese	CP	COL9A3	Missense	chr20:61470100 C>A	c.1851C>A	p.Asp617Glu	rs199577452	1.99681E-4	1E-3	0.249(T)	0.994,0.998(D)	Likely Benign	BP4 + BP6 + BP1 + PM2
Case-014	Male	Han Chinese	CP	TRRAP	Missense	chr7:98547146 G>T	c.4874G>T	p.Arg1625Leu	rs3735363	3.9936099999999901E-4	2E-3	0.178,0.22,.,.(T,T,.,.)	0.173,0.007,0.005(B)	Benign	BS1 + BS2 + BP4 + BP1
Case-014	Male	Han Chinese	CP	ARHGAP29	Missense	chr1:94643179 G>C	c.2894C>G	p.Ala965Gly	None	None	None	0.365(T)	0.0,0.001(B)	Likely Benign	BP4 + PM2
Case-014	Male	Han Chinese	CP	DAG1	Missense	chr3:49568875 C>T	c.931C>T	p.Arg311Trp	rs767440555	None	None	0.0(D)	0.996(D)	Uncertain Significance	PP3 + PM2
Case-014	Male	Han Chinese	CP	GRHL3	Missense	chr1:24657930 G>A	c.32G>A	p.Arg11Gln	rs142248927	1.3977600000000001E-3	1E-3	0.239,0.298,0.213(T)	0.005,0.002(B)	Benign	BS1 + BS2 + BP4
Case-015	Male	Han Chinese	CP	PIK3CD	Missense	chr1:9780045 C>T	c.1309C>T	p.Arg437Cys	rs28730673	5.9904200000000004E-4	3.0000000000000001E-3	0.112,.,0.136,0.112,.(T,.,T,T,.)	0.002,0.001,0.001(B)	Likely Benign	BP4 + BP6 + PM2
Case-015	Male	Han Chinese	CP	FZD10	Missense	chr12:130648991 G>A	c.1504G>A	p.Glu502Lys	rs61758967	1.99681E-4	1E-3	0.085(T)	0.911(D)	Benign	BS1 + BS2 + BP1
Case-015	Male	Han Chinese	CP	MKS1	Missense	chr17:56283519 C>T	c.1601G>A	p.Arg534Gln	rs199910690	7.98721999999999E-4	4.0000000000000001E-3	0.153,0.146(T)	0.926(D)	Likely Benign	BP4 + BP6 + BP1 + PM2
Case-015	Male	Han Chinese	CP	LRP6	Missense	chr12:12279799 C>T	c.4138G>A	p.Val1380Ile	rs200961996	5.9904200000000004E-4	3.0000000000000001E-3	1.0(T)	0.012,0.005(B)	Benign	BS1 + BS2 + BP4
Case-015	Male	Han Chinese	CP	MED25	Missense	chr19:50339574 T>C	c.2057T>C	p.Leu686Pro	rs1331420090	None	None	.,.,.,.,0.095,0.121,.,.(.,.,.,.,T,T,.,.)	0.777,0.854,0.777(P)	Likely Benign	BP4 + BP1 + PM2
Case-015	Male	Han Chinese	CP	ARHGAP29	Missense	chr1:94651001 A>G	c.1817T>C	p.Met606Thr	None	None	None	0.001(D)	0.796,0.917(P,D)	Uncertain Significance	PM2
Case-015	Male	Han Chinese	CP	PIK3CG	Missense	chr7:106508037 G>A	c.31G>A	p.Val11Met	rs747163273	None	None	0.006(D)	0.099(B)	Likely Benign	BP4 + BP1 + PM2
Case-015	Male	Han Chinese	CP	CKAP2L	Missense	chr2:113514159 T>A	c.789A>T	p.Arg263Ser	rs17042341	7.38817999999999E-2	0	0.012(D)	0.178(B)	Benign	BA1 + BP4 + BP6 + BP1
Case-015	Male	Han Chinese	CP	IFT140	Missense	chr16:1576006 G>A	c.2650C>T	p.Arg884Trp	rs554196965	3.9936099999999901E-4	2E-3	0.007,0.002(D)	0.386,0.707(B,P)	Likely Benign	BP4 + BP6 + PM2
Case-015	Male	Han Chinese	CP	DENND4B	Missense	chr1:153906162 C>G	c.3127G>C	p.Ala1043Pro	None	None	None	0.156,0.175(T)	0.026(B)	Likely Benign	BP4 + PM2 + PP2
Case-015	Male	Han Chinese	CP	DOCK6	Missense	chr19:11346423 C>T	c.2405G>A	p.Arg802His	rs201591798	1.99681E-4	1E-3	0.006,.(D,.)	0.806,0.629(P)	Likely Benign	BP4 + BP1 + PM2
Case-015	Male	Han Chinese	CP	PIK3R2	Missense	chr19:18271362 T>C	c.404T>C	p.Ile135Thr	rs754613799	None	None	0.002,.,.(D,.,.)	0.45(P)	Benign	BS1 + BS2 + BP4 + BP1 +BP6
Case-015	Male	Han Chinese	CP	WNT10B	Missense	chr12:49363907 C>G	c.302G>C	p.Gly101Ala	rs1295121300	None	None	0.119,0.502,0.29,0.072,0.019(T,T,T,T,D)	0.194,0.036(B)	Uncertain Significance	PM2 + BP4
Case-015	Male	Han Chinese	CP	CKAP2L	Missense	chr2:113514763 T>C	c.185A>G	p.Asn62Ser	rs17042344	3.5942500000000002E-2	0	0.23(T)	0.005(B)	Benign	BA1 + BP4 + BP6 + BP1
Case-015	Male	Han Chinese	CP	FGFRL1	Splicing	chr4:1018459 G>C	c.1072+7G>C	None	rs200119815	5.9904200000000004E-4	3.0000000000000001E-3	None	None	Likely Benign	BP4 + PM2
Case-016	Female	Han Chinese	CLP	TAPT1	Missense	chr4:16227916 G>C	c.165C>G	p.Ser55Arg	rs766333220	None	None	0.512(T)	0.859,0.998(P,D)	Likely Benign	BP4 + BP1 + PM2
Case-016	Female	Han Chinese	CLP	FZD8	Inframe InDel	chr10:35928420 GCCCCCC>G	c.1932_1937delGGGGGG	p.Gly645_Gly646del	None	None	None	None	None	Likely Benign	BP3 + BP4
Case-016	Female	Han Chinese	CLP	ACVR1B	Missense	chr12:52377909 G>A	c.1061G>A	p.Ser354Asn	None	None	None	0.121,0.095,0.125,0.041,0.121(T,T,T,D,T)	0.085,0.085,0.116,0.163(B)	Uncertain Significance	PM2 + PP2
Case-016	Female	Han Chinese	CLP	NECTIN2	Missense	chr19:45381530 G>A	c.1093G>A	p.Val365Met	rs201037066	3.9936099999999903E-3	0	0.054(T)	0.173(B)	Benign	BS1 + BS2 + BP4 + BP6
Case-016	Female	Han Chinese	CLP	RPGRIP1L	Missense	chr16:53720436 C>T	c.685G>A	p.Ala229Thr	rs61747071	5.33147E-2	1E-3	0.467,.,0.099,0.3,0.195,0.317(T,.,T,T,T,T)	0.001,0.001,0.004,0.002(B)	Benign	BA1 + BP6 + BP4 + BP1
Case-016	Female	Han Chinese	CLP	FREM2	Missense	chr13:39263884 G>C	c.2403G>C	p.Gln801His	None	None	None	0.003(D)	0.265(B)	Uncertain Significance	PM2 + BP1
Case-016	Female	Han Chinese	CLP	SRCAP	Missense	chr16:30750845 C>G	c.9484C>G	p.Pro3162Ala	rs748378196	None	None	0.0,.(D,.)	0.164,0.079(B)	Likely Benign	BP4 + BP1 + PM2
Case-016	Female	Han Chinese	CLP	SRCAP	Missense	chr16:30723252 A>G	c.1589A>G	p.Glu530Gly	rs189047288	3.9936099999999901E-4	2E-3	0.023,0.009(D)	0.037,0.037,0.016(B)	Benign	BS1 + BS2 + BP4 + BP6 + BP1
Case-017	Male	Han Chinese	CP	G6PC3	Missense	chr17:42152686 C>T	c.425C>T	p.Pro142Leu	rs202068489	1.99681E-4	1E-3	None	None	Likely Benign	BP4 + PM2
Case-017	Male	Han Chinese	CP	LTBP1	Missense	chr2:33525599 G>A	c.3317G>A	p.Gly1106Glu	None	None	None	1.0,0.97,0.842,0.806,1.0(T)	0.003,0.026,0.006,0.067,0.009,0.014,0.015(B)	Likely Benign	BP4 + BP1 + PM2
Case-017	Male	Han Chinese	CP	THBS1	Missense	chr15:39885853 G>A	c.3251G>A	p.Gly1084Glu	rs779002058	None	None	0.045(D)	0.998,1.0(D)	Likely Benign	BS2 + BP6 + PP3
Case-017	Male	Han Chinese	CP	TFAP2B	Missense	chr6:50791498 G>A	c.460G>A	p.Ala154Thr	rs573701043	None	None	0.184,0.231(T)	0.0(B)	Uncertain Significance	PM2 + PP2 + BP4
Case-017	Male	Han Chinese	CP	EVC	Splicing	chr4:5803826 G>A	c.2449+5G>A	None	rs765087806	None	None	None	None	Uncertain Significance	PP3 + PM2
Case-017	Male	Han Chinese	CP	BMP8A	Missense	chr1:39957996 G>T	c.333G>T	p.Met111Ile	None	None	None	0.171(T)	0.015(B)	Likely Benign	BP4 + BP1 + PM2
Case-017	Male	Han Chinese	CP	STAG2	Splicing	chrX:123199993 A>ATTT	c.2097-7_2097-5dupTTT	None	rs777312886	None	None	None	None	Benign	BS1 + BS2 + BP4
Case-017	Male	Han Chinese	CP	TCTN2	Splicing	chr12:124181046 A>G	c.1393+4A>G	None	None	None	None	None	None	Uncertain Significance	PP3 + PM2
Case-017	Male	Han Chinese	CP	CHRNG	Missense	chr2:233409159 G>A	c.1118G>A	p.Arg373Gln	rs144755776	5.9904200000000004E-4	1E-3	0.458,0.36(T)	0.019,0.015(B)	Likely Benign	BP4 + BP3 + PM2 + PP2
Case-017	Male	Han Chinese	CP	NUP188	Splicing	chr9:131745748 C>T	c.1885-5C>T	None	rs779645800	None	None	None	None	Likely Benign	BP4 + PM2
Case-018	Female	Han Chinese	CP	DIS3L2	Missense	chr2:233001191 A>G	c.712A>G	p.Ile238Val	rs774656238	None	None	0.008,0.0,0.0(D)	0.773(P)	Likely Benign	BP1 + BP4 + PM2
Case-018	Female	Han Chinese	CP	THBS1	Missense	chr15:39885853 G>A	c.3251G>A	p.Gly1084Glu	rs779002058	None	None	0.045(D)	0.998,1.0(D)	Likely Benign	BS2 + BP6 + PP3
Case-018	Female	Han Chinese	CP	ISM1	Missense	chr20:13202502 T>C	c.79T>C	p.Ser27Pro	rs763191409	None	None	0.085(T)	0.137(B)	Likely Benign	BP4 + BP3 + PM2
Case-018	Female	Han Chinese	CP	NUP107	Missense	chr12:69121131 G>A	c.1696G>A	p.Glu566Lys	rs766721122	None	None	0.014,0.006,0.013(D)	0.742,0.42,0.742(P,B,P)	Uncertain Significance	PP3 + PM2
Case-018	Female	Han Chinese	CP	NEB	Splicing	chr2:152544252 A>G	c.2416-5T>C	None	None	None	None	None	None	Likely Benign	BP4 + PM2
Case-018	Female	Han Chinese	CP	SRCAP	Missense	chr16:30748643 C>A	c.7282C>A	p.Arg2428Ser	None	None	None	0.002,.(D,.)	0.007,0.003(B)	Likely Benign	BP4 + BP1 + PM2
Case-018	Female	Han Chinese	CP	MKS1	Missense	chr17:56291220 T>C	c.655A>G	p.Lys219Glu	None	None	None	0.199,.,0.29(T,.,T)	0.03,0.012(B)	Likely Benign	BP4 + BP1 + PM2
Case-018	Female	Han Chinese	CP	NEB	Missense	chr2:152342288 C>T	c.25669G>A	p.Val8557Ile	rs117861109	7.98721999999999E-4	4.0000000000000001E-3	0.0,0.0,.,0.0,0.0,0.042,.,.(D,D,.,D,D,D,.,.)	0.202,0.266,0.094,0.002,0.202,0.986(B,B,B,B,B,D)	Likely Benign	BP4 + BP6 + BP1 + PM2
Case-018	Female	Han Chinese	CP	HSPG2	Missense	chr1:22199531 C>T	c.3850G>A	p.Val1284Ile	rs62642527	3.9936099999999903E-3	1E-3	1.0(T)	0.003(B)	Benign	BP4 + BP6 + BP1 + PM2
Case-019	Female	Han Chinese	CLP	MAGEL2	Missense	chr15:23889582 G>A	c.3308C>T	p.Ser1103Phe	rs1273877197	None	None	None	0.612(P)	Uncertain Significance	PM2 + BP1
Case-019	Female	Han Chinese	CLP	CDC45	Splicing	chr22:19467545 G>A	c.51+3G>A	None	rs1217475679	None	None	None	None	Likely Benign	BP4 + PM2
Case-019	Female	Han Chinese	CLP	RYR1	Splicing	chr19:38934191 C>G	c.271-7C>G	None	rs192495718	2.7955300000000001E-3	4.0000000000000001E-3	None	None	Benign	BP4 + BP6 + PM2
Case-019	Female	Han Chinese	CLP	THBS1	Splicing	chr15:39886402 G>A	c.3365+5G>A	None	rs185847032	3.9936099999999901E-4	2E-3	None	None	Likely Benign	BS1 + BS2 + PP3
Case-019	Female	Han Chinese	CLP	GLI2	Missense	chr2:121726449 C>T	c.803C>T	p.Ala268Val	rs146992756	3.5942499999999898E-3	0	0.047(D)	0.971,0.994(D)	Benign	BS1 + BS2 + BP4 + BP6 +BP1
Case-019	Female	Han Chinese	CLP	SRCAP	Missense	chr16:30747555 G>A	c.6764G>A	p.Arg2255His	rs1414218367	None	None	0.026,.(D,.)	0.978,0.952(D)	Likely Benign	BP4 + BP1 + PM2
Case-019	Female	Han Chinese	CLP	RAPSN	Missense	chr11:47464258 C>G	c.640G>C	p.Val214Leu	None	None	None	0.146,0.031,0.102(T,D,T)	0.111,0.041,0.083(B)	Uncertain Significance	PM2 + PP2
Case-019	Female	Han Chinese	CLP	GJA1	Missense	chr6:121769102 G>A	c.1109G>A	p.Arg370His	rs772176824	None	None	0.189(T)	0.0(B)	Uncertain Significance	PM2 + PP2 + BP4
Case-019	Female	Han Chinese	CLP	GLI2	Missense	chr2:121728124 T>A	c.1001T>A	p.Ile334Asn	None	None	None	0.295,0.004,0.295(T,D,T)	0.454,0.202,0.814,0.32,0.656(P,B,P,B,P)	Likely Benign	BP1 + BP4 + PM2
Case-019	Female	Han Chinese	CLP	PLCB4	Splicing	chr20:9453901 ATTTTTT>A	c.3373-10_3373-5delTTTTTT	None	None	None	None	None	None	Uncertain Significance	PM2 + BP4
Case-019	Female	Han Chinese	CLP	CFDP1	Missense	chr16:75448540 C>G	c.118G>C	p.Asp40His	rs759527116	None	None	0.161,.,0.111,0.008(T,.,T,D)	0.008(B)	Likely Benign	BP4 + BP1 + PM2
Case-019	Female	Han Chinese	CLP	SNAP29	Missense	chr22:21235409 G>C	c.507G>C	p.Lys169Asn	rs746213222	None	None	0.123,0.078(T)	0.724(P)	Likely Benign	BP4 + BP1 + PM2
Case-020	Male	Han Chinese	CLP	DENND4B	Frameshift	chr1:153907306 T>TGCTGCTGC	c.2702_2703insGCAGCAGC	p.Gln904fs	rs375088543	None	None	None	None	Likely Pathogenic	PVS1 + PM2
Case-020	Male	Han Chinese	CLP	FZD7	Missense	chr2:202899942 C>G	c.572C>G	p.Thr191Ser	rs769510212	None	None	1.0(T)	0.007(B)	Likely Benign	BP4 + BP1 + BP3 + PM2
Case-020	Male	Han Chinese	CLP	FZD10	Missense	chr12:130647554 T>A	c.67T>A	p.Ser23Thr	rs202181794	1.99681E-4	1E-3	0.272(T)	0.237(B)	Likely Benign	BP4 + BP1 + PM2
Case-020	Male	Han Chinese	CLP	HSPG2	Missense	chr1:22192298 G>A	c.4229C>T	p.Ala1410Val	rs746918802	None	None	0.125(T)	0.685(P)	Likely Benign	BP4 + BP1 + PM2
Case-020	Male	Han Chinese	CLP	FZD10	Missense	chr12:130647555 C>A	c.68C>A	p.Ser23Tyr	rs201208311	1.99681E-4	1E-3	0.119(T)	0.77(P)	Likely Benign	BP1 + BP4 + PM2
Case-020	Male	Han Chinese	CLP	FGFR4	Missense	chr5:176517963 G>A	c.461G>A	p.Arg154His	rs201257476	None	None	0.002,0.002,0.001,0.002,0.001(D)	0.998,0.991,0.996,0.993(D)	Uncertain Significance	PM2 + PP3 + BP1
Case-020	Male	Han Chinese	CLP	DOCK6	Missense	chr19:11328001 A>G	c.3617T>C	p.Ile1206Thr	rs199533649	1.99681E-4	1E-3	0.575(T)	0.004,0.006(B)	Likely Benign	BP4 + BP1 + PM2
Case-020	Male	Han Chinese	CLP	FGF11	Splicing	chr17:7344767 A>G	c.-4-3A>G	None	rs775012411	None	None	None	None	Uncertain Significance	PP3 + PM2
Case-020	Male	Han Chinese	CLP	COL9A1	Splicing	chr6:71010007 C>T	c.166+5G>A	None	rs544432669	5.9904200000000004E-4	2E-3	None	None	Uncertain Significance	PP3 + PM2
Case-021	Female	Han Chinese	CL	RAI1	Inframe InDel	chr17:17697093 CCAGCAGCAGCAG>C	c.861_872delGCAGCAGCAGCA	p.Gln288_Gln291del	rs1274986628	None	None	None	None	Benign	BA1 + BP6
Case-021	Female	Han Chinese	CL	KAT6A	Missense	chr8:41798727 G>A	c.2672C>T	p.Thr891Met	rs575371774	1.99681E-4	0	0.005,0.005,0.002,0.005(D)	0.379(B)	Benign	BS1 + BS2 + BP4 + BP6 + BP1
Case-021	Female	Han Chinese	CL	CEP290	Frameshift	chr12:88512304 AT>A	c.1666delA	p.Ile556fs	rs747983279	None	None	None	None	Pathogenic	PVS1 + PP5 + PS3
Case-021	Female	Han Chinese	CL	FRAS1	Missense	chr4:79367984 A>G	c.5960A>G	p.Asp1987Gly	rs754114272	None	None	None	0.996(D)	Uncertain Significance	PP3 + PM2 + BP1
Case-021	Female	Han Chinese	CL	RYR1	Missense	chr19:39006840 C>G	c.9668C>G	p.Ser3223Cys	rs1275704430	None	None	0.002,.,0.002(D,.,D)	0.855,0.855,0.72(P)	Uncertain Significance	PM2 + PP2
Case-021	Female	Han Chinese	CL	FBXO11	Inframe InDel	chr2:48132690 G>GGCT	c.167_169dupAGC	p.Gln56dup	rs757840201	None	None	None	None	Benign	BS1 + BS2 + BP6
Case-021	Female	Han Chinese	CL	CHSY1	Missense	chr15:101719013 C>T	c.989G>A	p.Arg330His	rs749508854	None	None	0.058(T)	0.051(B)	Likely Benign	BP4 + BP1 + PM2
Case-021	Female	Han Chinese	CL	INTS1	Missense	chr7:1538754 T>C	c.994A>G	p.Met332Val	rs548074674	None	None	1.0(T)	0.001,0.0(B)	Likely Benign	BP4 + BP1 + PM2
Case-021	Female	Han Chinese	CL	EVC	Splicing	chr4:5809919 T>TC	c.2562-3dupC	None	rs1464598992	None	None	None	None	Uncertain Significance	PM2
Case-021	Female	Han Chinese	CL	STAG2	Splicing	chrX:123195593 C>CTT	c.1535-4_1535-3dupTT	None	rs755358841	None	None	None	None	Benign	BS1 + BS2 + BP6 + PP3
Case-021	Female	Han Chinese	CL	DYNC2H1	Splicing	chr11:103004281 T>C	c.1954-3T>C	None	rs576679074	3.9936099999999901E-4	2E-3	None	None	Likely Benign	BP4 + PM2
Case-021	Female	Han Chinese	CL	DEAF1	Stop site	chr11:684910 G>A	c.718C>T	p.Arg240*	rs140533922	3.9936099999999901E-4	0	None	None	Uncertain Significance	PVS1 + PM2 + BP6
Case-021	Female	Han Chinese	CL	TXNRD2	Missense	chr22:19868170 G>A	c.1157C>T	p.Ser386Phe	rs377598025	None	None	0.001,.,.,.,0.0,0.001,0.001,.,.(D,.,.,.,D,D,D,.,.)	0.787(P)	Uncertain Significance	PM2 + BP1
Case-021	Female	Han Chinese	CL	PGAP2	Missense	chr11:3832541 C>T	c.223C>T	p.Arg75Cys	rs200164387	1.99681E-4	1E-3	0.016,0.014,.,.,.,0.011,0.003,0.02,0.023(D,D,.,.,.,D,D,D,D)	0.98,0.967,0.927,0.027(D,D,D,B)	Likely Benign	BP4 + BP6 + PM2
Case-021	Female	Han Chinese	CL	CKAP2L	Missense	chr2:113520129 G>A	c.55C>T	p.Leu19Phe	rs36093393	3.2947299999999902E-2	0	0.0(D)	0.998(D)	Benign	BA1 + BP4 + BP6 + BP1
Case-021	Female	Han Chinese	CL	CFAP57	Missense	chr1:43681026 G>C	c.2030G>C	p.Arg677Pro	rs143889464	None	None	0.092,.(T,.)	None	Likely Benign	BP4 + PM2
Case-021	Female	Han Chinese	CL	NFASC	Missense	chr1:204943405 C>G	c.1378C>G	p.Pro460Ala	None	None	None	0.069,0.303,0.307,0.268,0.302,0.069,0.303,0.307,0.076(T)	1.0,0.902,0.993,0.932,0.719,0.957,0.999(D,P,D,D,P,D,D)	Uncertain Significance	PP3 + PM2 + BP1
Case-021	Female	Han Chinese	CL	NEK1	Missense	chr4:170502002 G>C	c.859C>G	p.Pro287Ala	rs35222922	1.99681E-4	0	0.423,0.481,0.424,0.488,0.421(T)	0.002,0.007,0.007,0.01,0.007,0.003(B)	Benign	BP4 + BP6 + BP1 + PM2
Case-021	Female	Han Chinese	CL	DNMT3B	Missense	chr20:31368250 A>G	c.121A>G	p.Ile41Val	rs1261539595	None	None	0.515,0.547,0.544,0.393,1.0,0.515(T)	0.0,0.0,0.002,0.001,0.001,0.001(B)	Likely Benign	BP4 + PM2
Case-021	Female	Han Chinese	CL	TWIST1	Missense	chr7:19156875 G>C	c.70C>G	p.Pro24Ala	rs559821440	1.99681E-4	1E-3	0.774(T)	0.018(B)	Uncertain Significance	PM2 + PP2 + BP4
Case-022	Female	Han Chinese	CP	SIX5	Missense	chr19:46269328 C>T	c.1651G>A	p.Val551Met	rs755502593	None	None	0.018(D)	0.382(B)	Benign	BS2 + BP4 + BP1 + BP3 + BP6
Case-022	Female	Han Chinese	CP	FGF6	Missense	chr12:4553321 C>T	c.428G>A	p.Ser143Asn	rs569853562	1.99681E-4	1E-3	0.183,0.21(T)	0.002(B)	Benign	BS1 + BS2 + BP4 + BP1
Case-022	Female	Han Chinese	CP	IFT172	Missense	chr2:27668294 C>T	c.4937G>A	p.Arg1646Gln	rs549415233	1.99681E-4	1E-3	0.005(D)	0.861(P)	Uncertain Significance	PM2
Case-022	Female	Han Chinese	CP	HYLS1	Missense	chr11:125769712 T>G	c.449T>G	p.Val150Gly	None	None	None	0.311(T)	0.009(B)	Likely Benign	BP4 + BP1 + BP3 + PM2
Case-022	Female	Han Chinese	CP	WNT5A	Missense	chr3:55514925 G>T	c.28C>A	p.Pro10Thr	None	None	None	0.026,0.026,.(D,D,.)	0.002(B)	Likely Benign	BP4 + PM2
Case-022	Female	Han Chinese	CP	ESCO2	Missense	chr8:27634519 C>T	c.694C>T	p.Arg232Cys	rs773712638	None	None	0.183(T)	0.011,0.132(B)	Likely Benign	BP4 + BP1 + PM2
Case-022	Female	Han Chinese	CP	PIGO	Missense	chr9:35091830 C>T	c.2054G>A	p.Arg685His	rs537260013	1.99681E-4	0	0.216(T)	0.269(B)	Uncertain Significance	PM2
Case-022	Female	Han Chinese	CP	KMT2D	Missense	chr12:49434910 A>T	c.6643T>A	p.Ser2215Thr	rs200080744	1.99681E-4	1E-3	0.062(T)	0.002(B)	Benign	BS2 + BP4 + BP6 + BP1
Case-022	Female	Han Chinese	CP	ABCA12	Missense	chr2:215876172 T>C	c.2323A>G	p.Ile775Val	None	None	None	0.608,0.605(T)	0.002,0.001(B)	Likely Benign	BP4 + PM2
Case-022	Female	Han Chinese	CP	KLHL41	Missense	chr2:170377447 A>G	c.1639A>G	p.Ile547Val	rs864309595	None	None	0.662,0.925(T)	0.0,0.003(B)	Likely Benign	BP4 + BP1 + PM2
Case-022	Female	Han Chinese	CP	CEP290	Missense	chr12:88474058 C>A	c.5127G>T	p.Gln1709His	rs757738553	None	None	0.012,0.013,0.012(D)	0.532(P)	Likely Benign	BP4 + BP6 + BP1 + PM2
Case-022	Female	Han Chinese	CP	FRAS1	Missense	chr4:79428614 A>G	c.9356A>G	p.Asn3119Ser	rs191105001	5.9904200000000004E-4	2E-3	None	0.98,0.19(D,B)	Likely Benign	BP4 + BP1 + PM2
Case-022	Female	Han Chinese	CP	PTCH1	Missense	chr9:98209699 G>A	c.3839C>T	p.Ser1280Leu	rs201595274	7.98721999999999E-4	4.0000000000000001E-3	0.442,0.441,0.438,0.441,0.438,0.441,0.437(T)	0.002,0.0,0.0(B)	Benign	BP6 + BS2 + BP4
Case-022	Female	Han Chinese	CP	DDX59	Splicing	chr1:200633039 G>C	c.972+8C>G	None	rs184856233	3.9936099999999901E-4	2E-3	None	None	Likely Benign	BP4 + PM2
Case-022	Female	Han Chinese	CP	FGFRL1	Stop site	chr4:1019126 T>G	c.1506T>G	p.Tyr502*	rs144318134	1.99681E-4	1E-3	None	None	Uncertain Significance	PVS1 + PM2
Case-023	Female	Han Chinese	CP	LHX8	Missense	chr1:75622713 G>A	c.946G>A	p.Val316Met	rs374046822	None	None	0.228,0.213(T)	0.579(P)	Likely Benign	BP1 + BP4 + PM2
Case-023	Female	Han Chinese	CP	USP9X	Missense	chrX:40994033 A>G	c.378A>G	p.Ile126Met	rs199539197	2.64901E-4	1.29999999999999E-3	0.012,0.011(D)	0.672,0.472(P)	Benign	BS1 + BS2 + BP6 + BP4
Case-023	Female	Han Chinese	CP	NEB	Missense	chr2:152544863 T>C	c.2358A>G	p.Ile786Met	rs758923732	None	None	0.101,0.04,.,0.037,0.101,.,.(T,D,.,D,T,.,.)	0.123(B)	Likely Benign	BP4 + BP1 + PM2
Case-023	Female	Han Chinese	CP	PLEKHA7	Missense	chr11:16838417 G>A	c.1796C>T	p.Pro599Leu	rs200150073	3.9936099999999901E-4	0	0.388,0.309(T)	0.003,0.002,0.001,0.006(B)	Likely Benign	BP4 + BP1 + PM2
Case-023	Female	Han Chinese	CP	POLR1B	Missense	chr2:113322066 G>A	c.1850G>A	p.Arg617His	rs148143581	None	None	0.0(D)	0.996,0.998,0.998(D)	Benign	BS1 + BS2 + BP1 + PP3
Case-023	Female	Han Chinese	CP	DENND4B	Inframe InDel	chr1:153907278 C>CCTGCTGCTG	c.2722_2730dupCAGCAGCAG	p.Gln908_Gln910dup	rs535500992	None	None	None	None	Uncertain Significance	PM2
Case-023	Female	Han Chinese	CP	TGIF1	Missense	chr18:3457457 G>A	c.725G>A	p.Arg242His	rs373874366	None	None	0.001,0.003,0.002,.,.,0.001,0.003,0.002,0.002,0.002,0.003,0.003,0.007,0.002,0.002,0.003,0.001,0.003(D,D,D,.,.,D,D,D,D,D,D,D,D,D,D,D,D,D)	0.985,0.987,0.987(D)	Uncertain Significance	PM2 + BP1
Case-023	Female	Han Chinese	CP	AMER1	Missense	chrX:63410110 T>A	c.3057A>T	p.Gln1019His	None	None	None	0.001(D)	0.007(B)	Likely Benign	BP4 + BP1 + PM2
Case-023	Female	Han Chinese	CP	PIEZO2	Missense	chr18:10696486 G>C	c.6540C>G	p.His2180Gln	rs549548007	3.9936099999999901E-4	2E-3	0.049,.,0.029,.,.(D,.,D,.,.)	0.346(B)	Likely Benign	BP4 + BP1 + PM2
Case-023	Female	Han Chinese	CP	HSPG2	Missense	chr1:22149832 T>C	c.13156A>G	p.Asn4386Asp	rs752793818	None	None	0.0(D)	0.102,0.567(B,P)	Likely Benign	BP4 + BP1 + PM2
Case-023	Female	Han Chinese	CP	DYNC2H1	Missense	chr11:103327032 A>C	c.12617A>C	p.Lys4206Thr	rs768716555	None	None	0.066,0.341,0.066,0.031(T,T,T,D)	0.612,0.089,0.022(P,B,B)	Likely Benign	BP4 + PM2
Case-023	Female	Han Chinese	CP	AXIN2	Missense	chr17:63531765 T>C	c.2216A>G	p.Asn739Ser	rs547630327	1.99681E-4	0	0.797,.,0.738(T,.,T)	0.0,0.001(B)	Likely Benign	BP4 + BP1
Case-023	Female	Han Chinese	CP	KDM1A	Splicing	chr1:23385668 G>A	c.1167+8G>A	None	rs781213412	None	None	None	None	Benign	BS1 + BS2 + BP4 + BP6
Case-024	Male	Han Chinese	CLP	MAGEL2	Missense	chr15:23889589 C>A	c.3301G>T	p.Val1101Leu	None	None	None	None	0.006(B)	Likely Benign	BP4 + BP1 + PM2
Case-024	Male	Han Chinese	CLP	CHD7	Missense	chr8:61769251 C>T	c.7412C>T	p.Ser2471Leu	None	None	None	0.002(D)	0.879(P)	Uncertain Significance	PM2 + BP1
Case-024	Male	Han Chinese	CLP	FOXE1	Missense	chr9:100616395 G>A	c.199G>A	p.Ala67Thr	rs1438362739	None	None	0.061(T)	0.96(D)	Uncertain Significance	PM1 + PM2
Case-024	Male	Han Chinese	CLP	EVC	Missense	chr4:5800496 G>T	c.2281G>T	p.Ala761Ser	None	None	None	0.82(T)	0.055(B)	Likely Benign	BP4 + BP1 + BP3 + PM2
Case-024	Male	Han Chinese	CLP	WNT8A	Missense	chr5:137426580 C>T	c.928C>T	p.Arg310Cys	rs1293971412	None	None	0.028,0.032,0.0(D)	0.973,0.982,0.91(D)	Likely Benign	BP1 + BP3 + BP4 + PM2
Case-024	Male	Han Chinese	CLP	BMP8B	Missense	chr1:40226135 G>A	c.1165C>T	p.Arg389Cys	rs138043926	7.98721999999999E-4	4.0000000000000001E-3	0.0(D)	0.959(D)	Benign	BS1 + BS2 + BP4 + BP1
Case-024	Male	Han Chinese	CLP	PTPRS	Missense	chr19:5222708 C>T	c.3095G>A	p.Arg1032Gln	rs370399999	5.9904200000000004E-4	2E-3	0.574,0.531,.,.(T,T,.,.)	0.047,0.026(B)	Benign	BS1 + BS2 + BP4 + BP6 + PP2
Case-024	Male	Han Chinese	CLP	MKS1	Missense	chr17:56294089 G>A	c.199C>T	p.Arg67Cys	rs200340896	None	None	0.036,.,0.004(D,.,D)	0.732,0.424(P,B)	Likely Benign	BP4 + BP6 + BP1 + BP3 + PM2
Case-024	Male	Han Chinese	CLP	PHYH	Missense	chr10:13336504 G>A	c.338C>T	p.Pro113Leu	rs745983440	None	None	0.353,0.31,0.238,0.322,0.234(T)	0.008(B)	Likely Benign	BP4 + BP3 + PM2 + PP2
Case-024	Male	Han Chinese	CLP	PIEZO2	Missense	chr18:10773611 C>T	c.2509G>A	p.Gly837Arg	rs868689716	None	None	0.009,.,.,.,.(D,.,.,.,.)	0.275(B)	Uncertain Significance	PM2 + BP1
Case-024	Male	Han Chinese	CLP	FGF8	Missense	chr10:103530090 C>A	c.731G>T	p.Arg244Leu	rs746008415	None	None	.,0.0,0.0,0.0,0.0(.,D,D,D,D)	0.261,0.261,0.417,0.238(B)	Uncertain Significance	PM2 + PP2
Case-024	Male	Han Chinese	CLP	BMP8B	Missense	chr1:40254052 G>C	c.106C>G	p.Leu36Val	rs929863491	None	None	0.182,0.0(T,D)	0.995(D)	Likely Benign	BP1 + BP4 + PM2
Case-024	Male	Han Chinese	CLP	DHCR24	Missense	chr1:55337283 C>T	c.616G>A	p.Glu206Lys	rs150688144	None	None	0.005,0.004(D)	0.755(P)	Uncertain Significance	PM1 + PM2 + BP4 + BP6
Case-024	Male	Han Chinese	CLP	NOTCH1	Missense	chr9:139409083 C>T	c.2086G>A	p.Gly696Ser	rs373556820	3.9936099999999901E-4	2E-3	0.583(T)	0.907(P)	Benign	BS1 + BS2 + BP6 + BP1 + BP4
Case-024	Male	Han Chinese	CLP	APC	Missense	chr5:112177910 T>G	c.6619T>G	p.Ser2207Ala	None	None	None	0.202(T)	0.239(B)	Likely Benign	BP1 + BP4 + PM2
Case-024	Male	Han Chinese	CLP	BMP3	Missense	chr4:81952617 T>G	c.179T>G	p.Met60Arg	None	None	None	0.02(D)	0.995(D)	Likely Benign	BP1 + BP4 + PM2
Case-025	Female	Han Chinese	CP	HSPG2	Missense	chr1:22211645 G>A	c.1216C>T	p.Pro406Ser	rs747853683	None	None	0.073(T)	0.996(D)	Uncertain Significance	PM2 + BP1
Case-025	Female	Han Chinese	CP	NOTCH2	Missense	chr1:120539661 C>T	c.710G>A	p.Arg237Gln	rs146498360	3.9936099999999901E-4	2E-3	0.061,.,.,.(T,.,.,.)	0.304,0.612,0.005(B,P,B)	Benign	BS2 + BP4 + BP1
Case-025	Female	Han Chinese	CP	CTNND1	Missense	chr11:57563056 G>A	c.275G>A	p.Ser92Asn	rs770019209	None	None	0.165,0.128,0.128,0.165,0.176,0.113,0.17,0.147,0.165,0.176,0.176,0.129,0.165,0.182,0.115,0.155,0.176,0.125,0.299,0.2(T)	0.969,0.969,0.932,0.969,0.999,0.969,0.932(D)	Benign	BS1 + BS2 + BP1 + BP4
Case-026	Female	Han Chinese	CP	KIF7	Missense	chr15:90171897 C>A	c.3785G>T	p.Arg1262Leu	rs561205514	1.99681E-4	1E-3	0.085(T)	0.005,0.002(B)	Likely Benign	BP4 + BP1 + PM2
Case-026	Female	Han Chinese	CP	EVC2	Missense	chr4:5617239 C>G	c.2739G>C	p.Lys913Asn	rs180747811	1.99681E-4	1E-3	0.005,0.006(D)	0.879(P)	Likely Benign	BP4 + BP1 + PM2
Case-026	Female	Han Chinese	CP	SON	Missense	chr21:34923932 A>G	c.2395A>G	p.Ser799Gly	rs550069949	1.99681E-4	1E-3	0.092,0.078,0.022(T,T,D)	0.525,0.546,0.057(P,P,B)	Benign	BS1 + BS2 + BP4 + BP1
Case-026	Female	Han Chinese	CP	ZSWIM6	Missense	chr5:60821749 C>G	c.1636C>G	p.His546Asp	rs190856393	3.9936099999999901E-4	2E-3	0.491(T)	0.008(B)	Benign	BS2 + BP4 + PP2
Case-026	Female	Han Chinese	CP	PREPL	Missense	chr2:44565653 G>T	c.992C>A	p.Thr331Asn	rs766169730	None	None	0.189,0.189,0.189,0.158,0.158,0.158,0.158,0.285(T)	0.014,0.049(B)	Likely Benign	BP4 + BP1 + BP3 + PM2
Case-026	Female	Han Chinese	CP	COL9A2	Missense	chr1:40775985 G>A	c.689C>T	p.Pro230Leu	rs760341544	None	None	0.172(T)	0.999(D)	Uncertain Significance	PM2 + BP1
Case-026	Female	Han Chinese	CP	PEX2	Missense	chr8:77896396 T>A	c.19A>T	p.Asn7Tyr	None	None	None	0.017,0.017,0.017,0.02(D)	0.087(B)	Likely Benign	BP4 + BP1 + BP3 + PM2
Case-026	Female	Han Chinese	CP	BMP4	Missense	chr14:54417492 C>T	c.485G>A	p.Arg162Gln	rs770493925	None	None	0.004,0.004,0.004,0.004,0.003(D)	0.993(D)	Likely Benign	BP4 + BP6 + PM2 + PP5
Case-026	Female	Han Chinese	CP	INTU	Splicing	chr4:128621144 CTT>C	c.1450-9_1450-8delTT	None	rs772388321	None	None	None	None	Likely Benign	BP6 + BP4
Case-027	Female	Han Chinese	CP	FRAS1	Missense	chr4:79207630 C>T	c.1471C>T	p.Arg491Trp	rs368858515	1.99681E-4	0	0.013,.(D,.)	0.586,0.586,0.634,0.462(P)	Likely Benign	BP4 + BP1 + PM2
Case-027	Female	Han Chinese	CP	EPG5	Inframe InDel	chr18:43535292 ACTT>A	c.73_75delAAG	p.Lys25del	rs773704123	None	None	None	None	Uncertain Significance	PM2
Case-027	Female	Han Chinese	CP	KIF7	Missense	chr15:90171922 G>T	c.3760C>A	p.Leu1254Ile	rs528407611	1.99681E-4	1E-3	0.3(T)	0.022,0.002(B)	Likely Benign	BP4 + BP1 + BP3 + PM2
Case-027	Female	Han Chinese	CP	PRKACB	Missense	chr1:84544022 C>G	c.14C>G	p.Ala5Gly	None	None	None	0.195,0.166(T)	0.002,0.0(B)	Likely Benign	BP4 + BP1 + PM2
Case-027	Female	Han Chinese	CP	CDON	Splicing	chr11:125867313 C>T	c.2159-8G>A	None	rs759480175	None	None	None	None	Likely Benign	BP4 + BP6 + PM2
Case-027	Female	Han Chinese	CP	FLNB	Missense	chr3:58109286 C>T	c.3593C>T	p.Thr1198Met	rs963229056	None	None	0.223,0.225,0.225,0.225,0.224(T)	0.017,0.028,0.037,0.014,0.045,0.045(B)	Likely Benign	BP4 + BP1 + PM2
Case-027	Female	Han Chinese	CP	CLPTM1L	Missense	chr5:1344835 T>C	c.122A>G	p.Asn41Ser	rs149912646	None	None	0.728(T)	0.004(B)	Likely Benign	BP4 + BP1 + PM2
Case-027	Female	Han Chinese	CP	CEP290	Missense	chr12:88508304 C>T	c.1945G>A	p.Glu649Lys	rs761705359	None	None	0.335,0.335,.,.(T,T,.,.)	0.053,0.005(B)	Likely Benign	BP4 + BP1 + PM2
Case-027	Female	Han Chinese	CP	FZD4	Missense	chr11:86663167 A>G	c.631T>C	p.Tyr211His	rs1271212127	None	None	0.034(D)	0.022(B)	Likely Benign	BS2 + BP4 + PM1
Case-028	Female	Han Chinese	CP	CDKN1C	Inframe InDel	chr11:2906090 GGGGGCCGGGGCC>G	c.618_629delGGCCCCGGCCCC	p.Ala207_Pro210del	rs759134767	None	None	None	None	Benign	BP6 + BS1 + BS2 + BP4
Case-028	Female	Han Chinese	CP	RYR1	Missense	chr19:39055858 C>T	c.12884C>T	p.Ala4295Val	rs193922855	None	None	0.541,.,0.548(T,.,T)	0.001,0.001,0.0(B)	Benign	BP6 + BP4 + BP3 + PM2 + PP2
Case-028	Female	Han Chinese	CP	ACVR1C	Missense	chr2:158390464 G>T	c.1448C>A	p.Ser483Tyr	None	None	None	0.002,0.002,0.001,0.001(D)	0.983,0.843,0.895(D,P,P)	Likely Benign	BP1 + BP4 + PM2
Case-028	Female	Han Chinese	CP	FLNB	Missense	chr3:58095347 T>G	c.2244T>G	p.Phe748Leu	None	None	None	0.008,0.007,0.007,0.007,0.008(D)	0.248,0.152,0.363,0.094,0.363,0.363(B)	Uncertain Significance	PM2 + BP1
Case-028	Female	Han Chinese	CP	NIPBL	Missense	chr5:37026394 G>A	c.5773G>A	p.Ala1925Thr	None	None	None	0.188,0.185(T)	0.057,0.122(B)	Likely Benign	BP4 + PM2
Case-028	Female	Han Chinese	CP	THBS1	Missense	chr15:39885309 G>A	c.2876G>A	p.Arg959Gln	rs562056645	3.9936099999999901E-4	2E-3	0.545(T)	0.007,0.029(B)	Benign	BS1 + BS2 + BP4
Case-028	Female	Han Chinese	CP	RYR1	Missense	chr19:38974075 G>A	c.4853G>A	p.Arg1618His	rs957392274	None	None	0.002,0.122,0.002(D,T,D)	0.977,0.994(D)	Uncertain Significance	PM1 + PM2 + PP3
Case-028	Female	Han Chinese	CP	CKAP2L	Splicing	chr2:113496632 G>T	c.2013-7C>A	None	rs142117171	7.98721999999999E-4	4.0000000000000001E-3	None	None	Likely Benign	BP4 + PM2
Case-028	Female	Han Chinese	CP	FZD1	Inframe InDel	chr7:90894420 GGGCCAGGGGCCA>G	c.237_248delAGGCCAGGGGCC	p.Gly80_Pro83del	rs562020756	5.9904200000000004E-4	0	None	None	Likely Benign	BS1 + BS2 + PM4
Case-028	Female	Han Chinese	CP	KMT2D	Inframe InDel	chr12:49445351 TGAGTCCTCAGGTGGTGGGGATGTGGGG>T	c.2088_2114delCCCCACATCCCCACCACCTGAGGACTC	p.Pro697_Ser705del	rs780334086	None	None	None	None	Likely Benign	BS2 + BP6 + PM4
Case-028	Female	Han Chinese	CP	RAI1	Frameshift	chr17:17697101 AGCAG>A	c.840_843delGCAG	p.Gln280fs	rs775735568	None	None	None	None	Benign	BA1 + BP6 + PVS1
Case-028	Female	Han Chinese	CP	THBS1	Missense	chr15:39874083 G>A	c.25G>A	p.Val9Ile	rs573907873	1.99681E-4	0	0.164,0.058(T)	0.004(B)	Likely Benign	BP4 + PM2
Case-028	Female	Han Chinese	CP	NEB	Missense	chr2:152364592 A>G	c.23483T>C	p.Met7828Thr	rs536677256	3.9936099999999901E-4	2E-3	0.091,0.102,.,0.152,0.091,0.161,.,.(T,T,.,T,T,T,.,.)	0.995,0.946,0.966(D)	Likely Benign	BP6 + BP4 + BP1 + PM2
Case-028	Female	Han Chinese	CP	TBX2	Missense	chr17:59485502 G>A	c.1774G>A	p.Ala592Thr	rs760711917	None	None	0.171(T)	0.296(B)	Likely Benign	BP4 + PM2
Case-028	Female	Han Chinese	CP	SCARF2	Missense	chr22:20786125 C>T	c.241G>A	p.Glu81Lys	rs199634127	3.9936099999999901E-4	1E-3	None	0.332,0.267(B)	Likely Benign	BP4 + BP1 + PM2
Case-028	Female	Han Chinese	CP	TCF7L1	Missense	chr2:85510648 G>A	c.472G>A	p.Val158Ile	rs202139542	1.99681E-4	1E-3	0.063,0.126(T)	0.532(P)	Likely Benign	BP1 + BP4 + PM2
Case-029	Female	Han Chinese	CP	SP8	Missense	chr7:20824967 C>A	c.469G>T	p.Gly157Cys	None	None	None	0.227,0.14(T)	0.955(D)	Likely Benign	BP1 + BP4 + PM2
Case-029	Female	Han Chinese	CP	FZD1	Missense	chr7:90894768 C>G	c.573C>G	p.Cys191Trp	None	None	None	0.0(D)	1.0(D)	Likely Benign	BP1 + BP4 + PM2
Case-029	Female	Han Chinese	CP	ECEL1	Missense	chr2:233345166 C>T	c.2171G>A	p.Arg724Gln	rs150438393	None	None	0.014,0.035,0.029(D)	0.34,0.968(B,D)	Uncertain Significance	PM1 + PM2
Case-029	Female	Han Chinese	CP	DYNC2LI1	Missense	chr2:44028017 G>A	c.695G>A	p.Arg232His	rs141895414	None	None	0.003,.(D,.)	0.99,0.977,0.99(D)	Likely Benign	BP4 + BP1 + PM2
Case-029	Female	Han Chinese	CP	CFAP57	Missense	chr1:43685059 G>A	c.2098G>A	p.Val700Ile	None	None	None	0.693,.(T,.)	None	Likely Benign	BP4 + PM2
Case-029	Female	Han Chinese	CP	FGFR3	Missense	chr4:1806569 G>A	c.1291G>A	p.Ala431Thr	rs182935140	3.9936099999999901E-4	2E-3	0.068,0.07,0.002,0.082,0.082,0.002(T,T,D,T,T,D)	0.146,0.035,0.007,0.056(B)	Benign	BP4 + BP6 + PM2
Case-029	Female	Han Chinese	CP	SP8	Missense	chr7:20824964 C>G	c.472G>C	p.Gly158Arg	None	None	None	0.331,0.338(T)	0.02(B)	Likely Benign	BP4 + BP1 + PM2
Case-029	Female	Han Chinese	CP	NUP188	Missense	chr9:131763938 G>A	c.3974G>A	p.Arg1325His	rs41316500	1.7971199999999899E-3	0	0.009(D)	0.813,0.987(P,D)	Benign	BS1 + BS2 + BP4 + BP6 + BP1
Case-029	Female	Han Chinese	CP	COL11A1	Missense	chr1:103488428 A>C	c.1151T>G	p.Leu384Arg	None	None	None	0.448,0.541,0.524,0.54(T)	0.588,0.533,0.384(P,P,B)	Likely Benign	BP1 + BP4 + PM2
Case-029	Female	Han Chinese	CP	CDH19	Missense	chr18:64176331 C>G	c.1729G>C	p.Gly577Arg	rs770062227	None	None	0.039(D)	0.01(B)	Likely Benign	BP4 + BP1 + PM2
Case-029	Female	Han Chinese	CP	SIX1	Missense	chr14:61113129 T>A	c.727A>T	p.Ser243Cys	None	None	None	0.113,.(T,.)	0.205(B)	Uncertain Significance	PM2 + PP2 + BP4
Case-030	Female	Han Chinese	CLP	FZD10	Missense	chr12:130647554 T>A	c.67T>A	p.Ser23Thr	rs202181794	1.99681E-4	1E-3	0.272(T)	0.237(B)	Likely Benign	BP4 + BP1 + PM2
Case-030	Female	Han Chinese	CLP	ANKRD11	Missense	chr16:89349129 G>T	c.3821C>A	p.Ala1274Asp	None	None	None	0.007(D)	0.051(B)	Likely Benign	BP4 + BP1 + PM2
Case-030	Female	Han Chinese	CLP	COL2A1	Missense	chr12:48376314 C>T	c.2272G>A	p.Ala758Thr	None	None	None	0.061,0.062(T)	0.006,0.011(B)	Uncertain Significance	PM1 + PM2 + BP4
Case-030	Female	Han Chinese	CLP	HSPG2	Missense	chr1:22161254 C>A	c.10641G>T	p.Glu3547Asp	rs1289415559	None	None	0.369,0.251(T)	0.928,0.996(D)	Likely Benign	BP1 + BP4 + PM2
Case-030	Female	Han Chinese	CLP	FGF14	Missense	chr13:103053997 G>C	c.32C>G	p.Thr11Ser	rs1366241193	None	None	0.0(D)	0.004(B)	Uncertain Significance	PM5 + PM2 + BP4
Case-030	Female	Han Chinese	CLP	SHH	Missense	chr7:155596301 C>T	c.682G>A	p.Asp228Asn	rs1465216365	None	None	0.081(T)	0.999,0.124(D,B)	Uncertain Significance	PM1 + PP3 + PM2
Case-030	Female	Han Chinese	CLP	FZD10	Missense	chr12:130647555 C>A	c.68C>A	p.Ser23Tyr	rs201208311	1.99681E-4	1E-3	0.119(T)	0.77(P)	Likely Benign	BP1 + BP4 + PM2
Case-030	Female	Han Chinese	CLP	DIS3L2	Missense	chr2:233194557 G>T	c.1774G>T	p.Ala592Ser	rs183714146	3.9936099999999901E-4	2E-3	0.035,0.035,0.362(D,D,T)	0.193(B)	Likely Benign	BP4 + BP1 + PM2
Case-030	Female	Han Chinese	CLP	COL11A1	Missense	chr1:103468307 T>C	c.2075A>G	p.Asn692Ser	rs375314757	None	None	0.332,0.334,0.288,0.235(T)	0.97,0.987,0.987,0.992(D)	Likely Benign	BP6 + BP1 + PM2
Case-030	Female	Han Chinese	CLP	EVC2	Missense	chr4:5578061 C>T	c.3178G>A	p.Glu1060Lys	rs779884599	None	None	0.045,0.051(D,T)	0.557(P)	Likely Benign	BP4 + BP1 + BP3 + PM2
Case-030	Female	Han Chinese	CLP	RYR1	Splicing	chr19:38924520 T>C	c.45+6T>C	None	rs1230846317	None	None	None	None	Likely Benign	BP4 + PM2
Case-030	Female	Han Chinese	CLP	EDNRA	Missense	chr4:148453851 A>G	c.742A>G	p.Met248Val	rs200425226	None	None	0.043,0.029(D)	0.199(B)	Benign	BS1 + BS2 + BP4
Case-030	Female	Han Chinese	CLP	NBAS	Missense	chr2:15557746 T>C	c.2668A>G	p.Thr890Ala	None	None	None	0.222(T)	0.024(B)	Likely Benign	BP4 + BP1 + PM2
Case-031	Female	Han Chinese	CP	WNT9B	Missense	chr17:44952592 C>T	c.460C>T	p.Arg154Trp	rs746091846	None	None	0.001,0.0(D)	0.991,0.983(D)	Uncertain Significance	PM2 + PP3 + BP1
Case-031	Female	Han Chinese	CP	HSPG2	Missense	chr1:22161283 C>T	c.10612G>A	p.Gly3538Arg	rs145048530	1.99681E-4	0	0.007,0.021(D)	0.979,0.835(D,P)	Likely Benign	BP4 + BP6 + BP1 + PM2
Case-031	Female	Han Chinese	CP	TWIST1	Missense	chr7:19156650 T>C	c.295A>G	p.Ser99Gly	rs1427332350	None	None	0.167(T)	0.391(B)	Uncertain Significance	PM2 + PP2
Case-031	Female	Han Chinese	CP	RPGRIP1L	Missense	chr16:53690412 G>C	c.1671C>G	p.Ile557Met	None	None	None	0.248,.,0.208,0.191,0.217(T,.,T,T,T)	0.008,0.008,0.008,0.017(B)	Likely Benign	BP4 + BP1 + PM2
Case-031	Female	Han Chinese	CP	AXIN1	Missense	chr16:348021 G>C	c.1485C>G	p.Asp495Glu	rs146947903	2.5958499999999898E-3	0	0.379,0.349(T)	0.054,0.09(B)	Benign	BS1 + BS2 + BP4 + BP6 + BP1
Case-031	Female	Han Chinese	CP	FOXP2	Missense	chr7:114294018 C>A	c.1295C>A	p.Thr432Asn	rs541820585	1.99681E-4	1E-3	0.012,0.01,0.01,0.023,0.012,.,0.028,0.008,0.007(D,D,D,D,D,.,D,D,D)	0.193,0.26,0.009,0.73,0.801,0.193,0.447(B,B,B,P,P,B,P)	Benign	BS1 + BS2 + BP4 + BP1
Case-031	Female	Han Chinese	CP	TP63	Missense	chr3:189607233 A>G	c.1612A>G	p.Thr538Ala	rs565094952	3.9936099999999901E-4	2E-3	0.005,0.002,0.004,0.005,0.002,0.006,0.006(D)	0.814,0.814,0.814,0.891,0.78(P)	Uncertain Significance	PM2 + PP2 + BP4
Case-032	Male	Han Chinese	CLP	WNT8A	Missense	chr5:137426466 G>A	c.814G>A	p.Glu272Lys	rs768619317	None	None	0.336,0.347,0.303(T)	0.566,0.566,0.428(P,P,B)	Likely Benign	BP1 + BP4 + PM2
Case-032	Male	Han Chinese	CLP	ROR2	Missense	chr9:94486659 C>T	c.2117G>A	p.Arg706Gln	rs369717474	None	None	0.002,0.003(D)	0.925,0.966(D)	Likely Benign	BP4 + BP6 + PM2
Case-032	Male	Han Chinese	CLP	SMAD7	Missense	chr18:46476571 G>A	c.224C>T	p.Pro75Leu	None	None	None	0.033,.(D,.)	0.003(B)	Likely Benign	BP4 + BP1 + PM2
Case-032	Male	Han Chinese	CLP	RYR1	Missense	chr19:39013670 C>T	c.10262C>T	p.Ala3421Val	rs772280687	None	None	0.099,.,0.099(T,.,T)	0.987,0.987,0.97(D)	Uncertain Significance	PP3 + PM2 + PP2
Case-032	Male	Han Chinese	CLP	EIF2S3	Missense	chrX:24080647 G>A	c.593G>A	p.Ser198Asn	None	None	None	0.262(T)	0.008(B)	Uncertain Significance	PM1 + PM2 + BP4
Case-032	Male	Han Chinese	CLP	TGFB3	Missense	chr14:76447049 G>T	c.188C>A	p.Thr63Asn	rs757664433	None	None	0.216,0.047(T,D)	0.065(B)	Benign	BS1 + BS2 + BP4
Case-032	Male	Han Chinese	CLP	COL9A3	Missense	chr20:61451332 C>T	c.307C>T	p.Arg103Trp	rs61734651	2.1964899999999898E-2	0	0.004,0.006(D)	0.761(P)	Benign	BA1 + BP6 + BP4 + BP1
Case-032	Male	Han Chinese	CLP	KAT6B	Inframe InDel	chr10:76781836 GGAGGAGGAGGAC>G	c.3231_3242delCGAGGAGGAGGA	p.Asp1077_Glu1080del	rs569172957	7.98721999999999E-4	0	None	None	Benign	BS1 + BS2 + BP6
Case-032	Male	Han Chinese	CLP	CDKN1C	Inframe InDel	chr11:2906087 G>GGCCGGT	c.632_633insACCGGC	p.Ala211_Pro212insProAla	rs771450542	None	None	None	None	Benign	BS1 + BS2 + BP6 + BP4
Case-032	Male	Han Chinese	CLP	MAGEL2	Missense	chr15:23892321 G>C	c.569C>G	p.Ala190Gly	rs546001754	3.9936099999999901E-4	2E-3	None	None	Benign	BS1 + BS2 + BP4 + BP6 + BP1
Case-032	Male	Han Chinese	CLP	STAG2	Splicing	chrX:123199993 ATT>A,AT	c.2097-6_2097-5delTT	None	None	None	None	None	None	Benign	BA1 + BP6 + BP4
Case-032	Male	Han Chinese	CLP	SMCHD1	Missense	chr18:2666885 T>G	c.279T>G	p.Asp93Glu	rs201466122	7.98721999999999E-4	4.0000000000000001E-3	0.043(D)	0.446(B)	Likely Benign	BP4 + BP6 + PM2 + PP2
Case-033	Female	Han Chinese	CLP	TGDS	Missense	chr13:95228606 C>A	c.944G>T	p.Arg315Ile	None	None	None	0.035(D)	0.102(B)	Uncertain Significance	PM2 + PP2
Case-033	Female	Han Chinese	CLP	ROR2	Missense	chr9:94487019 G>A	c.1757C>T	p.Ala586Val	rs763556461	None	None	0.082,0.063(T)	0.015,0.002(B)	Likely Benign	BP4 + PM2
Case-033	Female	Han Chinese	CLP	ROR2	Missense	chr9:94485949 C>A	c.2827G>T	p.Ala943Ser	None	None	None	0.015(D)	0.978(D)	Uncertain Significance	PM2 + BP4
Case-033	Female	Han Chinese	CLP	ACACB	Missense	chr12:109677662 G>A	c.4690G>A	p.Glu1564Lys	rs753641748	None	None	0.02,0.02,.(D,D,.)	0.96(D)	Benign	BS1 + BS2 + BP1 + BP4
Case-033	Female	Han Chinese	CLP	SMCHD1	Missense	chr18:2784485 G>A	c.5585G>A	p.Arg1862Lys	None	None	None	0.011(D)	0.97(D)	Uncertain Significance	PM2 + PP2 + PP3
Case-033	Female	Han Chinese	CLP	INTU	Missense	chr4:128564908 C>T	c.379C>T	p.Arg127Cys	rs551896972	1.99681E-4	1E-3	0.002,0.003(D)	0.938(D)	Likely Benign	BP4 + BP1 + PM2
Case-033	Female	Han Chinese	CLP	GLI2	Missense	chr2:121746905 A>G	c.3415A>G	p.Lys1139Glu	rs768591353	None	None	0.064(T)	0.141,0.435,0.287,0.168(B)	Likely Benign	BS2 + BP1 + BP4
Case-033	Female	Han Chinese	CLP	PTCH1	Missense	chr9:98240437 G>C	c.1247C>G	p.Thr416Ser	rs201174718	3.9936099999999901E-4	2E-3	1.0(T)	0.011,0.004,0.006,0.006(B)	Benign	BP6 + BS2 + BP4
Case-033	Female	Han Chinese	CLP	PLCB4	Missense	chr20:9376217 T>G	c.1462T>G	p.Ser488Ala	rs185740474	5.9904200000000004E-4	3.0000000000000001E-3	1.0,1.0,.,1.0,1.0(T,T,.,T,T)	0.004,0.0,0.0,0.0(B)	Likely Benign	BP4 + BP6 + PM2
Case-033	Female	Han Chinese	CLP	HSPG2	Missense	chr1:22181473 G>A	c.6004C>T	p.Arg2002Trp	rs188040069	5.9904200000000004E-4	3.0000000000000001E-3	0.043(D)	0.991(D)	Likely Benign	BP1 + BP4 + PM2
Case-033	Female	Han Chinese	CLP	SMC1A	Missense	chrX:53436160 T>C	c.1378A>G	p.Thr460Ala	None	None	None	0.676,.(T,.)	0.973,0.009,0.183(D,B,B)	Uncertain Significance	PM2 + PP2 + BP4
Case-033	Female	Han Chinese	CLP	COL11A1	Missense	chr1:103540313 A>G	c.512T>C	p.Val171Ala	rs764504302	None	None	0.062,0.034,0.002,0.125,0.0,0.0(T,D,D,T,D,D)	0.992,0.987,0.987,0.992(D)	Uncertain Significance	PM2 + PP3 + BP1
Case-033	Female	Han Chinese	CLP	PGM1	Start site	chr1:64059161 T>C	c.2T>C	p.Met1?	None	None	None	0.002(D)	0.154(B)	Likely Pathogenic	PVS1 + PM2
Case-033	Female	Han Chinese	CLP	NUP107	Missense	chr12:69084426 G>A	c.203G>A	p.Arg68Gln	rs551358105	1.99681E-4	0	0.086,0.096(T)	0.227,0.406(B)	Uncertain Significance	PM2 + BP4
Case-034	Female	Han Chinese	CL	GLI1	Missense	chr12:57864133 T>C	c.1610T>C	p.Val537Ala	rs529336310	1.99681E-4	0	0.183,0.214,0.2,0.2(T)	0.0(B)	Likely Benign	BP4 + BP1 + PM2
Case-034	Female	Han Chinese	CL	FGF3	Stop site	chr11:69631102 G>A	c.310C>T	p.Arg104*	rs121917704	1.99681E-4	0	None	None	Pathogenic	PVS1 + PP5 + PM2
Case-034	Female	Han Chinese	CL	CDH19	Missense	chr18:64211289 T>G	c.1133A>C	p.Glu378Ala	rs764030217	None	None	0.066,0.049,.(T,D,.)	0.641,0.731(P)	Likely Benign	BP4 + BP1 + PM2
Case-034	Female	Han Chinese	CL	PHGDH	Missense	chr1:120285475 G>A	c.1255G>A	p.Gly419Arg	rs145344767	1.99681E-4	0	0.073,0.217(T)	0.114,0.114,0.02,0.052(B)	Likely Benign	BP4 + BP3 + PM2 + PP2
Case-034	Female	Han Chinese	CL	RYR1	Missense	chr19:39056245 A>C	c.13271A>C	p.Glu4424Ala	rs752665367	None	None	0.71,0.649,0.718(T)	0.0(B)	Likely Benign	BP4 + PM2 + PP2
Case-034	Female	Han Chinese	CL	SLC10A7	Missense	chr4:147431084 T>C	c.301A>G	p.Asn101Asp	rs200203063	1.99681E-4	1E-3	0.291,0.282,0.266,0.718(T)	0.004,0.046,0.013,0.009(B)	Likely Benign	BP4 + BP1 + PM2
Case-034	Female	Han Chinese	CL	PLEKHA5	Missense	chr12:19498808 A>G	c.2695A>G	p.Lys899Glu	rs756910032	None	None	0.026,0.054,0.053,0.012,.,0.026(D,T,T,D,.,D)	0.979,0.491,0.297,0.038,0.815,0.052,0.671(D,P,B,B,P,B,P)	Likely Benign	BP1 + BP3 + BP4 + PM2
Case-034	Female	Han Chinese	CL	DEAF1	Inframe InDel	chr11:694955 GGCCGCGGCCGCCGCCGCCACAGCGGCCGCGGCCGCCACCGCC>G	c.51_92delGGCGGTGGCGGCCGCGGCCGCTGTGGCGGCGGCGGCCGCGGC	p.Ala18_Ala31del	rs758496577	None	None	None	None	Likely Benign	BS2 + BP6 + PM4
Case-034	Female	Han Chinese	CL	KIAA0586	Missense	chr14:58975410 G>A	c.4465G>A	p.Ala1489Thr	rs202235093	None	None	0.021,.,.,.,0.027,0.029,0.047(D,.,.,.,D,D,D)	0.522,0.617,0.617,0.522,0.522(P)	Likely Benign	BP4 + BP1 + BP3 + PM2
Case-034	Female	Han Chinese	CL	TRRAP	Missense	chr7:98601827 G>A	c.10282G>A	p.Val3428Ile	rs201183421	1.99681E-4	0	0.471,0.479,.,.(T,T,.,.)	0.059,0.009,0.029(B)	Benign	BS1 + BS2 + BP4 + BP6 + BP1
Case-034	Female	Han Chinese	CL	LRP8	Missense	chr1:53742483 G>C	c.764C>G	p.Ala255Gly	None	None	None	0.443,0.449(T)	0.175,0.109(B)	Likely Benign	BP4 + BP1 + BP3 + PM2
Case-034	Female	Han Chinese	CL	IGF2	Missense	chr11:2161425 T>C	c.102A>G	p.Ile34Met	None	None	None	0.002(D)	0.047(B)	Likely Benign	BP3 + BP4 + PM2
Case-034	Female	Han Chinese	CL	ANKRD11	Missense	chr16:89347270 G>T	c.5680C>A	p.Pro1894Thr	rs768300352	None	None	0.136(T)	0.018(B)	Benign	BS1 + BS2 + BP4 + BP1
Case-034	Female	Han Chinese	CL	PTCH2	Missense	chr1:45294007 C>T	c.1670G>A	p.Arg557His	rs760056267	None	None	0.001(D)	0.988,0.995(D)	Likely Pathogenic	PS4 + PM6 + PP3
Case-034	Female	Han Chinese	CL	ZSWIM6	Missense	chr5:60821749 C>G	c.1636C>G	p.His546Asp	rs190856393	3.9936099999999901E-4	2E-3	0.491(T)	0.008(B)	Benign	BS2 + BP4 + PP2
Case-034	Female	Han Chinese	CL	KRAS	Splicing	chr12:25368366 C>T	c.*4+5G>A	None	rs201789109	9.9840299999999905E-4	4.0000000000000001E-3	None	None	Likely Benign	BS1 + BS2 + BP6 + PP3
Case-034	Female	Han Chinese	CL	DVL1	Splicing	chr1:1275701 G>A	c.700-5C>T	None	rs774635123	None	None	None	None	Benign	BS1 + BS2 + BP4 + BP6
Case-034	Female	Han Chinese	CL	PIEZO2	Missense	chr18:10697797 A>G	c.6437T>C	p.Met2146Thr	rs780202686	None	None	0.548,.,0.442,.,.(T,.,T,.,.)	0.025(B)	Likely Benign	BP4 + BP6 + BP1 + PM2
Case-035	Male	Han Chinese	CL	TRIM37	Missense	chr17:57165656 C>T	c.277G>A	p.Asp93Asn	rs751940101	None	None	0.05,0.05,0.04,.(D,D,D,.)	0.949,0.387(D,B)	Uncertain Significance	PM1 + PM2
Case-035	Male	Han Chinese	CL	DYNC2H1	Missense	chr11:103128464 C>T	c.10610C>T	p.Ala3537Val	rs765568845	None	None	0.013(D)	0.21,0.565(B,P)	Likely Benign	BP4 + PM2
Case-035	Male	Han Chinese	CL	SRCAP	Missense	chr16:30735148 C>T	c.4403C>T	p.Ser1468Leu	rs75035256	3.9936099999999901E-4	2E-3	0.283,.(T,.)	0.002,0.003,0.001(B)	Benign	BS1 + BS2 + BP4 + BP1 +BP3
Case-035	Male	Han Chinese	CL	OFD1	Missense	chrX:13757010 A>G	c.358A>G	p.Thr120Ala	rs755625951	None	None	0.414,0.606(T)	0.003(B)	Likely Benign	BP4 + BP1 + PM2
Case-035	Male	Han Chinese	CL	ACBD5	Missense	chr10:27504519 C>T	c.881G>A	p.Ser294Asn	rs776218653	None	None	0.007,.,0.0,0.005,0.005(D,.,D,D,D)	0.915,0.592,0.866,0.825(D,P,P,P)	Likely Benign	BP1 + BP4 + PM2
Case-035	Male	Han Chinese	CL	FREM2	Missense	chr13:39263084 C>T	c.1603C>T	p.Arg535Cys	rs201457616	3.9936099999999901E-4	2E-3	0.001(D)	0.762(P)	Likely Benign	BP4 + BP6 + BP1 + PM2
Case-035	Male	Han Chinese	CL	IRF6	Splicing	chr1:209975319 G>A	c.-6C>T	None	rs552823442	1.99681E-4	1E-3	None	None	Benign	BS1 + BS2 + BP4
Case-035	Male	Han Chinese	CL	PPP1R21	Missense	chr2:48707114 A>G	c.1277A>G	p.Asn426Ser	rs201056519	1.99681E-4	1E-3	0.049,0.052,0.046(D,T,D)	0.061,0.061,0.036,0.023(B)	Likely Benign	BP4 + BP1 + PM2
Case-035	Male	Han Chinese	CL	WNT5B	Missense	chr12:1755113 C>T	c.775C>T	p.Arg259Cys	rs760453823	None	None	0.002(D)	0.903(P)	Benign	BS1 + BS2 + BP1 + BP4
Case-036	Female	Han Chinese	CP	PAX7	Missense	chr1:19018253 C>T	c.592C>T	p.Arg198Trp	rs375284574	None	None	0.005,0.01,0.006(D)	0.712,0.928,0.586(P,D,P)	Uncertain Significance	PM2 + PP3
Case-036	Female	Han Chinese	CP	FBXO11	Missense	chr2:48066136 G>A	c.449C>T	p.Pro150Leu	rs753835072	None	None	0.051,0.022,.,0.017(T,D,.,D)	0.264(B)	Uncertain Significance	PM2 + BP4
Case-036	Female	Han Chinese	CP	SRCAP	Missense	chr16:30734470 C>T	c.4079C>T	p.Thr1360Ile	rs202028788	5.9904200000000004E-4	3.0000000000000001E-3	0.011,0.001(D)	0.013,0.013,0.006(B)	Benign	BS1 + BS2 + BP4 + BP6 + BP1
Case-036	Female	Han Chinese	CP	EVC	Missense	chr4:5749917 C>T	c.982C>T	p.Leu328Phe	rs199916502	5.9904200000000004E-4	3.0000000000000001E-3	0.113,0.087(T)	0.998(D)	Likely Benign	BP4 + BP6 + BP1 + PM2
Case-036	Female	Han Chinese	CP	PIEZO2	Missense	chr18:10800460 G>A	c.1253C>T	p.Thr418Ile	None	None	None	0.145,.,.,.(T,.,.,.)	None	Likely Benign	BP1 + BP4 + PM2
Case-036	Female	Han Chinese	CP	B9D2	Missense	chr19:41860846 A>T	c.287T>A	p.Phe96Tyr	None	None	None	0.244(T)	0.037(B)	Uncertain Significance	PM1 + PM2 + BP4
Case-036	Female	Han Chinese	CP	MAP2K7	Missense	chr19:7976444 C>G	c.1108C>G	p.Gln370Glu	None	None	None	1.0(T)	0.231,0.241(B)	Likely Benign	BP1 + BP4 + PM2
Case-036	Female	Han Chinese	CP	MED13L	Missense	chr12:116422120 G>A	c.4396C>T	p.Arg1466Cys	rs530432287	7.98721999999999E-4	4.0000000000000001E-3	0.0(D)	0.183(B)	Benign	BS1 + BS2 + BP4 + BP6 + BP1
Case-036	Female	Han Chinese	CP	SP8	Missense	chr7:20824952 C>G	c.484G>C	p.Gly162Arg	None	None	None	0.153,0.135(T)	0.39(B)	Likely Benign	BP1 + BP4
Case-036	Female	Han Chinese	CP	MASP1	Missense	chr3:186954029 C>T	c.1630G>A	p.Asp544Asn	None	None	None	0.606,0.533(T)	0.003,0.012(B)	Likely Benign	BP4+ BP1 + PM2
Case-036	Female	Han Chinese	CP	CHD7	Missense	chr8:61654400 T>G	c.409T>G	p.Ser137Ala	rs183761594	1.99681E-4	1E-3	0.19,0.074,0.086(T)	0.004(B)	Benign	BP6 + BS2 + BP4 + BP1
Case-036	Female	Han Chinese	CP	ALG9	Missense	chr11:111742075 T>A	c.131A>T	p.Glu44Val	rs782810399	None	None	None	0.008,0.006(B)	Likely Benign	BP4 + BP1 + BP3 + PM2
Case-036	Female	Han Chinese	CP	EVC2	Missense	chr4:5620206 T>C	c.2705A>G	p.Gln902Arg	rs746349084	None	None	0.009,0.01(D)	0.474(P)	Uncertain Significance	PP3 + PM2 + BP1
Case-036	Female	Han Chinese	CP	DOCK6	Missense	chr19:11348910 C>T	c.1714G>A	p.Val572Met	rs765211702	None	None	0.002(D)	0.578(P)	Uncertain Significance	PM2 + BP1
Case-036	Female	Han Chinese	CP	EPG5	Missense	chr18:43447536 C>T	c.6403G>A	p.Asp2135Asn	rs202038268	None	None	0.688(T)	0.001(B)	Likely Benign	BP4 + BP1 + BP3 + PM2
Case-036	Female	Han Chinese	CP	GLI3	Missense	chr7:42079730 G>A	c.935C>T	p.Thr312Met	rs772929930	None	None	0.0(D)	0.915(D)	Benign	BS2 + BP6 + BP1 + BP4
Case-036	Female	Han Chinese	CP	PIK3CG	Splicing	chr7:106505796 G>A	c.-13+1G>A	None	None	None	None	None	None	Likely Pathogenic	PVS1 + PM2
Case-036	Female	Han Chinese	CP	SRCAP	Missense	chr16:30751020 C>T	c.9659C>T	p.Ala3220Val	rs749472203	None	None	0.002,.(D,.)	0.013,0.003(B)	Likely Benign	BP4 + BP1 + PM2
Case-037	Male	Han Chinese	CP	GRHL3	Missense	chr1:24664239 C>G	c.800C>G	p.Ala267Gly	rs34593559	1.17812E-2	2E-3	1.0(T)	0.003,0.002,0.002(B)	Benign	BS1 + BS2 + BP4 + BP6
Case-037	Male	Han Chinese	CP	FZD5	Missense	chr2:208632781 C>G	c.683G>C	p.Ser228Thr	rs750725019	None	None	0.616(T)	0.05(B)	Benign	BS1 + BS2 + BP4 + BP1
Case-037	Male	Han Chinese	CP	KAT6A	Missense	chr8:41791521 A>G	c.4217T>C	p.Leu1406Ser	rs117150462	3.9936099999999901E-4	2E-3	0.059(T)	0.908(P)	Benign	BS1 + BS2 + BP4 + BP6 + BP1
Case-037	Male	Han Chinese	CP	PLCG1	Missense	chr20:39791892 C>A	c.766C>A	p.Gln256Lys	None	None	None	0.42,0.419(T)	0.002(B)	Uncertain Significance	PM2 + PP2 + BP4
Case-037	Male	Han Chinese	CP	COG1	Missense	chr17:71189308 G>C	c.100G>C	p.Glu34Gln	None	None	None	.,0.0(.,D)	0.921,0.914,0.921(D)	Uncertain Significance	PM2 + BP1
Case-037	Male	Han Chinese	CP	BMP8B	Splicing	chr1:40228880 G>A	c.949-6C>T	None	None	None	None	None	None	Likely Benign	BP4 + PM2
Case-037	Male	Han Chinese	CP	DOCK6	Missense	chr19:11348906 C>T	c.1718G>A	p.Arg573Gln	rs201374358	7.98721999999999E-4	4.0000000000000001E-3	0.006(D)	0.329(B)	Likely Benign	BP4 + BP1 + PM2
Case-037	Male	Han Chinese	CP	TCTN2	Splicing	chr12:124156682 A>G	c.267+3A>G	None	rs748772785	None	None	None	None	Likely Benign	BP4 + PM2
Case-037	Male	Han Chinese	CP	INTU	Splicing	chr4:128621144 CT>C	c.1450-8delT	None	rs377528224	None	None	None	None	Likely Benign	BP6 + BP4
Case-037	Male	Han Chinese	CP	RYR1	Splicing	chr19:39002705 C>T	c.9173-7C>T	None	None	None	None	None	None	Likely Benign	BP4 + BP6 + PM2
Case-037	Male	Han Chinese	CP	ARID5B	Missense	chr10:63851680 C>T	c.2458C>T	p.Pro820Ser	rs553462344	1.99681E-4	1E-3	0.345,0.349(T)	0.003(B)	Benign	BS1 + BS2 + BP4 + BP1 + BP3
Case-038	Male	Han Chinese	CL	POMT1	Missense	chr9:134398429 C>T	c.2180C>T	p.Ser727Leu	rs747343582	None	None	0.012,0.012,0.012,0.01,0.012,0.01(D)	0.716,0.436,0.45,0.723(P,B,P,P)	Uncertain Significance	PM2
Case-038	Male	Han Chinese	CL	NEB	Missense	chr2:152396953 T>C	c.20797A>G	p.Lys6933Glu	rs1343621301	None	None	0.003,0.0,.,0.0,0.003,0.0,.,.,0.004(D,D,.,D,D,D,.,.,D)	0.995,0.91(D)	Uncertain Significance	PM2 + BP1
Case-038	Male	Han Chinese	CL	MASP1	Missense	chr3:186968069 T>A	c.1060A>T	p.Thr354Ser	None	None	None	0.96,0.811,0.487,0.516,0.467(T)	0.003,0.006,0.002,0.002,0.003(B)	Likely Benign	BP4 + BP1 + PM2
Case-038	Male	Han Chinese	CL	LTBP1	Missense	chr2:33500037 G>C	c.2749G>C	p.Asp917His	rs142520374	None	None	0.003,0.005,0.004,0.004,0.004(D)	0.963,0.668,0.955,0.915,0.822,0.937(D,P,D,D,P,D)	Uncertain Significance	PM2 + BP1
Case-038	Male	Han Chinese	CL	CTNNB1	Missense	chr3:41266447 A>G	c.244A>G	p.Ile82Val	rs773781329	None	None	0.139,0.144,0.139,0.139,0.139,0.139,0.01,0.013(T,T,T,T,T,T,D,D)	0.002(B)	Uncertain Significance	PM2 + PP2 + BP4
Case-038	Male	Han Chinese	CL	EFNB1	Missense	chrX:68060265 G>A	c.809G>A	p.Arg270His	rs1234782645	None	None	0.059(T)	0.994(D)	Uncertain Significance	PM2 + PP2 + BP4
Case-038	Male	Han Chinese	CL	DOCK6	Missense	chr19:11313143 C>G	c.5378G>C	p.Arg1793Thr	rs751843684	None	None	0.095(T)	0.206,0.028,0.206(B)	Likely Benign	BP4 + BP1 + PM2
Case-038	Male	Han Chinese	CL	FRAS1	Missense	chr4:79350305 A>G	c.4768A>G	p.Ser1590Gly	rs760728933	None	None	0.346,.(T,.)	0.021,0.024(B)	Likely Benign	BP4 + BP1 + BP3 + PM2
Case-039	Male	Han Chinese	CP	CEP290	Missense	chr12:88452637 A>G	c.6806T>C	p.Ile2269Thr	rs200090371	1.99681E-4	1E-3	0.078,0.088,0.078(T)	0.01(B)	Benign	BS2 + BP4 + BP6 + BP1
Case-039	Male	Han Chinese	CP	KAT6A	Missense	chr8:41906393 C>T	c.103G>A	p.Ala35Thr	None	None	None	0.01,0.01,0.005,0.01(D)	0.998,0.996(D)	Uncertain Significance	PM2 + BP1
Case-039	Male	Han Chinese	CP	CDH1	Missense	chr16:68867292 T>G	c.2539T>G	p.Ser847Ala	None	None	None	0.002,.,0.002(D,.,D)	0.965,0.999(D)	Uncertain Significance	PM2 + BP1
Case-039	Male	Han Chinese	CP	ARHGAP31	Missense	chr3:119109715 C>T	c.766C>T	p.Arg256Cys	rs200063238	None	None	0.014(D)	0.65(P)	Likely Benign	BS2 + BP1 + BP4
Case-039	Male	Han Chinese	CP	MASP1	Missense	chr3:186953975 G>C	c.1684C>G	p.Pro562Ala	rs72549155	1.19808E-3	3.0000000000000001E-3	0.418,0.567(T)	0.012,0.006(B)	Benign	BS1 + BS2 + BP4 + BP6 + BP1
Case-039	Male	Han Chinese	CP	BMPR2	Missense	chr2:203424443 A>G	c.2891A>G	p.Lys964Arg	rs1224420671	None	None	0.204(T)	0.003(B)	Likely Benign	BP4 + PM2
Case-039	Male	Han Chinese	CP	NUDT6	Missense	chr4:123843706 C>T	c.22G>A	p.Gly8Ser	rs748161081	None	None	0.037(D)	0.001(B)	Likely Benign	BP4 + BP3 + PM2
Case-039	Male	Han Chinese	CP	FRAS1	Missense	chr4:79428614 A>G	c.9356A>G	p.Asn3119Ser	rs191105001	5.9904200000000004E-4	2E-3	None	0.98,0.19(D,B)	Likely Benign	BP4 + BP1 + PM2
Case-039	Male	Han Chinese	CP	WNT8A	Missense	chr5:137426439 G>A	c.787G>A	p.Ala263Thr	rs199894416	None	None	0.946,0.949,0.419(T)	0.086,0.086,0.081(B)	Benign	BS1 + BS2 + BP4 + BP1
Case-039	Male	Han Chinese	CP	BMP7	Missense	chr20:55840868 G>T	c.311C>A	p.Ser104Tyr	None	None	None	0.003,0.003,0.002(D)	0.011,0.706,0.706(B,P,P)	Likely Benign	BP1 + BP4 + PM2
Case-039	Male	Han Chinese	CP	EPG5	Missense	chr18:43514829 G>T	c.2203C>A	p.Leu735Met	None	None	None	0.047(D)	0.967(D)	Likely Benign	BP4 + BP1 + PM2
Case-039	Male	Han Chinese	CP	DYNC2H1	Missense	chr11:103027392 G>T	c.4020G>T	p.Gln1340His	rs191869845	5.9904200000000004E-4	3.0000000000000001E-3	0.345,0.344(T)	0.006,0.003(B)	Likely Benign	BP4 + BP6 + PM2
Case-039	Male	Han Chinese	CP	TCTN2	Missense	chr12:124155815 C>G	c.28C>G	p.Leu10Val	None	None	None	0.091,0.093(T)	0.773(P)	Likely Benign	BP1 + BP3 + BP4 + PM2
Case-039	Male	Han Chinese	CP	TBX4	Missense	chr17:59560581 G>A	c.1345G>A	p.Ala449Thr	rs769578381	None	None	0.081(T)	0.004,0.003(B)	Benign	BS2 + BP4
Case-039	Male	Han Chinese	CP	IFT140	Missense	chr16:1576751 G>A	c.2446C>T	p.Arg816Trp	rs549813139	1.99681E-4	1E-3	0.0,0.001(D)	0.997,0.999(D)	Likely Benign	BP4 + BP6 + PM2
Case-039	Male	Han Chinese	CP	BMP7	Missense	chr20:55840869 A>G	c.310T>C	p.Ser104Pro	None	None	None	0.079,0.014,0.069(T,D,T)	0.507,0.036,0.021(P,B,B)	Likely Benign	BP4 + BP1 + PM2
Case-039	Male	Han Chinese	CP	RYR1	Splicing	chr19:38924517 G>C	c.45+3G>C	None	None	None	None	None	None	Likely Benign	BP4 + PM2
Case-039	Male	Han Chinese	CP	TCTN3	Missense	chr10:97440243 A>G	c.1576T>C	p.Cys526Arg	rs749117268	None	None	.,.,.,0.015(.,.,.,D)	0.943,0.819,0.945(D,P,D)	Uncertain Significance	PM2 + BP1
Case-040	Female	Han Chinese	CLP	ATN1	Frameshift	chr12:7045899 AG>A	c.1470delG	p.Gln490fs	rs782261324	None	None	None	None	Likely Pathogenic	PVS1 + PM2
Case-040	Female	Han Chinese	CLP	FGF12	Missense	chr3:192078229 T>A	c.298A>T	p.Asn100Tyr	rs781298099	None	None	0.006,0.003,0.006,0.005,0.07(D,D,D,D,T)	0.265,0.588(B,P)	Benign	BS1 + BS2 + BP6 + BP1 + BP4
Case-040	Female	Han Chinese	CLP	COL11A1	Missense	chr1:103491138 T>C	c.965A>G	p.Asn322Ser	rs763947443	None	None	0.356,0.12,0.438,0.102(T)	0.003,0.005,0.001(B)	Likely Benign	BP4 + BP1 + PM2
Case-040	Female	Han Chinese	CLP	C2CD3	Missense	chr11:73804918 G>A	c.3287C>T	p.Ala1096Val	rs1441565661	None	None	0.007,0.009(D)	0.179(B)	Likely Benign	BP4 + BP1 + PM2
Case-040	Female	Han Chinese	CLP	CDH1	Missense	chr16:68847376 A>G	c.1298A>G	p.Asp433Gly	rs376097289	None	None	0.019,.,.,.(D,.,.,.)	0.76(P)	Benign	BP6 + BP1 + BP4
Case-040	Female	Han Chinese	CLP	NBAS	Missense	chr2:15651346 C>T	c.875G>A	p.Gly292Glu	rs756189576	None	None	1.0(T)	0.006(B)	Likely Benign	BP4 + BP6 + BP1 + PM2
Case-040	Female	Han Chinese	CLP	SMAD1	Missense	chr4:146463797 C>T	c.722C>T	p.Pro241Leu	rs768015552	None	None	0.097(T)	0.001(B)	Benign	BS1 + BS2 + BP1
Case-040	Female	Han Chinese	CLP	RAI1	Inframe InDel	chr17:17697096 G>GCAA	c.836_837insACA	p.Gln279dup	rs571229335	5.9904200000000004E-4	1E-3	None	None	Likely Benign	BP6 + BP4
Case-040	Female	Han Chinese	CLP	ATN1	Frameshift	chr12:7045896 AGC>A	c.1467_1468delGC	p.Gln490fs	rs782199287	None	None	None	None	Likely Pathogenic	PVS1
Case-040	Female	Han Chinese	CLP	CTNND1	Missense	chr11:57563982 G>A	c.474G>A	p.Met158Ile	None	None	None	0.394,0.392,0.392,0.394,0.403,0.428,0.378,0.406,0.384,0.428,0.428,0.394,0.438,0.403,0.403,0.395,0.394,0.421,0.392,0.365,0.376,0.414,0.409,0.428,0.403,0.394,0.025,0.172(T,T,T,T,T,T,T,T,T,T,T,T,T,T,T,T,T,T,T,T,T,T,T,T,T,T,D,T)	0.003,0.005,0.002,0.005,0.005,0.009,0.005,0.001(B)	Likely Benign	BP4 + BP1 + PM2
Case-040	Female	Han Chinese	CLP	LMNA	Splicing	chr1:156106000 C>T	c.1158-5C>T	None	None	None	None	None	None	Likely Benign	BP4 + PM2
Case-040	Female	Han Chinese	CLP	LTBP1	Splicing	chr2:33360035 C>T	c.1201+8C>T	None	None	None	None	None	None	Likely Benign	BP4 + PM2
Case-040	Female	Han Chinese	CLP	DYNC2H1	Missense	chr11:102991192 C>A	c.1016C>A	p.Thr339Lys	None	None	None	0.067,0.021,0.066(T,D,T)	0.054,0.491,0.358(B,P,B)	Uncertain Significance	PM2 + BP4
Case-041	Male	Han Chinese	CP	ATR	Missense	chr3:142272780 C>T	c.2419G>A	p.Gly807Arg	rs200582541	1.99681E-4	1E-3	0.116(T)	0.23(B)	Likely Benign	BP1 + BP4 + PM2
Case-041	Male	Han Chinese	CP	WDR35	Missense	chr2:20137567 T>C	c.2237A>G	p.Glu746Gly	rs1460789687	None	None	0.0,0.0,0.002(D)	1.0,0.991,0.998,0.996(D)	Uncertain Significance	PP3 + PM2
Case-041	Male	Han Chinese	CP	ECEL1	Missense	chr2:233351209 A>G	c.155T>C	p.Leu52Pro	rs564717204	5.9904200000000004E-4	0	0.032,0.033(D)	0.663,0.462(P)	Likely Benign	BP4 + BP6 + PM2
Case-041	Male	Han Chinese	CP	BMP8B	Stop site	chr1:40254058 G>A	c.100C>T	p.Arg34*	None	None	None	None	None	Uncertain Significance	PM2
Case-041	Male	Han Chinese	CP	KMT2D	Missense	chr12:49432365 G>A	c.8774C>T	p.Ala2925Val	rs199547661	1.5974400000000001E-3	1E-3	0.004(D)	0.002(B)	Benign	BS2 + BP4 + BP6 + BP1
Case-041	Male	Han Chinese	CP	MYH3	Splicing	chr17:10533602 C>T	c.5457+3G>A	None	rs200954595	9.1853000000000004E-3	0	None	None	Benign	BP6 + BS1 + BS2 + BP4
Case-041	Male	Han Chinese	CP	BMP8B	Missense	chr1:40254059 C>A	c.99G>T	p.Gln33His	None	None	None	0.811,0.533(T)	0.026,0.005(B)	Likely Benign	BP4 + BP1 + BP3 + PM2
Case-041	Male	Han Chinese	CP	FAM20C	Missense	chr7:195616 A>T	c.668A>T	p.Tyr223Phe	rs1035789154	None	None	0.073(T)	0.829(P)	Uncertain Significance	PM2
Case-041	Male	Han Chinese	CP	TCTN2	Splicing	chr12:124191406 A>C	c.1895+8A>C	None	None	None	None	None	None	Likely Benign	BP4 + PM2
Case-041	Male	Han Chinese	CP	DDX59	Missense	chr1:200617625 C>T	c.1538G>A	p.Ser513Asn	rs142176836	5.9904200000000004E-4	0	1.0(T)	0.004,0.003(B)	Benign	BS1 + BS2 + BP4 + BP6 + BP1
Case-042	Female	Han Chinese	CP	HSPG2	Missense	chr1:22166420 C>T	c.9607G>A	p.Val3203Met	rs760284909	None	None	0.004(D)	0.989,0.999(D)	Uncertain Significance	PP3 + PM2 + BP1
Case-042	Female	Han Chinese	CP	PIGO	Missense	chr9:35092373 A>G	c.1511T>C	p.Ile504Thr	rs915258177	None	None	1.0(T)	0.0(B)	Likely Benign	BP4 + BP3 + PM2
Case-042	Female	Han Chinese	CP	NBAS	Missense	chr2:15374694 T>C	c.6121A>G	p.Ile2041Val	rs1478765482	None	None	0.318,0.618(T)	0.086,0.001(B)	Likely Benign	BP4 + BP1 + PM2
Case-042	Female	Han Chinese	CP	PLEKHA5	Splicing	chr12:19522736 C>T	c.*11+4C>T	None	rs181742922	3.9936099999999901E-4	2E-3	None	None	Benign	BS1 + BS2 + BP4
Case-042	Female	Han Chinese	CP	NIPBL	Missense	chr5:37000651 C>T	c.3481C>T	p.Pro1161Ser	rs557147929	3.9936099999999901E-4	2E-3	0.054,0.064(T)	0.444,0.647(B,P)	Benign	BS2 + BP4 + BP6
Case-042	Female	Han Chinese	CP	IRF6	Splicing	chr1:209975319 G>A	c.-6C>T	None	rs552823442	1.99681E-4	1E-3	None	None	Benign	BS1 + BS2 + BP4
Case-042	Female	Han Chinese	CP	DYNC2LI1	Splicing	chr2:44028773 C>T	c.735-5C>T	None	rs17495522	9.5846600000000001E-3	0	None	None	Benign	BS1 + BS2 + BP4 + BP6
Case-042	Female	Han Chinese	CP	NUDT6	Splicing	chr4:123843484 A>C	c.238+6T>G	None	rs200108370	3.9936099999999901E-4	2E-3	None	None	Likely Benign	BP4 + PM2
Case-042	Female	Han Chinese	CP	POLR1A	Missense	chr2:86260846 C>T	c.4099G>A	p.Val1367Ile	rs745979247	None	None	0.397,0.223(T)	0.999,0.869(D,P)	Likely Benign	BS2 + BP4
Case-042	Female	Han Chinese	CP	FOXP2	Missense	chr7:114293993 C>T	c.1270C>T	p.Arg424Cys	rs778748061	None	None	0.0(D)	0.982,0.982,0.052,0.998,0.998,0.982,0.992(D,D,B,D,D,D,D)	Uncertain Significance	PM2 + BP1
Case-043	Female	Han Chinese	CP	SEMA3E	Missense	chr7:83016302 C>T	c.1732G>A	p.Val578Ile	rs200779956	1.99681E-4	0	0.275,0.284(T)	0.002(B)	Benign	BS1 + BS2 + BP4 + BP6 + BP1
Case-043	Female	Han Chinese	CP	FREM2	Missense	chr13:39453010 G>A	c.8902G>A	p.Val2968Ile	rs116099212	9.9840299999999905E-4	0	0.08(T)	0.003(B)	Benign	BP6 + BS1 + BS2 + BP4 + BP1 + PP5
Case-043	Female	Han Chinese	CP	DVL2	Missense	chr17:7129494 C>G	c.1901G>C	p.Gly634Ala	rs932696305	None	None	0.597,.(T,.)	0.025(B)	Likely Benign	BP4 + BP1 + PM2
Case-043	Female	Han Chinese	CP	RYR1	Missense	chr19:38990451 C>T	c.7204C>T	p.Arg2402Trp	rs575780192	1.99681E-4	0	0.004,0.017,0.004(D)	0.996,0.895(D,P)	Uncertain Significance	PM1 + PM2 + BP4
Case-043	Female	Han Chinese	CP	APC	Missense	chr5:112175240 G>C	c.3949G>C	p.Glu1317Gln	rs1801166	2.9952099999999899E-3	0	0.154(T)	0.003(B)	Benign	BP6 + BS1 + BS2 + BP4 + BP1
Case-043	Female	Han Chinese	CP	SMO	Missense	chr7:128845165 C>T	c.659C>T	p.Pro220Leu	rs200359079	1.99681E-4	0	0.001(D)	0.999(D)	Uncertain Significance	PP3 + PM2
Case-043	Female	Han Chinese	CP	MBTPS2	Missense	chrX:21896642 G>A	c.1093G>A	p.Val365Ile	rs1430816006	None	None	0.571(T)	0.005(B)	Uncertain Significance	PP3 + PM2
Case-043	Female	Han Chinese	CP	FOXE1	Inframe InDel	chr9:100616700 AGCC>A	c.535_537delGCC	p.Ala179del	rs1477288802	None	None	None	None	Likely Benign	BS1
Case-043	Female	Han Chinese	CP	CENPF	Missense	chr1:214832268 C>G	c.9038C>G	p.Pro3013Arg	None	None	None	0.005(D)	1.0(D)	Uncertain Significance	PM2 + PP3 + BP1
Case-043	Female	Han Chinese	CP	ECEL1	Missense	chr2:233346543 C>A	c.1813G>T	p.Gly605Cys	rs780937186	None	None	0.0,0.001,0.0(D)	0.991,1.0(D)	Likely Pathogenic	PP3 + PM1 + PM2
Case-043	Female	Han Chinese	CP	C2CD3	Missense	chr11:73825575 A>T	c.1584T>A	p.Ser528Arg	rs137913425	5.9904200000000004E-4	3.0000000000000001E-3	0.011,0.014(D)	0.398,0.576(B,P)	Likely Benign	BP4 + BP6 + BP1 + PM2
Case-043	Female	Han Chinese	CP	CEP290	Missense	chr12:88473999 C>T	c.5186G>A	p.Arg1729Gln	rs535531689	1.99681E-4	1E-3	0.224,0.193,0.224(T)	0.232(B)	Likely Benign	BP4 + BP1 + PM2
Case-043	Female	Han Chinese	CP	MAGEL2	Missense	chr15:23890782 G>C	c.2108C>G	p.Ala703Gly	rs764650142	None	None	None	0.003(B)	Benign	BS1 + BS2 + BP4 + BP1 + BP3
Case-043	Female	Han Chinese	CP	PLCG1	Splicing	chr20:39795111 C>T	c.2001-5C>T	None	None	None	None	None	None	Likely Benign	BP4 + PM2
Case-043	Female	Han Chinese	CP	ABCA12	Splicing	chr2:215839593 A>G	c.5382-5T>C	None	rs746205501	None	None	None	None	Likely Benign	BP4 + PM2
Case-043	Female	Han Chinese	CP	LMX1B	Splicing	chr9:129456127 G>A	c.919+3G>A	None	rs982927234	None	None	None	None	Likely Benign	BP4 + PM2
Case-043	Female	Han Chinese	CP	CTCF	Missense	chr16:67650660 A>C	c.965A>C	p.His322Pro	None	None	None	0.001(D)	0.995(D)	Uncertain Significance	PM1 + PP3 + PM2
Case-044	Female	Han Chinese	CL	BTRC	Missense	chr10:103285773 G>A	c.560G>A	p.Arg187Gln	rs747705989	None	None	.,0.602,0.689,0.586(.,T,T,T)	0.002,0.002,0.001(B)	Benign	BS1 + BS2 + BP4 + BP1
Case-044	Female	Han Chinese	CL	FGFR4	Missense	chr5:176522680 G>A	c.1777G>A	p.Ala593Thr	rs1398248017	None	None	0.286,0.329,0.286,0.355(T)	0.793,0.689,0.662(P)	Uncertain Significance	PM2 + PP3 + BP1
Case-044	Female	Han Chinese	CL	IFT57	Missense	chr3:107925501 C>T	c.628G>A	p.Val210Ile	rs553037390	1.99681E-4	1E-3	0.493(T)	0.007(B)	Likely Benign	BP4 + BP1 + PM2
Case-044	Female	Han Chinese	CL	FRAS1	Missense	chr4:79434573 C>G	c.10041C>G	p.His3347Gln	rs552676865	5.9904200000000004E-4	3.0000000000000001E-3	None	0.999(D)	Likely Benign	BP4 + BP6 + BP1 + PM2
Case-044	Female	Han Chinese	CL	KAT6B	Missense	chr10:76781008 G>A	c.2986G>A	p.Ala996Thr	None	None	None	0.028,0.028,0.028,0.028,0.022(D)	0.108,0.254,0.45(B,B,P)	Likely Benign	BP4 + BP1 + PM2
Case-044	Female	Han Chinese	CL	RAI1	Missense	chr17:17697238 G>A	c.976G>A	p.Ala326Thr	rs575445139	5.9904200000000004E-4	3.0000000000000001E-3	0.884,0.821(T)	0.0(B)	Benign	BS2 + BP4 + BP1
Case-044	Female	Han Chinese	CL	DVL1	Frameshift	chr1:1271669 C>CGTGGG	c.1861_1865dupCCCAC	p.Thr623fs	rs780836585	None	None	None	None	Likely Pathogenic	PVS1 + PM2
Case-044	Female	Han Chinese	CL	DIS3L2	Missense	chr2:232879671 C>T	c.34C>T	p.Pro12Ser	rs723044	8.9456900000000006E-2	3.0000000000000001E-3	0.265,0.391,0.413,0.538,0.391(T)	0.0(B)	Benign	BA1 + BP4 + BP6 + BP1
Case-045	Male	Han Chinese	CL	MASP1	Missense	chr3:186938041 C>T	c.1918G>A	p.Asp640Asn	rs771678447	None	None	0.0(D)	0.999(D)	Uncertain Significance	PP3 + PM2 + BP1
Case-045	Male	Han Chinese	CL	DOCK6	Missense	chr19:11319618 C>T	c.4913G>A	p.Arg1638His	rs766688657	None	None	0.138(T)	0.006,0.025,0.006(B)	Likely Benign	BP4 + BP1 + PM2
Case-045	Male	Han Chinese	CL	ABCA12	Missense	chr2:215831607 C>T	c.5849G>A	p.Arg1950Gln	rs778296113	None	None	0.119,0.172(T)	0.521,0.742(P)	Uncertain Significance	PM2 + PP3
Case-045	Male	Han Chinese	CL	DHODH	Missense	chr16:72048486 A>T	c.349A>T	p.Ile117Leu	rs528403594	1.99681E-4	1E-3	.,0.008,.(.,D,.)	0.027(B)	Uncertain Significance	PM2 + BP4
Case-045	Male	Han Chinese	CL	KIF22	Missense	chr16:29810471 G>A	c.725G>A	p.Arg242His	rs550717370	3.9936099999999901E-4	2E-3	0.103,0.103,.,0.103,0.082(T,T,.,T,T)	0.387,0.084(B)	Benign	BS1 + BS2 + BP4 + BP6 + BP1
Case-045	Male	Han Chinese	CL	TCTN2	Splicing	chr12:124156682 A>G	c.267+3A>G	None	rs748772785	None	None	None	None	Likely Benign	BP4 + PM2
Case-045	Male	Han Chinese	CL	HYLS1	Missense	chr11:125769381 A>G	c.118A>G	p.Arg40Gly	None	None	None	0.083(T)	0.004(B)	Likely Benign	BP4 + BP1 + BP3 + PM2
Case-045	Male	Han Chinese	CL	KAT6B	Missense	chr10:76735618 A>G	c.1523A>G	p.Gln508Arg	rs746897079	None	None	0.018(D)	0.777(P)	Likely Benign	BP4 + BP1 + PM2
Case-046	Female	Han Chinese	CL	CDH1	Splicing	chr16:68772322 C>T	c.163+8C>T	None	rs863224396	None	None	None	None	Likely Benign	BP4 + BP6 + PM2
Case-046	Female	Han Chinese	CL	CEP120	Missense	chr5:122682334 C>A,T	c.2840G>T	p.Arg947Leu	rs2303720	None	None	None	None	Uncertain Significance	PM2 + PP3 + BP1
Case-046	Female	Han Chinese	CL	ATN1	Inframe InDel	chr12:7045891 ACAGCAGCAG>A,ACAGCAGCAGCAGCAGCAGCAGCAGCAGCAG	c.1488_1508dupGCAGCAGCAGCAGCAGCAGCA	p.Gln496_Gln502dup	None	None	None	None	None	Uncertain Significance	PM2 + BP4
Case-046	Female	Han Chinese	CL	KIF22	Missense	chr16:29814134 G>A	c.1325G>A	p.Arg442His	rs201631186	1.99681E-4	1E-3	0.005,0.005,0.005,0.004(D)	0.791,0.403(P,B)	Benign	BS1 + BS2 + BP4 + BP6 + PM1
Case-046	Female	Han Chinese	CL	PEX7	Missense	chr6:137167277 A>G	c.484A>G	p.Ile162Val	rs747412865	None	None	0.6,1.0(T)	0.164(B)	Uncertain Significance	PM2 + PP2 + BP4
Case-046	Female	Han Chinese	CL	EMG1	Missense	chr12:7080186 G>A	c.100G>A	p.Ala34Thr	rs782495453	5.9904200000000004E-4	3.0000000000000001E-3	None	0.008(B)	Likely Benign	BP4 + BP1 + PM2
Case-046	Female	Han Chinese	CL	ANKRD11	Missense	chr16:89346154 C>T	c.6796G>A	p.Ala2266Thr	rs1040188778	None	None	0.452(T)	0.002(B)	Likely Benign	BP4 + BP1 + PM2
Case-046	Female	Han Chinese	CL	PTHLH	Missense	chr12:28116422 C>A	c.383G>T	p.Gly128Val	rs1366080911	None	None	0.129,0.129,0.129,0.089,0.131,0.131,0.131,0.132(T)	0.475(P)	Uncertain Significance	PM2 + PP2 + BP4
Case-046	Female	Han Chinese	CL	FGF20	Missense	chr8:16859272 C>G	c.270G>C	p.Gln90His	rs1203769902	None	None	0.472(T)	0.005(B)	Likely Benign	BP4 + BP1
Case-047	Female	Han Chinese	CL	PAX3	Missense	chr2:223096870 C>A	c.719G>T	p.Arg240Ile	rs1211774060	None	None	0.01,0.013,0.011,0.013,0.011,0.011(D)	0.728,0.999,0.998,0.967,0.997(P,D,D,D,D)	Uncertain Significance	PM1 + PP3 + PM2
Case-047	Female	Han Chinese	CL	NEB	Splicing	chr2:152402854 C>T	c.20466+5G>A	None	None	None	None	None	None	Uncertain Significance	PP3 + PM2
Case-047	Female	Han Chinese	CL	GRHL3	Missense	chr1:24664239 C>G	c.800C>G	p.Ala267Gly	rs34593559	1.17812E-2	2E-3	1.0(T)	0.003,0.002,0.002(B)	Benign	BS1 + BS2 + BP4 + BP6
Case-047	Female	Han Chinese	CL	TRAPPC9	Missense	chr8:140998982 C>T	c.3056G>A	p.Ser1019Asn	rs190296797	1.99681E-4	0	0.836,1.0(T)	0.004,0.002,0.001,0.003(B)	Likely Benign	BP4 + BP1 + PM2
Case-047	Female	Han Chinese	CL	ZSWIM6	Missense	chr5:60628389 G>A	c.290G>A	p.Arg97His	None	None	None	0.125(T)	0.991(D)	Uncertain Significance	PP2 + BP4
Case-047	Female	Han Chinese	CL	ACSS2	Missense	chr20:33507252 A>C	c.888A>C	p.Gln296His	None	None	None	0.014,0.01(D)	0.315(B)	Likely Benign	BP4 + PM2
Case-047	Female	Han Chinese	CL	SMCHD1	Missense	chr18:2802533 A>C	c.6001A>C	p.Thr2001Pro	None	None	None	0.0(D)	0.193(B)	Likely Benign	BP4 + BP3 + PM2 + PP2
Case-047	Female	Han Chinese	CL	PTCH1	Splicing	chr9:98209187 A>G	c.*1+6T>C	None	rs1478955640	None	None	None	None	Likely Benign	BP4 + PM2
Case-047	Female	Han Chinese	CL	PTCH1	Missense	chr9:98209249 A>G	c.4289T>C	p.Ile1430Thr	rs556722778	1.99681E-4	0	0.006,0.007,0.007,0.007,0.007,0.007,0.005(D)	0.116,0.163,0.078(B)	Likely Benign	BP4 + PM2
Case-047	Female	Han Chinese	CL	TCOF1	Missense	chr5:149771538 A>G	c.3316A>G	p.Thr1106Ala	None	None	None	0.123,0.146,0.146,0.138,0.132,0.123,0.106(T)	0.007,0.007,0.007,0.284,0.007(B)	Likely Benign	BP4 + BP1 + PM2
Case-047	Female	Han Chinese	CL	TCOF1	Missense	chr5:149755362 G>A	c.1783G>A	p.Val595Ile	rs75583421	2.39617E-3	0	0.016,0.007,0.007,0.026,0.058,0.007,0.016,0.019(D,D,D,D,T,D,D,D)	0.535,0.058,0.058,0.058,0.76,0.058,0.058(P,B,B,B,P,B,B)	Benign	BP6 + BS1 + BS2 + BP4 + BP1
Case-047	Female	Han Chinese	CL	SMAD3	Missense	chr15:67430417 G>A	c.53G>A	p.Arg18Gln	rs746123640	None	None	0.081(T)	0.001(B)	Uncertain Significance	PM1 + PM2 + BP4
Case-047	Female	Han Chinese	CL	FGFR4	Missense	chr5:176518092 T>C	c.590T>C	p.Ile197Thr	rs746114840	None	None	0.041,0.0,0.158,0.041,0.026(D,D,T,D,D)	0.536,0.884,0.736,0.393(P,P,P,B)	Likely Benign	BP4 + BP1 + PM2
Case-047	Female	Han Chinese	CL	YAP1	Missense	chr11:102056752 C>G	c.692C>G	p.Pro231Arg	None	None	None	0.0,0.001,.,0.001,0.001(D,D,.,D,D)	0.951,0.954,0.96(D)	Likely Benign	BP1 + BP4 + PM2
Case-047	Female	Han Chinese	CL	CKAP2L	Missense	chr2:113522157 T>G	c.19A>C	p.Thr7Pro	rs374624935	None	None	0.042(D)	0.001(B)	Likely Benign	BP4 + BP1 + PM2
Case-047	Female	Han Chinese	CL	SMCHD1	Missense	chr18:2666885 T>G	c.279T>G	p.Asp93Glu	rs201466122	7.98721999999999E-4	4.0000000000000001E-3	0.043(D)	0.446(B)	Likely Benign	BP4 + BP6 + PM2 + PP2
Case-047	Female	Han Chinese	CL	FZD2	Missense	chr17:42635082 G>A	c.26G>A	p.Arg9His	rs540777044	3.9936099999999901E-4	1E-3	0.199(T)	0.0(B)	Benign	BS1 + BS2 + BP4 + PP2
Case-047	Female	Han Chinese	CL	GRHL3	Missense	chr1:24664581 G>A	c.940G>A	p.Val314Ile	rs1466660767	None	None	0.265,0.347,0.239,0.398(T)	0.998,0.996,0.996(D)	Uncertain Significance	PM2 + BP4
Case-047	Female	Han Chinese	CL	TCOF1	Missense	chr5:149748349 A>G	c.449A>G	p.Asn150Ser	rs141805606	None	None	0.038,0.014,0.014,0.044,0.022,0.077,0.038,0.088(D,D,D,D,D,T,D,T)	0.031,0.015,0.031,0.014,0.015,0.015(B)	Benign	BS2 + BP4 + BP1
Case-047	Female	Han Chinese	CL	KAT6B	Missense	chr10:76790794 T>C	c.6212T>C	p.Met2071Thr	None	None	None	0.0(D)	0.884,0.52,0.766(P)	Likely Benign	BP4 + BP1 + PM2
Case-047	Female	Han Chinese	CL	IGF1R	Splicing	chr15:99467245 G>A	c.2622+4G>A	None	rs759093066	None	None	None	None	Likely Benign	BP4 + PM2
Case-047	Female	Han Chinese	CL	SEMA3E	Missense	chr7:82997128 C>A	c.2102G>T	p.Ser701Ile	rs142204796	3.1948900000000001E-3	0	0.17,0.154(T)	0.001(B)	Benign	BP6 + BS1 + BS2 + BP4 + BP1 + BP3
Case-047	Female	Han Chinese	CL	EOGT	Missense	chr3:69037498 G>T	c.1031C>A	p.Ala344Glu	rs1324152530	None	None	0.001,.(D,.)	0.991(D)	Uncertain Significance	PP3 + PM2
Case-048	Female	Han Chinese	CL	AXIN1	Missense	chr16:338166 C>T	c.2545G>A	p.Val849Ile	rs376835130	None	None	0.948,0.961(T)	0.004,0.015(B)	Benign	BS1 + BS2 + BP4 + BP1
Case-048	Female	Han Chinese	CL	CHRNA1	Missense	chr2:175612893 C>T	c.1408G>A	p.Val470Met	rs372104868	1.99681E-4	0	0.001,0.001,0.039,0.0(D)	0.936,0.951(D)	Uncertain Significance	PM2 + PP2
Case-048	Female	Han Chinese	CL	ANOS1	Missense	chrX:8501092 A>G	c.1987T>C	p.Ser663Pro	None	None	None	1.0,.(T,.)	0.0(B)	Likely Benign	BP4 + PM2
Case-048	Female	Han Chinese	CL	CDON	Missense	chr11:125853922 C>A	c.2840G>T	p.Gly947Val	None	None	None	0.014,0.005,0.015(D)	0.743,0.869,0.179(P,P,B)	Likely Benign	BP4 + BP1 + PM2
Case-048	Female	Han Chinese	CL	COG1	Missense	chr17:71196139 C>T	c.1049C>T	p.Thr350Met	rs117344829	3.39457E-3	0	.,0.008(.,D)	0.964,0.935,0.964(D)	Benign	BP6 + BS1 + BS2 + BP4 + BP1
Case-048	Female	Han Chinese	CL	GLI2	Missense	chr2:121745894 C>G	c.2404C>G	p.Leu802Val	rs780972974	None	None	0.02(D)	0.054,0.357,0.668,0.415(B,B,P,B)	Likely Benign	BP4 + BP1 + PM2
Case-048	Female	Han Chinese	CL	DDX59	Splicing	chr1:200633039 G>C	c.972+8C>G	None	rs184856233	3.9936099999999901E-4	2E-3	None	None	Likely Benign	BP4 + PM2
Case-048	Female	Han Chinese	CL	FRAS1	Missense	chr4:79428716 T>G	c.9458T>G	p.Leu3153Arg	rs186975442	1.99681E-4	1E-3	None	0.251,0.917(B,D)	Uncertain Significance	PM2 + PP3 + BP1
Case-048	Female	Han Chinese	CL	RBPJ	Missense	chr4:26422239 G>A	c.427G>A	p.Val143Ile	None	None	None	0.065,0.038,0.043,0.041,0.041,0.067,0.109,0.096,0.042,0.05,0.12,0.109,0.039(T,D,D,D,D,T,T,T,D,D,T,T,D)	0.035,0.048,0.052,0.031,0.031,0.052(B)	Uncertain Significance	PM2
Case-048	Female	Han Chinese	CL	FAM149B1	Start site	chr10:74928066 TGAGGAGGAGGAG>T	c.-11_1delGGAGGAGGAGGA	p.Met1del	rs774802719	None	None	None	None	Uncertain Significance	PVS1 + BS1
Case-048	Female	Han Chinese	CL	STAG2	Splicing	chrX:123199993 ATTTTTTTTTT>A	c.2097-14_2097-5delTTTTTTTTTT	None	rs1187674943	None	None	None	None	Likely Benign	BP4
Case-048	Female	Han Chinese	CL	FREM2	Missense	chr13:39264870 G>A	c.3389G>A	p.Gly1130Glu	rs1453406056	None	None	0.008(D)	0.997(D)	Uncertain Significance	PM2 + PP3 + BP1
Case-049	Male	Han Chinese	CLP	DYNC2H1	Missense	chr11:103062339 T>A	c.7531T>A	p.Leu2511Ile	None	None	None	0.129(T)	0.041,0.131(B)	Likely Benign	BP4 + PM2
Case-049	Male	Han Chinese	CLP	GLI1	Missense	chr12:57864192 C>T	c.1669C>T	p.Arg557Cys	rs201845227	5.9904200000000004E-4	3.0000000000000001E-3	0.0(D)	0.948(D)	Likely Benign	BP4 + BP1 + PS3 + PM2
Case-049	Male	Han Chinese	CLP	NIPBL	Splicing	chr5:37051861 A>AT	c.6955-9dupT	None	rs757731487	None	None	None	None	Likely Benign	BP6
Case-049	Male	Han Chinese	CLP	CEP120	Splicing	chr5:122748242 A>G	c.322-8T>C	None	rs189324274	7.98721999999999E-4	4.0000000000000001E-3	None	None	Benign	BP4 + BP6 + PM2
Case-049	Male	Han Chinese	CLP	TBX4	Missense	chr17:59557606 C>T	c.947C>T	p.Pro316Leu	rs200387033	1.99681E-4	1E-3	0.165,0.172(T)	0.011,0.017(B)	Benign	BS1 + BS2 + BP4
Case-049	Male	Han Chinese	CLP	CHN2	Missense	chr7:29186502 G>T	c.200G>T	p.Arg67Leu	rs1248259495	None	None	0.0(D)	0.03(B)	Likely Benign	BP4 + BP1 + BP3 + PM2
Case-049	Male	Han Chinese	CLP	SRCAP	Missense	chr16:30725019 A>C	c.2480A>C	p.Lys827Thr	None	None	None	0.109,.(T,.)	0.31,0.982,0.989(B,D,D)	Likely Benign	BP1 + BP4 + PM2
Case-049	Male	Han Chinese	CLP	HSPG2	Missense	chr1:22149838 C>T	c.13150G>A	p.Gly4384Arg	rs554059442	5.9904200000000004E-4	2E-3	0.0(D)	0.98,0.997(D)	Likely Benign	BP1 + BP4 + PM2
Case-049	Male	Han Chinese	CLP	CENPF	Missense	chr1:214820729 T>C	c.7816T>C	p.Ser2606Pro	rs748843684	None	None	0.014(D)	0.462(P)	Likely Benign	BP4 + BP1 + PM2
Case-049	Male	Han Chinese	CLP	RIC1	Splicing	chr9:5747512 C>G	c.1452+7C>G	None	rs777059365	None	None	None	None	Likely Benign	BP4 + PM2
Case-049	Male	Han Chinese	CLP	RYR1	Missense	chr19:38964323 G>A	c.4072G>A	p.Gly1358Arg	rs868508791	None	None	0.46,0.461,0.463(T)	0.007,0.097(B)	Uncertain Significance	PM1 + PM2 + BP4
Case-050	Female	Han Chinese	CP	COL9A3	Missense	chr20:61457203 C>G	c.665C>G	p.Pro222Arg	rs202005710	None	None	0.008,0.442(D,T)	0.873(P)	Likely Benign	BP1 + BP4 + PM2
Case-050	Female	Han Chinese	CP	KMT2D	Missense	chr12:49426003 C>T	c.12485G>A	p.Arg4162Gln	rs201078160	1.99681E-4	0	0.0(D)	0.001(B)	Benign	BS2 + BP6 + BP4 + BP1
Case-050	Female	Han Chinese	CP	POMT2	Missense	chr14:77765074 G>A	c.964C>T	p.Arg322Trp	rs746422226	None	None	0.066(T)	0.772(P)	Uncertain Significance	PM2 + PP2
Case-050	Female	Han Chinese	CP	ABCA12	Missense	chr2:215884381 G>A	c.1427C>T	p.Ala476Val	rs370640837	3.9936099999999901E-4	2E-3	0.069,0.068(T)	0.006,0.013(B)	Likely Benign	BP4 + BP6 + BP3 + PM2
Case-050	Female	Han Chinese	CP	BOC	Missense	chr3:112993293 G>A	c.1306G>A	p.Gly436Ser	rs149191848	None	None	0.883,0.888,0.883(T)	0.001,0.0(B)	Uncertain Significance	BP4 + PM2
Case-050	Female	Han Chinese	CP	NUP107	Missense	chr12:69135747 A>G	c.2657A>G	p.His886Arg	rs762419876	None	None	0.12,1.0,0.187(T)	0.483,0.225,0.38(P,B,B)	Uncertain Significance	PM2 + BP4
Case-050	Female	Han Chinese	CP	INTS1	Splicing	chr7:1540010 G>A	c.350-8C>T	None	rs186035133	1.7971199999999899E-3	0	None	None	Likely Benign	BP6 + BP4 + PM2
Case-050	Female	Han Chinese	CP	POLR1A	Missense	chr2:86257488 T>A	c.4610A>T	p.Asn1537Ile	rs772323121	None	None	0.015,0.054(D,T)	0.163(B)	Uncertain Significance	PM2 + BP4
Case-050	Female	Han Chinese	CP	SRCAP	Missense	chr16:30724619 C>T	c.2221C>T	p.Arg741Cys	rs372334206	None	None	0.006,.(D,.)	0.987,0.987,0.993(D)	Uncertain Significance	PM2 + BP1
Case-051	Female	Han Chinese	CL	ECEL1	Missense	chr2:233350957 C>A	c.407G>T	p.Arg136Leu	rs777640909	None	None	0.002(D)	0.829,0.109(P,B)	Uncertain Significance	PM1 + PM2
Case-051	Female	Han Chinese	CL	NEB	Splicing	chr2:152389953 T>C	c.21522+3A>G	None	rs148950085	3.9936099999999901E-4	2E-3	None	None	Likely Pathogenic	PP3 + PP5 + PM2
Case-051	Female	Han Chinese	CL	FLNB	Missense	chr3:58108982 G>A	c.3289G>A	p.Val1097Ile	rs144874876	None	None	0.023,0.024,0.024,0.023,0.025(D)	0.955,0.978,0.996,0.912,0.997,0.997(D)	Likely Benign	BP6 + BP1 + PM2
Case-051	Female	Han Chinese	CL	SON	Inframe InDel	chr21:34927468 CAGCCGCACCCCCAGCCGCCGG>C	c.5943_5963delCAGCCGCCGGAGCCGCACCCC	p.Ser1982_Pro1988del	None	None	None	None	None	Benign	BS1 + BS2 + BP6
Case-051	Female	Han Chinese	CL	BCOR	Missense	chrX:39932203 T>C	c.2396A>G	p.Lys799Arg	rs769227489	None	None	0.07,0.07,0.069,0.07,0.099,.(T,T,T,T,T,.)	0.825,0.79,0.673,0.79(P)	Likely Benign	BP4 + BP1 + PM2
Case-051	Female	Han Chinese	CL	TMEM67	Missense	chr8:94768006 G>A	c.224G>A	p.Gly75Glu	rs780823805	None	None	0.109,0.006(T,D)	0.719,0.951,0.996(P,D,D)	Likely Pathogenic	PP3 + PM1 + PM2
Case-051	Female	Han Chinese	CL	MASP1	Missense	chr3:186953975 G>C	c.1684C>G	p.Pro562Ala	rs72549155	1.19808E-3	3.0000000000000001E-3	0.418,0.567(T)	0.012,0.006(B)	Benign	BS1 + BS2 + BP4 + BP6 + BP1
Case-051	Female	Han Chinese	CL	B3GALT6	Missense	chr1:1168188 G>C	c.530G>C	p.Arg177Pro	None	None	None	0.184(T)	0.009(B)	Uncertain Significance	PM2 + PP2 + BP4
Case-051	Female	Han Chinese	CL	DEAF1	Missense	chr11:678739 C>T	c.1210G>A	p.Ala404Thr	rs908349407	None	None	0.189(T)	0.001(B)	Likely Benign	BP4 + PM2
Case-051	Female	Han Chinese	CL	CTNND1	Missense	chr11:57564214 C>T	c.706C>T	p.Arg236Cys	rs201307327	1.99681E-4	0	0.059,0.053,0.053,0.059,0.056,0.057,0.052,0.056,0.057,0.057,0.057,0.059,0.059,0.056,0.056,0.051,0.059,0.052,0.147,0.106,0.131,0.06,0.051,0.057,0.056,0.05,0.054(T,T,T,T,T,T,T,T,T,T,T,T,T,T,T,T,T,T,T,T,T,T,T,T,T,D,T)	0.938,0.938,0.759,0.878,0.878,0.931,0.938,0.869(D,D,P,P,P,D,D,P)	Benign	BS1 + BS2 + BP1 + BP4
Case-051	Female	Han Chinese	CL	EPG5	Missense	chr18:43496528 A>C	c.3259T>G	p.Leu1087Val	None	None	None	0.525(T)	0.067(B)	Likely Benign	BP4 + BP1 + PM2
Case-051	Female	Han Chinese	CL	FLNB	Missense	chr3:58108971 G>A	c.3278G>A	p.Gly1093Glu	None	None	None	0.01,0.01,0.01,0.01,0.011(D)	1.0,0.831,1.0,0.818,1.0,1.0(D,P,D,P,D,D)	Uncertain Significance	PP3 + PM2 + BP1
Case-052	Male	Han Chinese	CLP	WDR35	Missense	chr2:20133247 A>G	c.2606T>C	p.Val869Ala	rs759587265	None	None	0.124(T)	0.734,0.348(P,B)	Likely Benign	BP4 + BP6 + PM2
Case-052	Male	Han Chinese	CLP	SLC10A7	Missense	chr4:147425049 C>T	c.211G>A	p.Ala71Thr	rs766593741	None	None	0.087(T)	None	Likely Benign	BP4 + BP1 + PM2
Case-052	Male	Han Chinese	CLP	XYLT1	Missense	chr16:17564529 G>C	c.125C>G	p.Ala42Gly	None	None	None	0.179(T)	0.0(B)	Likely Benign	BP4 + BP1
Case-052	Male	Han Chinese	CLP	RYR1	Missense	chr19:38995701 G>A	c.8290G>A	p.Glu2764Lys	rs193922829	None	None	0.002,.,0.002(D,.,D)	0.205,0.308(B)	Uncertain Significance	PP3 + PM1 + PM2 + PP5
Case-052	Male	Han Chinese	CLP	DDX3X	Splicing	chrX:41198265 T>TTA	c.104-10_104-9dupAT	None	rs771029180	2.64901E-4	0	None	None	Benign	BS1 + BS2 + BP4
Case-052	Male	Han Chinese	CLP	MAP2K7	Splicing	chr19:7976128 C>T	c.904-7C>T	None	rs190780642	None	None	None	None	Benign	BS1 + BS2 + BP4
Case-052	Male	Han Chinese	CLP	ESRP2	Splicing	chr16:68265379 C>T	c.1512+6G>A	None	rs1327634288	None	None	None	None	Likely Benign	BP4 + PM2
Case-052	Male	Han Chinese	CLP	PIK3CD	Missense	chr1:9776583 G>A	c.686G>A	p.Arg229Gln	rs1224681360	None	None	0.344,.,0.347,0.344,.(T,.,T,T,.)	0.108,0.946,0.227(B,D,B)	Likely Benign	BP4 + PM2
Case-052	Male	Han Chinese	CLP	MYH3	Missense	chr17:10533720 T>C	c.5342A>G	p.Glu1781Gly	None	None	None	None	0.968(D)	Uncertain Significance	PP3 + PM2
Case-052	Male	Han Chinese	CLP	SHROOM3	Missense	chr4:77700145 C>T	c.5806C>T	p.Arg1936Trp	rs1283998147	None	None	0.0(D)	1.0(D)	Likely Benign	BP1 + BP4 + PM2
Case-052	Male	Han Chinese	CLP	FOXP2	Missense	chr7:114294018 C>A	c.1295C>A	p.Thr432Asn	rs541820585	1.99681E-4	1E-3	0.012,0.01,0.01,0.023,0.012,.,0.028,0.008,0.007(D,D,D,D,D,.,D,D,D)	0.193,0.26,0.009,0.73,0.801,0.193,0.447(B,B,B,P,P,B,P)	Benign	BS1 + BS2 + BP4 + BP1
Case-052	Male	Han Chinese	CLP	ACACB	Splicing	chr12:109629647 C>G	c.2296-5C>G	None	rs184303092	1.99681E-4	1E-3	None	None	Benign	BS1 + BS2 + BP4
Case-052	Male	Han Chinese	CLP	HSPG2	Missense	chr1:22173883 C>T	c.8131G>A	p.Val2711Ile	rs763037780	None	None	0.242,0.675(T)	0.041,0.067(B)	Likely Benign	BP4 + BP1 + PM2
Case-052	Male	Han Chinese	CLP	MYH3	Missense	chr17:10537002 G>T	c.4553C>A	p.Ala1518Asp	rs775143020	None	None	None	0.772(P)	Uncertain Significance	PM2
Case-052	Male	Han Chinese	CLP	SMG9	Missense	chr19:44237580 T>C	c.1235A>G	p.Asn412Ser	rs140674886	3.9936099999999901E-4	1E-3	0.361,.(T,.)	0.003(B)	Likely Benign	BP4 + PM2
Case-052	Male	Han Chinese	CLP	PTCH1	Missense	chr9:98209328 T>C	c.4210A>G	p.Thr1404Ala	rs201873008	1.99681E-4	1E-3	0.097,0.088,0.088,0.088,0.088,0.088,0.083(T)	0.001,0.002,0.001(B)	Benign	BS2 + BP4 + BP6 + BP3
Case-052	Male	Han Chinese	CLP	C2CD3	Missense	chr11:73768530 C>T	c.5011G>A	p.Ala1671Thr	rs764247820	None	None	0.037,0.004,0.004(D)	0.046(B)	Likely Benign	BP4 + BP1 + PM2
Case-053	Male	Han Chinese	CL	ATN1	Inframe InDel	chr12:7045891 ACAGCAG>A	c.1503_1508delGCAGCA	p.Gln501_Gln502del	None	None	None	None	None	Uncertain Significance	PM2 + BP4
Case-053	Male	Han Chinese	CL	CHD7	Missense	chr8:61763106 G>A	c.5459G>A	p.Arg1820Gln	rs372644599	None	None	0.003(D)	0.615(P)	Likely Benign	BS2 + PP3 + PM1
Case-053	Male	Han Chinese	CL	POMT1	Missense	chr9:134387517 C>A	c.1142C>A	p.Pro381His	None	None	None	0.0(D)	0.999,1.0,1.0,1.0,0.998(D)	Uncertain Significance	PM2 + PP3
Case-053	Male	Han Chinese	CL	RPGRIP1L	Missense	chr16:53674948 A>C	c.2955T>G	p.Ser985Arg	None	None	None	0.461,.,0.706,0.41,0.437(T,.,T,T,T)	0.001,0.0,0.001,0.001(B)	Likely Benign	BP4 + BP1 + BP3 + PM2
Case-053	Male	Han Chinese	CL	RUNX2	Missense	chr6:45514867 G>A	c.1391G>A	p.Arg464Gln	rs148639759	None	None	.,0.001,0.001,0.001,0.001,.(.,D,D,D,D,.)	0.999,0.999,0.998(D)	Uncertain Significance	PM2 + PP2
Case-053	Male	Han Chinese	CL	WNT10A	Splicing	chr2:219747146 G>A	c.376+1G>A	None	rs561503117	1.99681E-4	1E-3	None	None	Pathogenic	PVS1 + PP5 + PM2
Case-053	Male	Han Chinese	CL	SRCAP	Inframe InDel	chr16:30750333 ACACTGTCAC>A	c.8984_8992delCTGTCACCA	p.Thr2995_Thr2997del	rs559460451	7.98721999999999E-4	4.0000000000000001E-3	None	None	Benign	BS1 + BS2 + BP6 + PM4
Case-053	Male	Han Chinese	CL	CHSY1	Missense	chr15:101775565 G>A	c.538C>T	p.Arg180Cys	rs569937094	1.99681E-4	0	0.0(D)	0.776(P)	Uncertain Significance	PM2 + BP1
Case-053	Male	Han Chinese	CL	MED25	Missense	chr19:50333345 T>C	c.689T>C	p.Val230Ala	rs199982073	1.99681E-4	1E-3	.,0.134(.,T)	0.983(D)	Benign	BP4 + BP6 + BP1 + PM2
Case-053	Male	Han Chinese	CL	HSPG2	Missense	chr1:22207271 T>C	c.1879A>G	p.Met627Val	None	None	None	0.56(T)	0.016(B)	Likely Benign	BP4 + BP1 + PM2
Case-053	Male	Han Chinese	CL	PGAP2	Missense	chr11:3838685 T>C	c.439T>C	p.Phe147Leu	None	None	None	.,1.0(.,T)	0.012(B)	Likely Benign	BP4 + PM2
Case-053	Male	Han Chinese	CL	SEC23A	Splicing	chr14:39554962 C>T	c.828+4G>A	None	rs529317734	1.99681E-4	0	None	None	Likely Benign	BP4 + PM2
Case-053	Male	Han Chinese	CL	SMO	Missense	chr7:128850356 C>T	c.1619C>T	p.Ala540Val	rs778791846	None	None	0.034(D)	0.996(D)	Uncertain Significance	PP3 + PM2
Case-053	Male	Han Chinese	CL	CHRNG	Missense	chr2:233408399 G>C	c.1025G>C	p.Gly342Ala	None	None	None	0.547,0.494(T)	0.199,0.135(B)	Uncertain Significance	PM2 + PP2 + BP4
Case-053	Male	Han Chinese	CL	BMP6	Missense	chr6:7862579 G>C	c.1052G>C	p.Gly351Ala	rs573617365	1.99681E-4	1E-3	0.236(T)	0.995(D)	Benign	BS1 + BP4 + BP1
Case-054	Male	Han Chinese	CLP	PRICKLE1	Missense	chr12:42860170 C>T	c.601G>A	p.Asp201Asn	rs1300341380	None	None	0.002(D)	0.992(D)	Uncertain Significance	PM2 + PP3
Case-054	Male	Han Chinese	CLP	MN1	Inframe InDel	chr22:28194894 C>CTGCTGT	c.1632_1637dupACAGCA	p.Gln545_Gln546dup	rs776769218	None	None	None	None	Benign	BS1 + BS2 + BP4
Case-054	Male	Han Chinese	CLP	PIEZO2	Splicing	chr18:10702173 C>T	c.5920-4G>A	None	rs560694509	1.99681E-4	1E-3	None	None	Likely Benign	BP4 + BP6 + PM2
Case-054	Male	Han Chinese	CLP	CHRD	Missense	chr3:184104688 C>T	c.2252C>T	p.Pro751Leu	rs146476400	3.9936099999999901E-4	1E-3	0.006,0.005,0.006(D)	0.923,0.978,0.906,0.979(D,D,P,D)	Likely Benign	BS2 + BP1 + BP4
Case-054	Male	Han Chinese	CLP	SOS1	Missense	chr2:39241061 C>G	c.2010G>C	p.Leu670Phe	rs200712930	1.99681E-4	1E-3	0.083,0.083,0.091(T)	0.32(B)	Benign	BP6 + BS1 + BS2 + BP4
Case-054	Male	Han Chinese	CLP	FAM149B1	Missense	chr10:74992738 C>T	c.1169C>T	p.Thr390Ile	None	None	None	0.011,0.076(D,T)	0.462,0.491,0.391,0.595(P,P,B,P)	Likely Benign	BP4 + BP1 + PM2
Case-054	Male	Han Chinese	CLP	KAT6B	Missense	chr10:76732361 T>C	c.1025T>C	p.Ile342Thr	rs182392778	1.99681E-4	1E-3	0.048,0.048,0.017,0.048,0.03(D)	0.91,0.21,0.815(D,B,P)	Benign	BS1 + BS2 + BP4 + BP6 + BP1
Case-054	Male	Han Chinese	CLP	BMP2	Missense	chr20:6751060 A>T	c.287A>T	p.Asp96Val	None	None	None	0.264(T)	0.761(P)	Likely Benign	BP1 + BP4 + PM2
Case-054	Male	Han Chinese	CLP	RIPK4	Missense	chr21:43164141 C>T	c.1096G>A	p.Gly366Ser	rs772586294	None	None	0.656,1.0(T)	0.0(B)	Likely Benign	BP4 + BP1 + PM2
Case-055	Female	Han Chinese	CP	ATN1	Frameshift	chr12:7045890 A>AGC	c.1460_1461insGC	p.Gln488fs	rs782476915	None	None	None	None	Likely Pathogenic	PVS1
Case-055	Female	Han Chinese	CP	MAGEL2	Missense	chr15:23890242 C>A	c.2648G>T	p.Gly883Val	None	None	None	None	0.559(P)	Likely Benign	BP4 + BP1 + PM2
Case-055	Female	Han Chinese	CP	NEB	Missense	chr2:152422267 T>G	c.18224A>C	p.His6075Pro	rs768813228	None	None	0.202,0.201,.,0.203,0.202,0.148,.,.(T,T,.,T,T,T,.,.)	0.756,0.53(P)	Likely Benign	BP4 + BP6 + BP1 + PM2
Case-055	Female	Han Chinese	CP	ATN1	Frameshift	chr12:7045891 ACAGCAGCAGCAGCAG>A,AACAGCAGCAGCAGCAGCAG	c.1461_1462insACAG	p.Gln488fs	None	None	None	None	None	Likely Pathogenic	PVS1 + PM2
Case-055	Female	Han Chinese	CP	FZD3	Missense	chr8:28384693 G>A	c.416G>A	p.Arg139Gln	rs749595498	None	None	0.67(T)	0.32(B)	Uncertain Significance	PM2 + BP1
Case-055	Female	Han Chinese	CP	NEB	Missense	chr2:152522837 C>A	c.4798G>T	p.Val1600Phe	None	None	None	0.007,0.052,.,0.048,0.007,.,.(D,T,.,D,D,.,.)	1.0(D)	Uncertain Significance	PM2 + PP3 + BP1
Case-055	Female	Han Chinese	CP	COL11A1	Splicing	chr1:103496805 G>GA	c.652-6dupT	None	rs749687230	None	None	None	None	Benign	BS1 + BS2 + BP6 + BP4
Case-055	Female	Han Chinese	CP	CRYZ	Missense	chr1:75184998 A>C	c.323T>G	p.Leu108Arg	None	None	None	0.002,0.002,0.002,0.004,0.002(D)	0.797,0.305(P,B)	Uncertain Significance	BP2 + BP4
Case-055	Female	Han Chinese	CP	FREM2	Missense	chr13:39425189 G>A	c.6686G>A	p.Gly2229Glu	None	None	None	0.032(D)	0.998,0.614(D,P)	Uncertain Significance	PM2 + PP3 + BP1
Case-055	Female	Han Chinese	CP	ASXL1	Missense	chr20:31023070 C>T	c.2555C>T	p.Ser852Leu	rs371542005	None	None	.,0.469,.,0.459(.,T,.,T)	0.005,0.003(B)	Likely Benign	BP4 + BP1 + PM2
Case-055	Female	Han Chinese	CP	TRRAP	Missense	chr7:98529126 C>G	c.3690C>G	p.Ile1230Met	None	None	None	0.031,0.034,.,.(D,D,.,.)	0.01,0.006,0.004(B)	Likely Benign	BP4 + BP1 + PM2
Case-055	Female	Han Chinese	CP	POLR1C	Missense	chr6:43488979 G>C	c.982G>C	p.Val328Leu	None	None	None	0.11,0.039(T,D)	0.048(B)	Uncertain Significance	PM2 + PP2 + BP4
Case-055	Female	Han Chinese	CP	ZEB2	Missense	chr2:145274909 C>G	c.9G>C	p.Gln3His	rs149882004	3.9936099999999901E-4	1E-3	.,.,0.003,0.004,0.003,0.003,.,.,.,0.006,.,0.005,0.004,.,.,.,.,.(.,.,D,D,D,D,.,.,.,D,.,D,D,.,.,.,.,.)	0.114,0.001(B)	Benign	BS1 + BS2 + BP4 + BP6 + BP1
Case-055	Female	Han Chinese	CP	MYH3	Missense	chr17:10535216 T>C	c.5074A>G	p.Thr1692Ala	rs140180067	5.9904200000000004E-4	3.0000000000000001E-3	None	0.001(B)	Benign	BP4 + BP6 + PM2
Case-055	Female	Han Chinese	CP	NEK1	Splicing	chr4:170498075 A>G	c.1020+4T>C	None	None	None	None	None	None	Likely Benign	BP4 + PM2
Case-055	Female	Han Chinese	CP	PLEKHA5	Splicing	chr12:19522736 C>T	c.*11+4C>T	None	rs181742922	3.9936099999999901E-4	2E-3	None	None	Benign	BS1 + BS2 + BP4
Case-055	Female	Han Chinese	CP	WDPCP	Missense	chr2:63631539 G>A	c.1079C>T	p.Ser360Leu	rs141011629	3.9936099999999901E-4	2E-3	0.002(D)	0.65,0.997,0.742,0.292(P,D,P,B)	Likely Benign	BP4 + BP1 + PM2
Case-055	Female	Han Chinese	CP	ARID5B	Missense	chr10:63850661 G>A	c.1439G>A	p.Ser480Asn	rs41274054	5.9904200000000004E-4	0	1.0(T)	0.0(B)	Benign	BS1 + BS2 + BP4 + BP1
Case-056	Female	Han Chinese	CL	DVL1	Missense	chr1:1274751 G>A	c.1123C>T	p.Pro375Ser	rs777887039	None	None	0.144,0.051(T)	0.998,0.986,0.076,0.835(D,D,B,P)	Likely Benign	BP1 + BP4 + PM2
Case-056	Female	Han Chinese	CL	TCF7L1	Missense	chr2:85536415 G>A	c.1597G>A	p.Gly533Arg	rs11547160	2.9153399999999899E-2	0	0.01(D)	0.047(B)	Benign	BA1 + BP4 + BP1
Case-056	Female	Han Chinese	CL	DYNC2H1	Missense	chr11:103130617 G>T	c.10627G>T	p.Asp3543Tyr	rs760478170	None	None	0.013(D)	0.343,0.659(B,P)	Uncertain Significance	PP3 + PM2
Case-056	Female	Han Chinese	CL	SMC3	Splicing	chr10:112341673 C>CTT	c.548-5_548-4dupTT	None	rs199906378	4.9720399999999901E-2	0	None	None	Benign	BA1 + BP6 + BP4
Case-056	Female	Han Chinese	CL	KAT6A	Missense	chr8:41790969 C>A	c.4769G>T	p.Gly1590Val	rs117348493	5.9904200000000004E-4	3.0000000000000001E-3	0.032(D)	0.993(D)	Benign	BS1 + BS2 + BP4 + BP6 + BP1
Case-056	Female	Han Chinese	CL	KDM6A	Missense	chrX:44732825 A>C	c.28A>C	p.Thr10Pro	rs1332106985	None	None	0.002,.(D,.)	0.018,0.398,0.224,0.008,0.224(B)	Uncertain Significance	PM2 + BP4
Case-056	Female	Han Chinese	CL	ATR	Missense	chr3:142280127 G>A	c.1307C>T	p.Ser436Leu	rs760248783	None	None	0.452,0.204(T)	0.0(B)	Likely Benign	BP4 + BP1 + PM2
Case-056	Female	Han Chinese	CL	ACACB	Missense	chr12:109693981 A>G	c.6203A>G	p.His2068Arg	rs774849156	None	None	0.446,0.446,.(T,T,.)	0.054(B)	Likely Benign	BP4 + BP1 + PM2
Case-056	Female	Han Chinese	CL	KMT2D	Missense	chr12:49432365 G>A	c.8774C>T	p.Ala2925Val	rs199547661	1.5974400000000001E-3	1E-3	0.004(D)	0.002(B)	Benign	BS2 + BP4 + BP6 + BP1
Case-056	Female	Han Chinese	CL	PORCN	Missense	chrX:48369835 G>A	c.289G>A	p.Val97Ile	rs782167731	None	None	0.263,0.297,0.018,0.334,0.298,.,0.298,.(T,T,D,T,T,.,T,.)	0.071,0.051,0.013,0.071,0.071,0.661(B,B,B,B,B,P)	Likely Benign	BS2 + BP4
Case-056	Female	Han Chinese	CL	XYLT1	Missense	chr16:17292142 G>A	c.1216C>T	p.Arg406Trp	rs201009902	None	None	0.002(D)	0.957(D)	Uncertain Significance	PM2 + BP1
Case-057	Male	Han Chinese	CP	SIX5	Missense	chr19:46270270 G>C	c.947C>G	p.Pro316Arg	rs561325897	None	None	0.017(D)	0.953(D)	Benign	BS2 + BP1 + BP3 + BP4
Case-057	Male	Han Chinese	CP	ISM1	Missense	chr20:13260336 C>G	c.434C>G	p.Pro145Arg	None	None	None	0.02(D)	0.195(B)	Uncertain Significance	PM2 + BP4
Case-057	Male	Han Chinese	CP	UGT1A9	Missense	chr2:234581360 C>G	c.780C>G	p.Asp260Glu	rs200148096	5.9904200000000004E-4	3.0000000000000001E-3	1.0(T)	0.015(B)	Likely Benign	BP4 + PM2
Case-057	Male	Han Chinese	CP	HYLS1	Missense	chr11:125770006 G>A	c.743G>A	p.Arg248Gln	rs139004406	None	None	0.308(T)	0.008(B)	Likely Benign	BP4 + BP1 + BP3 + PM2
Case-057	Male	Han Chinese	CP	SHROOM3	Missense	chr4:77660077 C>T	c.751C>T	p.His251Tyr	None	None	None	0.048(D)	0.175,0.192,0.123(B)	Likely Benign	BP4 + BP1 + PM2
Case-057	Male	Han Chinese	CP	DVL1	Missense	chr1:1271754 C>T	c.1781G>A	p.Arg594His	rs570904822	7.98721999999999E-4	2E-3	0.231,0.248,.(T,T,.)	0.993,0.005,0.003(D,B,B)	Benign	BS1 + BS2 + BP4 + BP6 +BP1
Case-057	Male	Han Chinese	CP	FANCL	Missense	chr2:58425758 C>T	c.511G>A	p.Val171Ile	None	None	None	0.295,0.28,0.253,0.27,0.458,0.291(T)	0.006,0.005,0.002,0.004(B)	Likely Benign	BP4 + BP1 + PM2
Case-057	Male	Han Chinese	CP	FLRT3	Missense	chr20:14308092 C>G	c.61G>C	p.Val21Leu	rs1438619548	None	None	0.146(T)	0.0(B)	Likely Benign	BP4 + PM2
Case-057	Male	Han Chinese	CP	NEB	Missense	chr2:152419270 T>C	c.18746A>G	p.Asn6249Ser	rs550191566	1.99681E-4	1E-3	0.755,0.74,.,0.74,0.755,0.745,.,.(T,T,.,T,T,T,.,.)	0.002,0.19(B)	Likely Benign	BP4 + BP6 + BP1 + PM2
Case-058	Female	Han Chinese	CP	ADH7	Missense	chr4:100356377 C>A	c.50G>T	p.Gly17Val	rs145947664	7.98721999999999E-4	4.0000000000000001E-3	0.0(D)	0.897(P)	Likely Benign	BP4 + PM2
Case-058	Female	Han Chinese	CP	ATR	Missense	chr3:142281298 C>T	c.946G>A	p.Val316Ile	rs28897764	1.8370600000000001E-2	0	0.245(T)	0.011(B)	Benign	BP6 + BS1 + BS2 + BP4 + BP1
Case-058	Female	Han Chinese	CP	PIEZO2	Missense	chr18:10704450 A>T	c.5861T>A	p.Met1954Lys	None	None	None	0.001,.,.,.(D,.,.,.)	None	Uncertain Significance	PM2 + PP3 + BP1
Case-058	Female	Han Chinese	CP	NEB	Missense	chr2:152476228 C>T	c.10609G>A	p.Ala3537Thr	rs556492694	1.99681E-4	1E-3	0.118,0.164,.,0.161,0.118,.,.(T,T,.,T,T,.,.)	0.876(P)	Likely Benign	BP4 + BP6 + BP1 + PM2
Case-058	Female	Han Chinese	CP	FBLN1	Missense	chr22:45944507 G>A	c.1456G>A	p.Ala486Thr	rs199895556	1.99681E-4	1E-3	0.061,0.054,0.06,0.049,0.055(T,T,T,D,T)	0.998,0.998,0.993,0.999(D)	Likely Benign	BS2 + BP1
Case-058	Female	Han Chinese	CP	SMC3	Missense	chr10:112356254 G>C	c.2062G>C	p.Glu688Gln	rs201162818	5.9904200000000004E-4	0	1.0(T)	0.044(B)	Benign	BS1 + BS2 + BP4 + BP6 + PP2
Case-058	Female	Han Chinese	CP	FLNB	Missense	chr3:58107069 G>A	c.2965G>A	p.Val989Met	rs76471260	3.9936099999999901E-4	2E-3	0.004,0.005,0.005,0.005,0.005(D)	0.797,0.932,0.872,0.694,0.872,0.872(P,D,P,P,P,P)	Likely Benign	BP4 + BP6 + BP1 + PM2
Case-058	Female	Han Chinese	CP	ATR	Missense	chr3:142269075 C>T	c.2875G>A	p.Val959Met	rs28910271	1.8769999999999901E-2	0	1.0(T)	0.0(B)	Benign	BP6 + BS1 + BS2 + BP4 + BP1
Case-058	Female	Han Chinese	CP	TRAPPC9	Missense	chr8:141461082 C>T	c.685G>A	p.Asp229Asn	rs199691323	5.9904200000000004E-4	3.0000000000000001E-3	0.423,0.51(T)	0.718,0.362,0.129(P,B,B)	Likely Benign	BP4 + BP1 + PM2
Case-058	Female	Han Chinese	CP	ATR	Splicing	chr3:142215367 AGG>A	c.5739-7_5739-6delCC	None	rs72371423	None	None	None	None	Likely Benign	BP6 + BP4 + PM2
Case-058	Female	Han Chinese	CP	ADH7	Stop site	chr4:100356378 C>A	c.49G>T	p.Gly17*	rs191030781	7.98721999999999E-4	4.0000000000000001E-3	None	None	Uncertain Significance	PM2
Case-058	Female	Han Chinese	CP	CDH1	Splicing	chr16:68844250 T>C	c.832+6T>C	None	None	None	None	None	None	Likely Benign	BP4 + BP6 + PM2
Case-059	Female	Han Chinese	CP	SMO	Missense	chr7:128851988 C>T	c.2060C>T	p.Pro687Leu	rs55722779	2.39617E-3	0	0.108(T)	0.0(B)	Benign	BP4 + BP6 + PM2
Case-059	Female	Han Chinese	CP	TGFB1	Missense	chr19:41847860 G>A	c.788C>T	p.Thr263Ile	rs1800472	1.07826999999999E-2	0	0.398(T)	0.015(B)	Benign	BS1 + BS2 + BP4 + BP6 + PM1
Case-059	Female	Han Chinese	CP	CDON	Missense	chr11:125885361 G>C	c.973C>G	p.Leu325Val	rs778563956	None	None	0.254,0.465(T)	0.114,0.069(B)	Likely Benign	BP4 + BP1 + PM2
Case-059	Female	Han Chinese	CP	ASXL1	Missense	chr20:31023406 C>T	c.2891C>T	p.Ser964Phe	rs749746806	None	None	.,0.023,.,0.023(.,D,.,D)	0.127(B)	Likely Benign	BP4 + BP1 + BP3 + PM2
Case-059	Female	Han Chinese	CP	HSPG2	Missense	chr1:22176563 G>A	c.7420C>T	p.Arg2474Cys	rs757787338	None	None	0.051(T)	0.953,0.954(D)	Uncertain Significance	PM2 + PP3 + BP1
Case-059	Female	Han Chinese	CP	NEB	Missense	chr2:152544003 A>G	c.2567T>C	p.Ile856Thr	rs771567277	None	None	0.005,0.104,.,0.101,0.005,.,.(D,T,.,T,D,.,.)	0.468(P)	Uncertain Significance	PM2 + BP1
Case-059	Female	Han Chinese	CP	PTCH2	Missense	chr1:45297968 A>G	c.311T>C	p.Leu104Pro	rs80168454	7.98721999999999E-4	3.0000000000000001E-3	0.003(D)	0.929(D)	Uncertain Significance	PM6 + PP3 + BS1
Case-059	Female	Han Chinese	CP	TCF7	Splicing	chr5:133451775 CAGGT>C	None	None	None	None	None	None	None	Uncertain Significance	PM2 + BP4
Case-059	Female	Han Chinese	CP	RPGRIP1L	Inframe InDel	chr16:53691524 ATTT>A	c.1419_1421delAAA	p.Lys473del	rs772476883	None	None	None	None	Uncertain Significance	PM4 + PM2 + BP6
Case-060	Female	Han Chinese	CP	ISM1	Missense	chr20:13251223 C>T	c.211C>T	p.His71Tyr	rs1348219094	None	None	0.377(T)	0.0(B)	Likely Benign	BP4 + PM2
Case-060	Female	Han Chinese	CP	CHD7	Missense	chr8:61654320 T>C	c.329T>C	p.Val110Ala	None	None	None	0.001,0.157,0.001(D,T,D)	0.332(B)	Likely Benign	BP1 + BP4 + PM2
Case-060	Female	Han Chinese	CP	PTPRS	Missense	chr19:5239016 G>T	c.1763C>A	p.Thr588Lys	rs761297706	None	None	0.027,0.029,.,.,.,.,.(D,D,.,.,.,.,.)	0.271,0.475,0.548,0.988,0.922,0.964(B,P,P,D,D,D)	Uncertain Significance	PP3 + PM2 + PP2
Case-060	Female	Han Chinese	CP	TCOF1	Missense	chr5:149759152 T>A	c.2716T>A	p.Ser906Thr	rs752302098	None	None	0.0,0.004,0.004,0.0,0.0,0.0,0.0,0.0(D)	0.475,0.25,0.25,0.25,0.932,0.25,0.25(P,B,B,B,D,B,B)	Likely Benign	BP4 + BP1 + PM2
Case-060	Female	Han Chinese	CP	KIAA0586	Missense	chr14:58934552 G>A	c.2513G>A	p.Arg838Gln	rs372212501	None	None	0.4,.,.,.,0.422,0.46(T,.,.,.,T,T)	0.003,0.003,0.005,0.007,0.005,0.005(B)	Likely Benign	BP4 + BP1 + PM2
Case-060	Female	Han Chinese	CP	UGT1A9	Missense	chr2:234580842 C>T	c.262C>T	p.Arg88Trp	rs143487779	None	None	0.018(D)	0.791(P)	Likely Benign	BP4 + BP3 + PM2
Case-060	Female	Han Chinese	CP	WNT9A	Missense	chr1:228109635 T>A	c.682A>T	p.Thr228Ser	rs761948784	None	None	0.0(D)	0.999(D)	Uncertain Significance	PP3 + PM2 + BP1
Case-060	Female	Han Chinese	CP	DLL4	Missense	chr15:41229084 C>G	c.1899C>G	p.His633Gln	rs1171050363	None	None	0.56(T)	0.023(B)	Likely Benign	BP4 + PM2
Case-060	Female	Han Chinese	CP	LRP6	Missense	chr12:12284838 G>A	c.3887C>T	p.Ala1296Val	None	None	None	0.258,0.209(T)	0.015,0.01(B)	Uncertain Significance	PM2 + BP4
Case-060	Female	Han Chinese	CP	BMPR1B	Missense	chr4:96051097 C>T	c.760C>T	p.Arg254Cys	rs777745046	None	None	0.085,0.085,0.085,0.078,0.085,0.085(T)	0.976(D)	Likely Benign	BP6 + BP1 + PM2 + PP3
Case-060	Female	Han Chinese	CP	FLNA	Missense	chrX:153592664 T>C	c.2099A>G	p.Lys700Arg	None	None	None	0.573,0.31,0.573,.,0.575,0.529(T,T,T,.,T,T)	0.193,0.006(B)	Likely Benign	BP4 + BP1 + PM2
Case-060	Female	Han Chinese	CP	APC	Missense	chr5:112174523 T>G	c.3232T>G	p.Tyr1078Asp	rs367687901	None	None	0.0(D)	0.991(D)	Uncertain Significance	PM2 + BP1
Case-061	Male	Han Chinese	CP	FGF12	Splicing	chr3:191888452 GA>G,GAA	c.415-8delT	None	None	None	None	None	None	Benign	BA1 + BS6 + BP4
Case-061	Male	Han Chinese	CP	SON	Missense	chr21:34923959 A>G	c.2422A>G	p.Thr808Ala	rs139990560	None	None	0.032,0.042,0.043(D)	0.202,0.295,0.022(B)	Benign	BS1 + BS2 + BP4 + BP6 + BP1
Case-061	Male	Han Chinese	CP	THBS1	Missense	chr15:39875888 C>A	c.698C>A	p.Ser233Tyr	rs753856874	None	None	0.005(D)	0.083(B)	Likely Benign	BS2 + BP4
Case-061	Male	Han Chinese	CP	CTCF	Missense	chr16:67654613 A>G	c.1100A>G	p.Lys367Arg	None	None	None	0.303,0.438(T)	0.992(D)	Uncertain Significance	PM1 + PM2 + BP4
Case-061	Male	Han Chinese	CP	NEB	Frameshift	chr2:152423695 TCA>T	c.18141_18142delTG	p.Tyr6047fs	None	None	None	None	None	Likely Pathogenic	PVS1 + PM2
Case-061	Male	Han Chinese	CP	PTCH1	Missense	chr9:98279017 C>A	c.86G>T	p.Gly29Val	rs200842963	7.98721999999999E-4	4.0000000000000001E-3	0.0(D)	0.0(B)	Benign	BS2 + BP4
Case-061	Male	Han Chinese	CP	ARHGAP31	Missense	chr3:119120818 G>T	c.1219G>T	p.Ala407Ser	rs764591551	None	None	0.012(D)	0.432(B)	Likely Benign	BP4 + BP1 + PM2
Case-061	Male	Han Chinese	CP	PDGFRA	Missense	chr4:55156697 A>T	c.3098A>T	p.Asp1033Val	rs201874958	1.99681E-4	1E-3	0.019,0.003(D)	0.522(P)	Likely Benign	BP4 + BP6
Case-061	Male	Han Chinese	CP	LRP8	Missense	chr1:53793481 T>C	c.104A>G	p.Asp35Gly	None	None	None	0.089,0.108,0.0,.,0.021(T,T,D,.,D)	0.14,0.14,0.48,0.111(B,B,P,B)	Likely Benign	BP1 + BP3 + BP4 + PM2
Case-061	Male	Han Chinese	CP	EVC2	Missense	chr4:5624402 G>A	c.2363C>T	p.Ala788Val	rs376048508	3.9936099999999901E-4	2E-3	0.545,0.608(T)	0.006(B)	Likely Benign	BP4 + BP1 + PM2
Case-062	Female	Han Chinese	CP	FRAS1	Missense	chr4:79173583 G>A	c.347G>A	p.Cys116Tyr	rs1447790851	None	None	0.0,.,0.0(D,.,D)	1.0(D)	Uncertain Significance	PP3 + PM2 + BP1
Case-062	Female	Han Chinese	CP	TRAPPC9	Missense	chr8:140922528 C>G	c.3121G>C	p.Asp1041His	rs144046998	5.9904200000000004E-4	3.0000000000000001E-3	0.001(D)	0.966,0.997,0.991,0.943(D)	Uncertain Significance	PM2 + PM6 + PP3
Case-062	Female	Han Chinese	CP	NFASC	Missense	chr1:204923983 C>G	c.439C>G	p.Leu147Val	None	None	None	0.06,0.117,0.118,0.197,0.117,0.06,0.117,0.118,0.099(T)	0.005,0.001,0.012,0.01,0.002,0.007(B)	Likely Benign	BP4 + BP1 + PM2
Case-062	Female	Han Chinese	CP	SEC23A	Missense	chr14:39509974 T>C	c.2104A>G	p.Met702Val	rs138568622	1.99681E-4	0	1.0(T)	0.006,0.006,0.034(B)	Likely Benign	BP4 + PM2
Case-062	Female	Han Chinese	CP	PLEKHA5	Missense	chr12:19427830 G>A	c.1226G>A	p.Arg409Gln	rs200083877	5.9904200000000004E-4	2E-3	0.023,0.006,0.008,0.014,0.006,0.007(D)	0.949,0.993,0.997,0.986,0.984,0.961,0.989(D)	Benign	BS1 + BS2 + BP4 + BP1
Case-062	Female	Han Chinese	CP	SNTG1	Missense	chr8:51449245 T>C	c.557T>C	p.Leu186Ser	rs771676369	None	None	0.873,0.873,0.892,0.892,.(T,T,T,T,.)	0.894,0.979(P,D)	Likely Benign	BP4 + PM2
Case-062	Female	Han Chinese	CP	PLEKHA7	Missense	chr11:16804348 G>C	c.3746C>G	p.Ser1249Cys	None	None	None	0.002(D)	0.987(D)	Uncertain Significance	PM2 + PP3 + BP1
Case-062	Female	Han Chinese	CP	MKS1	Splicing	chr17:56285248 C>T	c.1273+7G>A	None	rs569463908	1.99681E-4	1E-3	None	None	Likely Benign	BP4 + BP6 + PM2
Case-062	Female	Han Chinese	CP	SRCAP	Missense	chr16:30731577 G>A	c.2912G>A	p.Arg971His	rs200896833	1.99681E-4	1E-3	0.053,.(T,.)	0.066,0.026,0.012(B)	Benign	BS1 + BS2 + BP4 + BP1
Case-062	Female	Han Chinese	CP	GRHL3	Missense	chr1:24673984 G>A	c.1570G>A	p.Glu524Lys	None	None	None	0.005,0.003,0.005,0.003(D)	0.965,0.989,0.989(D)	Uncertain Significance	PM2
Case-062	Female	Han Chinese	CP	BCOR	Missense	chrX:39923618 A>G	c.3473T>C	p.Leu1158Pro	None	None	None	0.101,0.093,0.135,0.145,0.073,0.135,0.251(T)	0.009,0.006,0.009(B)	Likely Benign	BP4 + BP1 + PM2
Case-062	Female	Han Chinese	CP	GMPPB	Missense	chr3:49759220 C>T	c.1129G>A	p.Gly377Ser	rs184127567	7.98721999999999E-4	3.0000000000000001E-3	0.891,1.0,0.891(T)	0.004,0.002(B)	Likely Benign	BP4 + BP6 + PM2
Case-062	Female	Han Chinese	CP	KMT2D	Missense	chr12:49445403 C>T	c.2063G>A	p.Arg688His	rs368472158	None	None	0.035(D)	0.001(B)	Likely Benign	BP4 + BP1 + PM2
Case-062	Female	Han Chinese	CP	SMAD6	Splicing	chr15:67003998 T>C	c.818-8T>C	None	rs774834039	None	None	None	None	Likely Benign	BS2 + BP4
Case-063	Female	Han Chinese	CLP	FRAS1	Missense	chr4:79461956 T>C	c.11717T>C	p.Ile3906Thr	rs61748814	7.7875399999999904E-3	0	None	0.079(B)	Benign	BS1 + BS2 + BP4 + BP6 + BP1
Case-063	Female	Han Chinese	CLP	HSPG2	Missense	chr1:22176910 C>T	c.7243G>A	p.Val2415Met	rs750738902	None	None	0.043(D)	0.909,0.88(D,P)	Likely Benign	BP4 + BP1 + PM2
Case-063	Female	Han Chinese	CLP	POMT2	Missense	chr14:77746787 G>A	c.1673C>T	p.Pro558Leu	None	None	None	0.01(D)	0.928(D)	Uncertain Significance	PP3 + PM2 + PP2
Case-063	Female	Han Chinese	CLP	HSPG2	Missense	chr1:22174583 C>A	c.7744G>T	p.Val2582Leu	rs1477706728	None	None	0.646(T)	0.028,0.897(B,P)	Likely Benign	BP4 + BP1 + PM2
Case-063	Female	Han Chinese	CLP	CHRND	Missense	chr2:233393299 C>T	c.442C>T	p.Arg148Cys	rs199984639	None	None	0.029,0.005,0.005(D)	0.015,0.019(B)	Uncertain Significance	PM2
Case-063	Female	Han Chinese	CLP	KMT2D	Missense	chr12:49433911 T>C	c.7642A>G	p.Lys2548Glu	rs575775792	1.99681E-4	1E-3	0.02(D)	0.121(B)	Benign	BS2 + BP6 + BP4 + BP1
Case-063	Female	Han Chinese	CLP	PIEZO2	Missense	chr18:10762994 C>T	c.2974G>A	p.Val992Met	rs1017749700	None	None	0.071,.,.,.(T,.,.,.)	0.907(P)	Likely Benign	BP1 + BP4 + PM2
Case-063	Female	Han Chinese	CLP	NECTIN2	Missense	chr19:45391526 G>A	c.1507G>A	p.Glu503Lys	rs762131356	None	None	0.006(D)	0.883(P)	Likely Benign	BP4 + PM2
Case-063	Female	Han Chinese	CLP	FRAS1	Missense	chr4:79236852 G>A	c.1783G>A	p.Gly595Ser	rs149843493	1.99681E-4	0	0.431,0.066(T)	0.146,0.146,0.421,0.103(B)	Likely Benign	BP4 + BP6 + BP1 + PM2
Case-063	Female	Han Chinese	CLP	BMP7	Missense	chr20:55803435 C>T	c.461G>A	p.Arg154Gln	rs535214572	None	None	0.1,0.147,0.095(T)	0.742,0.028,0.148(P,B,B)	Benign	BS2 + BP4 + BP1
Case-064	Male	Han Chinese	CP	DENND4B	Missense	chr1:153915049 G>A	c.623C>T	p.Thr208Met	rs760558822	None	None	0.063,0.059(T)	0.799(P)	Benign	BS1 + BS2 + BP4 + PP2
Case-064	Male	Han Chinese	CP	SMC3	Splicing	chr10:112343933 T>G	c.1092-8T>G	None	rs79912955	9.7843500000000007E-3	1E-3	None	None	Benign	BP6 +BS1 + BS2 + BP4
Case-064	Male	Han Chinese	CP	LTBP1	Missense	chr2:33518323 G>A	c.3209G>A	p.Arg1070Gln	rs1275321229	None	None	0.085,0.09,0.49,0.489,0.109(T)	0.001,0.115,0.034,0.005,0.031,0.031,0.07(B)	Likely Benign	BP4 + BP1 + BP3 + PM2
Case-064	Male	Han Chinese	CP	FLNB	Missense	chr3:58095895 C>G	c.2482C>G	p.Gln828Glu	rs763307721	None	None	0.3,0.312,0.315,0.306,0.378(T)	0.002,0.011,0.001,0.015,0.004,0.004(B)	Likely Benign	BP4 + BP1 + PM2
Case-064	Male	Han Chinese	CP	DHCR24	Missense	chr1:55317982 T>C	c.1475A>G	p.Lys492Arg	None	None	None	0.496,.(T,.)	0.009,0.009,0.012(B)	Uncertain Significance	PM2 + PP2 + BP4
Case-064	Male	Han Chinese	CP	PIEZO2	Missense	chr18:10682274 G>A	c.7174C>T	p.Arg2392Trp	rs1260739372	None	None	.,0.001,.,.(.,D,.,.)	None	Uncertain Significance	PM2 + BP1
Case-064	Male	Han Chinese	CP	PLEKHA5	Missense	chr12:19422738 G>C	c.746G>C	p.Cys249Ser	rs770957948	None	None	1.0(T)	0.064,0.22,0.451,0.685,0.813,0.374(B,B,P,P,P,B)	Likely Benign	BP4 + BP1 + PM2
Case-064	Male	Han Chinese	CP	TBX4	Missense	chr17:59560581 G>A	c.1345G>A	p.Ala449Thr	rs769578381	None	None	0.081(T)	0.004,0.003(B)	Benign	BS2 + BP4
Case-064	Male	Han Chinese	CP	CENPF	Missense	chr1:214818372 C>G	c.5459C>G	p.Thr1820Ser	rs751666266	None	None	0.824(T)	0.006(B)	Likely Benign	BP4 + BP1 + BP3 + PM2
Case-064	Male	Han Chinese	CP	FLRT3	Missense	chr20:14306366 A>G	c.1787T>C	p.Met596Thr	None	None	None	0.002(D)	0.776(P)	Uncertain Significance	PM2 + PP3
Case-064	Male	Han Chinese	CP	GLI1	Missense	chr12:57861856 T>C	c.1157T>C	p.Val386Ala	rs1206103248	None	None	0.014,0.013,0.014,0.014(D)	0.992(D)	Uncertain Significance	PM2 + BP1
Case-064	Male	Han Chinese	CP	WNT2B	Missense	chr1:113057692 G>A	c.379G>A	p.Val127Ile	rs140255509	1.99681E-4	0	0.122,0.012,0.013(T,D,D)	0.317,0.411(B)	Likely Benign	BP4 + BP1 + PM2
Case-064	Male	Han Chinese	CP	ABCA12	Missense	chr2:215848429 A>G	c.4324T>C	p.Tyr1442His	None	None	None	0.0(D)	0.999,0.993(D)	Uncertain Significance	PP3 + PM1 + PM2
Case-064	Male	Han Chinese	CP	POLR1A	Missense	chr2:86269016 C>T	c.3568G>A	p.Asp1190Asn	rs536089000	1.99681E-4	1E-3	0.138,0.034(T,D)	0.242,0.075(B)	Likely Benign	BS2 + BP4
Case-064	Male	Han Chinese	CP	PHGDH	Splicing	chr1:120263786 G>T	c.139-7G>T	None	None	None	None	None	None	Likely Benign	BP6 + BP4 + PM2
Case-064	Male	Han Chinese	CP	WNT2	Missense	chr7:116963019 A>G	c.25T>C	p.Trp9Arg	None	None	None	0.046,0.051(D,T)	0.188(B)	Likely Benign	BP1 + BP4 + PM2
Case-064	Male	Han Chinese	CP	WNT9A	Missense	chr1:228135555 C>T	c.34G>A	p.Ala12Thr	None	None	None	0.451(T)	0.005(B)	Likely Benign	BP4 + BP1 + BP3 + PM2
Case-064	Male	Han Chinese	CP	KIF7	Missense	chr15:90171897 C>A	c.3785G>T	p.Arg1262Leu	rs561205514	1.99681E-4	1E-3	0.085(T)	0.005,0.002(B)	Likely Benign	BP4 + BP1 + PM2
Case-064	Male	Han Chinese	CP	PIEZO2	Missense	chr18:10871373 C>G	c.370G>C	p.Val124Leu	rs1423079210	None	None	0.29,.,.,.(T,.,.,.)	None	Likely Benign	BP1 + BP4 + PM2
Case-064	Male	Han Chinese	CP	ARID5B	Missense	chr10:63850777 G>A	c.1555G>A	p.Glu519Lys	rs374377066	None	None	0.103,0.1(T)	0.0(B)	Benign	BS2 + BP4 + BP1
Case-064	Male	Han Chinese	CP	CEP290	Missense	chr12:88465197 C>T	c.5885G>A	p.Arg1962Lys	rs562477272	1.99681E-4	1E-3	1.0(T)	0.0(B)	Likely Benign	BP4 + BP1 + PM2
Case-065	Female	Han Chinese	CL	CENPF	Missense	chr1:214818507 G>T	c.5594G>T	p.Gly1865Val	rs372479804	None	None	0.027(D)	0.003(B)	Likely Benign	BP4 + BP1 + PM2
Case-065	Female	Han Chinese	CL	LRP8	Missense	chr1:53742445 G>T	c.802C>A	p.Arg268Ser	rs1483021044	None	None	0.521,0.303(T)	0.021,0.078(B)	Likely Benign	BP1 + BP4 + PM2
Case-065	Female	Han Chinese	CL	NOTCH1	Missense	chr9:139396503 C>T	c.5422G>A	p.Asp1808Asn	rs571739078	1.99681E-4	0	0.091(T)	0.241(B)	Benign	BS1 + BS2 + BP6 + BP1
Case-065	Female	Han Chinese	CL	COL9A3	Missense	chr20:61458639 G>A	c.839G>A	p.Gly280Asp	None	None	None	0.0(D)	0.998(D)	Uncertain Significance	PP3 + PM2 + BP1
Case-065	Female	Han Chinese	CL	PGAP2	Splicing	chr11:3818972 G>C	c.-65G>C	None	None	None	None	None	None	Likely Benign	BP4 + PM2
Case-065	Female	Han Chinese	CL	TGIF1	Missense	chr18:3449643 A>G	c.14A>G	p.His5Arg	rs1416874806	None	None	None	None	Likely Benign	BP4 + BP1 + BP3 + PM2
Case-065	Female	Han Chinese	CL	RAPSN	Missense	chr11:47469438 C>A	c.457G>T	p.Ala153Ser	rs142635726	1.99681E-4	1E-3	0.069,0.072,0.067,0.138(T)	0.241,0.32,0.615(B,B,P)	Likely Benign	BP4 + BP6 + PM2 + PP2
Case-065	Female	Han Chinese	CL	HSPG2	Missense	chr1:22176910 C>T	c.7243G>A	p.Val2415Met	rs750738902	None	None	0.043(D)	0.909,0.88(D,P)	Likely Benign	BP4 + BP1 + PM2
Case-065	Female	Han Chinese	CL	CC2D2A	Missense	chr4:15512892 C>T	c.563C>T	p.Ala188Val	rs200044412	None	None	0.115,0.054,0.115,0.122(T)	0.353,0.109,0.71(B,B,P)	Likely Benign	BP4 + BP6 + PM2
Case-065	Female	Han Chinese	CL	NEB	Missense	chr2:152349904 A>G	c.24833T>C	p.Met8278Thr	rs778196202	None	None	0.026,0.214,.,0.43,0.026,.,.(D,T,.,T,D,.,.)	0.968,0.06,0.217,0.995,0.987(D,B,B,D,D)	Uncertain Significance	PM2 + BP1
Case-065	Female	Han Chinese	CL	SON	Missense	chr21:34924754 T>C	c.3217T>C	p.Ser1073Pro	None	None	None	0.0(D)	0.997,0.993,0.992,0.997,0.997(D)	Uncertain Significance	PM2 + BP1
Case-065	Female	Han Chinese	CL	SON	Missense	chr21:34927663 A>C	c.6126A>C	p.Glu2042Asp	rs201851573	1.99681E-4	1E-3	0.121,0.018,0.062,0.418(T,D,T,T)	0.913,0.82,0.875,0.913,0.913(D,P,P,D,D)	Benign	BS1 + BS2 + BP4 + BP6 + BP1
Case-065	Female	Han Chinese	CL	DVL3	Splicing	chr3:183882183 G>A	c.353+7G>A	None	rs373066030	None	None	None	None	Benign	BS2 + BP4 + BP6
Case-066	Female	Han Chinese	CL	SATB2	Missense	chr2:200213810 A>G	c.787T>C	p.Ser263Pro	rs12619995	7.98721999999999E-4	4.0000000000000001E-3	0.18,.,0.163,0.18,0.131,0.18(T,.,T,T,T,T)	0.193,0.002,0.024(B)	Benign	BS1 + BS2 + BP4 + BP6
Case-066	Female	Han Chinese	CL	GLI2	Missense	chr2:121726484 G>A	c.838G>A	p.Ala280Thr	rs767371997	None	None	0.0(D)	0.034(B)	Benign	BS2 + BP4 + BP1 +BP6
Case-066	Female	Han Chinese	CL	KIAA0586	Missense	chr14:58975291 C>T	c.4346C>T	p.Ser1449Leu	rs1251081744	None	None	0.117,.,.,.,0.127,0.107,0.169(T,.,.,.,T,T,T)	0.003,0.004,0.006,0.004,0.004(B)	Likely Benign	BP4 + BP1 + BP3 + PM2
Case-066	Female	Han Chinese	CL	FGFR3	Missense	chr4:1806569 G>A	c.1291G>A	p.Ala431Thr	rs182935140	3.9936099999999901E-4	2E-3	0.068,0.07,0.002,0.082,0.082,0.002(T,T,D,T,T,D)	0.146,0.035,0.007,0.056(B)	Benign	BP4 + BP6 + PM2
Case-066	Female	Han Chinese	CL	PREPL	Missense	chr2:44573475 C>T	c.274G>A	p.Ala92Thr	rs779882139	None	None	0.076,0.076,0.076,0.104,0.104,0.104,0.104,0.081,0.075,0.094(T)	0.001,0.003,0.002(B)	Likely Benign	BP4 + BP1 + PM2
Case-066	Female	Han Chinese	CL	PTCH1	Missense	chr9:98209625 C>A	c.3913G>T	p.Asp1305Tyr	rs368528885	None	None	0.003,0.004,0.004,0.004,0.004,0.004,0.004(D)	0.325,0.549,0.141(B,P,B)	Benign	BS2 + BP4 + BP6
Case-066	Female	Han Chinese	CL	GLI1	Missense	chr12:57859430 A>G	c.575A>G	p.Glu192Gly	None	None	None	0.009,0.001,0.006,0.005,0.005(D)	0.168(B)	Likely Benign	BP1 + BP4 + PM2
Case-066	Female	Han Chinese	CL	TCOF1	Inframe InDel	chr5:149763309 GTCT>G	c.2873_2875delCTT	p.Ser958del	rs766743250	None	None	None	None	Uncertain Significance	PVS1 + BS2
Case-066	Female	Han Chinese	CL	POLR1A	Missense	chr2:86305001 T>C	c.1361A>G	p.Asn454Ser	rs746414903	None	None	0.024,0.019(D)	0.801(P)	Uncertain Significance	PM2
Case-066	Female	Han Chinese	CL	COL9A3	Missense	chr20:61450625 C>T	c.235C>T	p.Pro79Ser	rs1311359085	None	None	0.022,0.107(D,T)	0.999(D)	Uncertain Significance	PM2 + BP1
Case-066	Female	Han Chinese	CL	POMT2	Missense	chr14:77744794 A>G	c.2090T>C	p.Leu697Pro	rs1038933045	None	None	0.191(T)	0.332(B)	Uncertain Significance	PM2 + PP2 + BP3
Case-067	Female	Han Chinese	CL	ATR	Missense	chr3:142281769 G>A	c.475C>T	p.Leu159Phe	rs773312993	None	None	0.114(T)	0.002(B)	Likely Benign	BP4 + BP1 + PM2
Case-067	Female	Han Chinese	CL	RPGRIP1L	Missense	chr16:53698917 A>G	c.1108T>C	p.Phe370Leu	None	None	None	0.163,.,0.451,0.233,0.17(T,.,T,T,T)	0.242,0.375,0.121,0.47(B,B,B,P)	Uncertain Significance	PM2 + BP1
Case-067	Female	Han Chinese	CL	ASXL1	Missense	chr20:31024474 C>T	c.3959C>T	p.Ala1320Val	rs760162421	None	None	.,0.775,.,0.764(.,T,.,T)	0.0(B)	Benign	BS1 + BS2 + BP4 + BP6 + BP1 + BP3
Case-067	Female	Han Chinese	CL	SLC26A2	Missense	chr5:149360630 C>T	c.1474C>T	p.Arg492Trp	rs78676079	7.5878600000000001E-3	1E-3	0.001(D)	1.0(D)	Benign	BP6 + BS1 + BS2 + BP4
Case-067	Female	Han Chinese	CL	DHCR24	Missense	chr1:55352735 G>C	c.58C>G	p.Leu20Val	None	None	None	0.867(T)	0.0(B)	Likely Benign	BP4 + PM2 + PP2
Case-067	Female	Han Chinese	CL	ACTG1	Missense	chr17:79478592 G>A	c.424C>T	p.Leu142Phe	None	None	None	None	0.995(D)	Likely Pathogenic	PP3 + PM1 + PM2
Case-067	Female	Han Chinese	CL	RUNX2	Inframe InDel	chr6:45390466 ACAG>A	c.211_213delCAG	p.Gln71del	rs757640364	None	None	None	None	Benign	BS1 + BS2
Case-067	Female	Han Chinese	CL	NEB	Missense	chr2:152490236 C>T	c.9346G>A	p.Glu3116Lys	rs193042896	1.3977600000000001E-3	0	0.573,.,0.55,.,.(T,.,T,.,.)	None	Benign	BP6 + BS1 + BS2 + BP4 + BP1
Case-067	Female	Han Chinese	CL	DOCK6	Missense	chr19:11327636 C>T	c.3848G>A	p.Arg1283His	rs189925805	1.99681E-4	1E-3	0.053(T)	0.985,0.891(D,P)	Uncertain Significance	PM2 + BP1
Case-067	Female	Han Chinese	CL	RYR1	Missense	chr19:38990451 C>T	c.7204C>T	p.Arg2402Trp	rs575780192	1.99681E-4	0	0.004,0.017,0.004(D)	0.996,0.895(D,P)	Uncertain Significance	PM1 + PM2 + BP4
Case-067	Female	Han Chinese	CL	SRCAP	Missense	chr16:30727466 G>A	c.2573G>A	p.Arg858His	rs35892240	3.9936099999999901E-4	0	0.055,.(T,.)	0.437,0.982,0.989(B,D,D)	Benign	BS1 + BS2 + BP4 + BP6 + BP1
Case-067	Female	Han Chinese	CL	LMNA	Missense	chr1:156104278 A>C	c.598A>C	p.Met200Leu	None	None	None	1.0(T)	0.0(B)	Likely Benign	BP4 + PM1 + PM2
Case-067	Female	Han Chinese	CL	LMNA	Missense	chr1:156106072 A>T	c.1225A>T	p.Thr409Ser	None	None	None	0.653,0.653,0.712,0.694,0.562,0.716,0.611,0.62,0.919(T)	0.002,0.003,0.0,0.001,0.002,0.0,0.001,0.001(B)	Uncertain Significance	PM1 + PM2 + BP4
Case-067	Female	Han Chinese	CL	LMNA	Inframe InDel	chr1:156108372 GCAT>G	c.1794_1796delATC	p.Ser599del	None	None	None	None	None	Likely Pathogenic	PM1 + PM4 + PM2 + BP4
Case-067	Female	Han Chinese	CL	RPL11	Splicing	chr1:24019101 G>A	c.7-1G>A	None	None	None	None	None	None	Likely Pathogenic	PVS1 + PM2
Case-067	Female	Han Chinese	CL	LMNA	Splicing	chr1:156105103 G>GTTGGCAGCCAAGGAGGCAAAGCTGCGTGACCTGGAGGACTCGCTGGCCCGTGAGC	c.936_936+1insTTGGCAGCCAAGGAGGCAAAGCTGCGTGACCTGGAGGACTCGCTGGCCCGTGAGC	None	None	None	None	None	None	Likely Pathogenic	PVS1 + PM2
Case-067	Female	Han Chinese	CL	DLX4	Splicing	chr17:48050632 AGGTG>A	c.480+2_480+5delTGGG	None	None	None	None	None	None	Likely Pathogenic	PVS1 + PM2
Case-067	Female	Han Chinese	CL	LMNA	Missense	chr1:156108457 A>T	c.1877A>T	p.Tyr626Phe	None	None	None	0.678,0.65,0.31,0.564,0.61(T)	0.0,0.001,0.002(B)	Uncertain Significance	PM1 + PM2 + BP4
Case-067	Female	Han Chinese	CL	LMNA	Frameshift	chr1:156108384 GGCTCA>G	c.1806_1810delCTCAG	p.Gly604fs	None	None	None	None	None	Likely Pathogenic	PVS1 + PM2
Case-067	Female	Han Chinese	CL	LMNA	Frameshift	chr1:156108380 C>CGGTGG	c.1800_1801insGGTGG	p.Ser601fs	None	None	None	None	None	Likely Pathogenic	PVS1 + PM2
Case-068	Male	Han Chinese	CLP	PTCH2	Missense	chr1:45297887 G>C	c.392C>G	p.Ala131Gly	rs1444224101	None	None	0.005(D)	0.998(D)	Likely Pathogenic	PS4 + PM6 + PP3
Case-068	Male	Han Chinese	CLP	NIPBL	Missense	chr5:36986185 A>G	c.2903A>G	p.Asn968Ser	rs180747605	3.9936099999999901E-4	2E-3	0.115,0.121(T)	0.071,0.018(B)	Benign	BS2 + BP4 + BP6
Case-068	Male	Han Chinese	CLP	DONSON	Missense	chr21:34960917 C>T	c.31G>A	p.Gly11Ser	rs1334611372	None	None	1.0(T)	0.001(B)	Likely Benign	BP4 + PM2
Case-068	Male	Han Chinese	CLP	FGFR3	Missense	chr4:1801218 G>A	c.347G>A	p.Arg116His	rs569221269	1.99681E-4	0	0.079,0.108,0.145,0.113,.,0.113,0.145(T,T,T,T,.,T,T)	0.005,0.854,0.321,0.615(B,P,B,P)	Likely Benign	BP4 + PM2
Case-068	Male	Han Chinese	CLP	PIEZO2	Missense	chr18:10705437 G>A	c.5557C>T	p.Arg1853Cys	rs569343097	1.99681E-4	0	0.098,.,.,.(T,.,.,.)	None	Likely Benign	BP4 + BP1 + PM2
Case-068	Male	Han Chinese	CLP	COG1	Missense	chr17:71197446 A>G	c.1480A>G	p.Asn494Asp	rs779677895	None	None	.,0.034(.,D)	0.05,0.034,0.05(B)	Likely Benign	BP4 + BP1 + BP3 + PM2
Case-068	Male	Han Chinese	CLP	KIAA0586	Missense	chr14:58932597 A>G	c.2263A>G	p.Thr755Ala	rs558410911	1.99681E-4	1E-3	0.261,.,.,.,0.291,0.284(T,.,.,.,T,T)	0.006,0.006,0.465,0.038,0.009,0.011(B,B,P,B,B,B)	Likely Benign	BP4 + BP1 + BP3 + PM2
Case-068	Male	Han Chinese	CLP	KAT6A	Missense	chr8:41790969 C>A	c.4769G>T	p.Gly1590Val	rs117348493	5.9904200000000004E-4	3.0000000000000001E-3	0.032(D)	0.993(D)	Benign	BS1 + BS2 + BP4 + BP6 + BP1
Case-068	Male	Han Chinese	CLP	CC2D2A	Missense	chr4:15517532 T>C	c.922T>C	p.Phe308Leu	rs201465430	7.98721999999999E-4	0	0.226,0.123,0.226,0.244(T)	0.167,0.027(B)	Benign	BS2 + BP4 + BP6
Case-068	Male	Han Chinese	CLP	FTO	Missense	chr16:53860082 G>A	c.430G>A	p.Asp144Asn	rs201086068	0	0	0.069(T)	0.533(P)	Benign	BP4 + BP6 + BP1 + PM2
Case-068	Male	Han Chinese	CLP	LTBP1	Missense	chr2:33172711 A>G	c.320A>G	p.Glu107Gly	None	None	None	0.371(T)	0.06(B)	Likely Benign	BP4 + BP1 + PM2
Case-068	Male	Han Chinese	CLP	DYNC2H1	Missense	chr11:103128425 G>A	c.10571G>A	p.Arg3524His	rs188113889	7.98721999999999E-4	4.0000000000000001E-3	0.012,0.011(D)	0.188,0.445(B)	Likely Benign	BP4 + BP6 + PM2
Case-068	Male	Han Chinese	CLP	CHST14	Missense	chr15:40764417 C>A	c.1005C>A	p.Ser335Arg	None	None	None	0.264,0.232(T)	0.062(B)	Likely Benign	BP4 + PM2
Case-068	Male	Han Chinese	CLP	POLR1A	Splicing	chr2:86255003 C>G	c.5062+5G>C	None	None	None	None	None	None	Uncertain Significance	PP3 + PM2
Case-068	Male	Han Chinese	CLP	SALL4	Missense	chr20:50406573 T>C	c.2449A>G	p.Thr817Ala	rs780685952	None	None	0.912(T)	0.0(B)	Benign	BS1 + BS2 + BP4 + BP1
Case-068	Male	Han Chinese	CLP	NEB	Missense	chr2:152541488 C>T	c.2639G>A	p.Arg880His	rs202026890	1.99681E-4	0	0.089,0.194,.,0.179,0.089,.,.(T,T,.,T,T,.,.)	0.022(B)	Likely Benign	BP4 + BP1 + PM2
Case-069	Male	Han Chinese	CP	ANKRD11	Missense	chr16:89348508 G>A	c.4442C>T	p.Ala1481Val	rs148065431	5.9904200000000004E-4	3.0000000000000001E-3	0.333(T)	0.0(B)	Benign	BS1 + BS2 + BP4 + BP1
Case-069	Male	Han Chinese	CP	XYLT1	Missense	chr16:17235128 T>C	c.1469A>G	p.Asp490Gly	None	None	None	0.004(D)	1.0(D)	Uncertain Significance	PP3 + PM2 + BP1
Case-069	Male	Han Chinese	CP	WNT10B	Missense	chr12:49363884 T>A	c.325A>T	p.Ile109Phe	rs1397322294	None	None	0.194,0.133,0.113,0.088(T)	0.194,0.085(B)	Uncertain Significance	PM2
Case-069	Male	Han Chinese	CP	SNTG1	Missense	chr8:51621452 A>G	c.1198A>G	p.Thr400Ala	rs747219223	None	None	0.002,0.002,0.002,0.002,.(D,D,D,D,.)	0.891,0.952(P,D)	Uncertain Significance	PM2 + BP4
Case-069	Male	Han Chinese	CP	SON	Missense	chr21:34922076 A>G	c.539A>G	p.Asn180Ser	rs148833327	None	None	1.0(T)	0.005,0.007,0.007(B)	Benign	BS1 + BS2 + BP4 + BP6 + BP1
Case-069	Male	Han Chinese	CP	FST	Missense	chr5:52780901 C>G	c.796C>G	p.Arg266Gly	None	None	None	0.001(D)	0.926(D)	Uncertain Significance	PM2 + BP1
Case-069	Male	Han Chinese	CP	BMP8B	Missense	chr1:40226225 G>T	c.1075C>A	p.Pro359Thr	None	None	None	0.0(D)	0.999(D)	Likely Benign	BP1 + BP4 + PM2
Case-069	Male	Han Chinese	CP	KIAA0586	Stop site	chr14:58934551 C>T	c.2512C>T	p.Arg838*	rs1064793157	None	None	None	None	Pathogenic	PVS1 + PP5 + PM2
Case-069	Male	Han Chinese	CP	MASP1	Missense	chr3:186961367 A>C	c.1133T>G	p.Ile378Ser	None	None	None	0.001,0.003,0.004(D)	0.102,0.102,0.118(B)	Uncertain Significance	PM2 + BP1
Case-069	Male	Han Chinese	CP	POLR1B	Splicing	chr2:113309346 T>A	c.877-6T>A	None	None	None	None	None	None	Likely Benign	BP4 + PM2
Case-069	Male	Han Chinese	CP	EBP	Splicing	chrX:48380298 G>A	c.-74+3G>A	None	rs188270695	None	None	None	None	Benign	BS1 + BS2 + BP4
Case-069	Male	Han Chinese	CP	RYR1	Missense	chr19:39071143 C>T	c.14645C>T	p.Thr4882Met	rs193922884	None	None	0.008,.,0.008(D,.,D)	0.998,0.999(D)	Pathogenic	PP5 + PP3 + PM2 + PP2
Case-070	Female	Han Chinese	CL	BMPR1B	Missense	chr4:96045056 C>T	c.535C>T	p.Arg179Trp	rs34231464	2.5958499999999898E-3	0	0.029,0.029,0.029,0.028,0.029,0.029(D)	0.84(P)	Benign	BS1 + BS2 + BP4 + BP6 + BP1
Case-070	Female	Han Chinese	CL	CDC45	Missense	chr22:19495353 C>T	c.1117C>T	p.Arg373Trp	rs540900837	None	None	0.087,0.087,0.059,0.093(T)	0.971,0.849,0.971,0.971,0.971(D,P,D,D,D)	Uncertain Significance	PM2
Case-070	Female	Han Chinese	CL	ACSS2	Missense	chr20:33514036 G>A	c.1894G>A	p.Asp632Asn	None	None	None	0.307,0.263(T)	0.003,0.002(B)	Likely Benign	BP4 + PM2
Case-070	Female	Han Chinese	CL	MKS1	Missense	chr17:56290443 G>A	c.758C>T	p.Thr253Met	rs778058178	None	None	0.04,.,0.064(D,.,T)	0.146,0.077(B)	Likely Benign	BP4 + BP1 + PM2
Case-070	Female	Han Chinese	CL	PRKCA	Missense	chr17:64800079 T>C	c.1943T>C	p.Ile648Thr	rs751445956	None	None	0.0(D)	0.939(D)	Benign	BS1 + BS2 + BP4 + PP2
Case-070	Female	Han Chinese	CL	CC2D2A	Missense	chr4:15529188 G>A	c.1268G>A	p.Arg423Gln	rs780924556	None	None	0.204,0.108,0.204,0.16(T)	0.868,0.803(P)	Uncertain Significance	PM2 + BP4
Case-070	Female	Han Chinese	CL	KLHL41	Missense	chr2:170374735 A>G	c.1412A>G	p.Lys471Arg	rs146806979	3.9936099999999901E-4	1E-3	0.009,0.051(D,T)	0.949,0.032(D,B)	Likely Benign	BP4 + BP1 + PM2
Case-070	Female	Han Chinese	CL	DDX59	Missense	chr1:200617625 C>T	c.1538G>A	p.Ser513Asn	rs142176836	5.9904200000000004E-4	0	1.0(T)	0.004,0.003(B)	Benign	BS1 + BS2 + BP4 + BP6 + BP1
Case-070	Female	Han Chinese	CL	DYNC2H1	Missense	chr11:103270550 T>G	c.12337T>G	p.Leu4113Val	rs139902197	7.98721999999999E-4	4.0000000000000001E-3	0.01(D)	0.838,0.828(P)	Benign	BP4 + BP6 + PM2
Case-071	Male	Han Chinese	CL	PIGN	Missense	chr18:59713102 C>T	c.2783G>A	p.Ser928Asn	rs201397391	3.9936099999999901E-4	0	0.467(T)	0.039,0.001(B)	Likely Benign	BP4 + BP6 + PM2
Case-071	Male	Han Chinese	CL	AHDC1	Missense	chr1:27877623 T>C	c.1004A>G	p.Asp335Gly	rs199696442	1.99681E-4	1E-3	0.0(D)	0.941(D)	Likely Benign	BP4 + BP1 + BP3 + PM2
Case-071	Male	Han Chinese	CL	MYH3	Missense	chr17:10533050 T>C	c.5660A>G	p.Asp1887Gly	rs147304568	1.99681E-4	1E-3	None	0.266(B)	Likely Benign	BP4 + BP6 + PM2
Case-071	Male	Han Chinese	CL	FBLN1	Missense	chr22:45943060 G>A	c.1417G>A	p.Asp473Asn	rs775754823	None	None	0.086,0.111,0.111,0.091,0.11(T)	0.879,0.757,0.941,0.718(P,P,D,P)	Likely Benign	BS2 + BP1 + PP3
Case-071	Male	Han Chinese	CL	NEB	Missense	chr2:152512419 C>T	c.6614G>A	p.Arg2205His	rs752349680	None	None	0.005,0.004,.,0.004,0.005,.,.(D,D,.,D,D,.,.)	0.87(P)	Likely Benign	BP6 + BP1 + BP4 + PM2
Case-071	Male	Han Chinese	CL	TBX15	Missense	chr1:119427369 C>T	c.1477G>A	p.Val493Met	rs922050997	None	None	0.247,0.269,0.211(T)	0.935,0.032(D,B)	Likely Benign	BP4 + BP1 + PM2
Case-071	Male	Han Chinese	CL	DLL4	Missense	chr15:41222253 G>C	c.275G>C	p.Arg92Pro	rs748023227	None	None	1.0(T)	0.079(B)	Benign	BS1 + BS2 + BP4
Case-071	Male	Han Chinese	CL	ESCO2	Missense	chr8:27634487 A>T	c.662A>T	p.Lys221Ile	rs199665460	1.99681E-4	1E-3	0.004(D)	0.875,0.603(P)	Likely Benign	BP4 + BP1 + BP3 + PM2
Case-071	Male	Han Chinese	CL	NEB	Missense	chr2:152471050 G>A	c.11341C>T	p.Arg3781Trp	rs533027587	3.9936099999999901E-4	2E-3	0.011,0.001,.,0.002,0.011,.,.(D,D,.,D,D,.,.)	0.881(P)	Likely Benign	BP4 + BP6 + BP1 + PM2
Case-072	Female	Han Chinese	CL	INTS1	Missense	chr7:1515660 T>C	c.5426A>G	p.Gln1809Arg	None	None	None	0.719(T)	0.008(B)	Likely Benign	BP1 + BP4 + PM2
Case-072	Female	Han Chinese	CL	FREM2	Inframe InDel	chr13:39261567 G>GGCT	c.105_107dupGCT	p.Leu36dup	rs568736669	7.98721999999999E-4	2E-3	None	None	Likely Benign	BP6 + BP3 + BP4 + PM2
Case-072	Female	Han Chinese	CL	MAGEL2	Inframe InDel	chr15:23890893 TGGG>T	c.1994_1996delCCC	p.Pro665del	None	None	None	None	None	Uncertain Significance	PM4 + PM2
Case-072	Female	Han Chinese	CL	NEB	Missense	chr2:152342288 C>T	c.25669G>A	p.Val8557Ile	rs117861109	7.98721999999999E-4	4.0000000000000001E-3	0.0,0.0,.,0.0,0.0,0.042,.,.(D,D,.,D,D,D,.,.)	0.202,0.266,0.094,0.002,0.202,0.986(B,B,B,B,B,D)	Likely Benign	BP4 + BP6 + BP1 + PM2
Case-072	Female	Han Chinese	CL	SPECC1L	Missense	chr22:24730475 T>C	c.2494T>C	p.Ser832Pro	rs764878919	None	None	0.404,0.404,0.407(T)	0.021,0.986(B,D)	Benign	BS1 + BS2 + BP4 + BP1
Case-072	Female	Han Chinese	CL	DLG1	Missense	chr3:196921405 A>G	c.374T>C	p.Ile125Thr	rs527829647	1.99681E-4	1E-3	0.146,0.262,0.144,0.192,0.144,0.262,0.264,0.17,0.017,0.059,0.014(T,T,T,T,T,T,T,T,D,T,D)	0.038,0.098,0.049,0.029(B)	Benign	BS1 + BS2 + BP4 + BP1
Case-072	Female	Han Chinese	CL	LTBP1	Missense	chr2:33246146 G>A	c.736G>A	p.Glu246Lys	rs35340726	5.5910500000000002E-3	0	0.535(T)	0.004(B)	Benign	BS1 + BS2 + BP4 + BP1
Case-072	Female	Han Chinese	CL	TBX10	Missense	chr11:67401722 G>A	c.487C>T	p.Arg163Cys	rs200089316	1.99681E-4	1E-3	0.0(D)	0.979(D)	Likely Benign	BP4 + PM2
Case-072	Female	Han Chinese	CL	BUB1B	Missense	chr15:40501856 T>C	c.2164T>C	p.Trp722Arg	rs758664966	None	None	0.03,0.021(D)	0.453(P)	Likely Benign	BP4 + BP1 + PM2
Case-072	Female	Han Chinese	CL	WDR35	Missense	chr2:20141585 A>G	c.1894T>C	p.Ser632Pro	rs199882056	3.9936099999999901E-4	2E-3	0.013,0.013,0.016(D)	0.315,0.125,0.112,0.191(B)	Likely Benign	BP4 + BP6 + PM2
Case-072	Female	Han Chinese	CL	TELO2	Missense	chr16:1552719 G>A	c.1727G>A	p.Arg576His	rs779619369	None	None	0.002(D)	0.996(D)	Uncertain Significance	PP3 + PM2 + BP1
Case-072	Female	Han Chinese	CL	ESCO2	Missense	chr8:27646419 A>T	c.1187A>T	p.Tyr396Phe	rs1448920606	None	None	0.0(D)	0.998(D)	Uncertain Significance	PP3 + PM1 + PM2
Case-073	Male	Han Chinese	CL	DYNC2H1	Missense	chr11:103027392 G>T	c.4020G>T	p.Gln1340His	rs191869845	5.9904200000000004E-4	3.0000000000000001E-3	0.345,0.344(T)	0.006,0.003(B)	Likely Benign	BP4 + BP6 + PM2
Case-073	Male	Han Chinese	CL	PIGN	Missense	chr18:59821867 C>T	c.460G>A	p.Val154Ile	rs181730303	3.9936099999999901E-4	2E-3	0.265,0.265,.,.,.,.,.,.,.(T,T,.,.,.,.,.,.,.)	0.077,0.01(B)	Likely Benign	BP4 + PM2
Case-073	Male	Han Chinese	CL	LTBP1	Missense	chr2:33477812 A>G	c.2068A>G	p.Met690Val	rs746054669	None	None	0.114,0.1,0.153,0.153,0.107,0.213,0.076(T)	0.438,0.114,0.023,0.1,0.043,0.311(B)	Likely Benign	BP4 + BP1 + PM2
Case-073	Male	Han Chinese	CL	PLEKHA7	Missense	chr11:16863223 G>A	c.743C>T	p.Ala248Val	rs16933529	7.3083099999999901E-2	3.0000000000000001E-3	0.849,0.988(T)	0.0,0.001(B)	Benign	BA1 + BP4 + BP1 + BP6
Case-073	Male	Han Chinese	CL	HSPG2	Missense	chr1:22176960 G>A	c.7193C>T	p.Ala2398Val	rs531691251	1.99681E-4	0	1.0(T)	0.004,0.003(B)	Likely Benign	BP4 + BP1 + PM2
Case-073	Male	Han Chinese	CL	SP8	Missense	chr7:20824457 C>T	c.979G>A	p.Ala327Thr	rs755957403	None	None	.,0.12,0.103(.,T,T)	0.004(B)	Benign	BS1 + BS2 + BP4 + BP1
Case-073	Male	Han Chinese	CL	MIB1	Stop site	chr18:19423155 C>T	c.2026C>T	p.Arg676*	rs200545301	1.99681E-4	0	None	None	Likely Benign	BS1 + BS2 + PVS1
Case-073	Male	Han Chinese	CL	KIAA0586	Missense	chr14:58924588 A>G	c.1633A>G	p.Arg545Gly	None	None	None	0.003,.,.,.,0.003,0.021(D,.,.,.,D,D)	0.913,0.913,0.91,0.913,0.913,0.951(D)	Uncertain Significance	PM2 + BP1
Case-073	Male	Han Chinese	CL	IFT88	Missense	chr13:21157154 C>G	c.176C>G	p.Pro59Arg	rs779248441	None	None	0.005,0.005,0.0(D)	0.387,0.134(B)	Likely Benign	BP1 + BP4 + PM2
Case-073	Male	Han Chinese	CL	MAGEL2	Missense	chr15:23890968 G>C	c.1922C>G	p.Pro641Arg	rs556296973	3.9936099999999901E-4	0	None	0.001(B)	Benign	BS1 + BS2 + BP4 + BP1 + BP3 +BP6
Case-073	Male	Han Chinese	CL	RPGRIP1L	Splicing	chr16:53705503 G>A	c.1030-8C>T	None	rs907172288	None	None	None	None	Likely Benign	BP4 + BP6 + PM2
Case-073	Male	Han Chinese	CL	TCF7L1	Missense	chr2:85532468 G>A	c.931G>A	p.Val311Ile	rs144957884	5.9904200000000004E-4	1E-3	0.056(T)	0.972(D)	Likely Benign	BS2 + BP1 + BP4
Case-073	Male	Han Chinese	CL	SMG9	Missense	chr19:44237580 T>C	c.1235A>G	p.Asn412Ser	rs140674886	3.9936099999999901E-4	1E-3	0.361,.(T,.)	0.003(B)	Likely Benign	BP4 + PM2
Case-074	Female	Han Chinese	CL	FRAS1	Missense	chr4:79328912 T>C	c.4225T>C	p.Phe1409Leu	None	None	None	0.0,.(D,.)	0.997,0.996(D)	Uncertain Significance	PM2 + PP3 + BP1
Case-074	Female	Han Chinese	CL	RAF1	Missense	chr3:12632420 T>C	c.1247A>G	p.Asn416Ser	rs774198365	None	None	0.544,0.504,0.462(T)	0.012,0.008,0.03(B)	Likely Benign	BP6 + BP4 + PM1 + PM2
Case-074	Female	Han Chinese	CL	HHIP	Missense	chr4:145659030 G>C	c.2024G>C	p.Arg675Thr	rs1242967504	None	None	0.033(D)	0.154(B)	Likely Benign	BP4 + BP1 + PM2
Case-074	Female	Han Chinese	CL	PTCH2	Missense	chr1:45292203 A>T	c.2933T>A	p.Val978Asp	None	None	None	0.0(D)	0.981,0.991(D)	Uncertain Significance	PM2 + PM6 + PP3
Case-074	Female	Han Chinese	CL	STAG2	Splicing	chrX:123195593 CTTTTT>C	c.1535-7_1535-3delTTTTT	None	rs1325813675	None	None	None	None	Likely Benign	BP4
Case-074	Female	Han Chinese	CL	CHD7	Missense	chr8:61707637 C>T	c.2189C>T	p.Thr730Ile	rs552946889	1.99681E-4	1E-3	0.212,0.221(T)	0.795(P)	Benign	BS2 + BP6 + BP4 + BP1
Case-074	Female	Han Chinese	CL	MAP2K7	Splicing	chr19:7976121 T>TC	c.904-6dupC	None	rs548806971	4.1932899999999902E-3	3.0000000000000001E-3	None	None	Benign	BS1 + BS2 + BP4
Case-074	Female	Han Chinese	CL	SCARF2	Missense	chr22:20786125 C>T	c.241G>A	p.Glu81Lys	rs199634127	3.9936099999999901E-4	1E-3	None	0.332,0.267(B)	Likely Benign	BP4 + BP1 + PM2
Case-074	Female	Han Chinese	CL	ADH7	Missense	chr4:100356377 C>A	c.50G>T	p.Gly17Val	rs145947664	7.98721999999999E-4	4.0000000000000001E-3	0.0(D)	0.897(P)	Likely Benign	BP4 + PM2
Case-074	Female	Han Chinese	CL	POLR1A	Splicing	chr2:86255840 G>C	c.4780-6C>G	None	rs775872023	None	None	None	None	Benign	BS1 + BS2 + BP4
Case-074	Female	Han Chinese	CL	RPS26	Splicing	chr12:56437141 C>T	c.182-6C>T	None	rs376259093	None	None	None	None	Likely Benign	BP4 + PM2
Case-074	Female	Han Chinese	CL	SRCAP	Stop site	chr16:30750926 C>T	c.9565C>T	p.Arg3189*	None	None	None	None	None	Likely Pathogenic	PVS1 + PM2
Case-074	Female	Han Chinese	CL	PTCH2	Missense	chr1:45292356 A>C	c.2780T>G	p.Ile927Ser	None	None	None	0.0(D)	0.891,0.888(P)	Uncertain Significance	PM2 + PM6 + PP3
Case-074	Female	Han Chinese	CL	SKI	Splicing	chr1:2234546 C>T	c.1095+4C>T	None	rs752075681	None	None	None	None	Benign	BS1 + BS2 + BP4
Case-074	Female	Han Chinese	CL	HYAL2	Missense	chr3:50355912 T>C	c.1070A>G	p.Asn357Ser	rs139202918	None	None	0.0(D)	0.954(D)	Uncertain Significance	PM2 + PP2 + PP3
Case-074	Female	Han Chinese	CL	PLEKHA5	Missense	chr12:19427847 A>G	c.1243A>G	p.Asn415Asp	None	None	None	0.076,0.042,0.076,0.046,0.046,0.064(T,D,T,D,D,T)	0.946,0.857,0.724,0.633,0.986,0.585,0.857(D,P,P,P,D,P,P)	Likely Benign	BP1 + BP4 + PM2
Case-074	Female	Han Chinese	CL	EVC	Missense	chr4:5733174 A>G	c.407A>G	p.Asn136Ser	rs1280640315	None	None	0.011,0.01(D)	0.297(B)	Uncertain Significance	PM2 + BP1
Case-074	Female	Han Chinese	CL	SHROOM3	Missense	chr4:77357245 A>G	c.40A>G	p.Thr14Ala	rs879246777	None	None	0.168(T)	0.007(B)	Likely Benign	BP4 + BP1 + BP3 + PM2
Case-074	Female	Han Chinese	CL	NIPBL	Missense	chr5:37064109 C>T	c.8078C>T	p.Ser2693Leu	rs757824171	None	None	0.0(D)	0.947(D)	Uncertain Significance	PM2
Case-074	Female	Han Chinese	CL	ADH7	Stop site	chr4:100356378 C>A	c.49G>T	p.Gly17*	rs191030781	7.98721999999999E-4	4.0000000000000001E-3	None	None	Uncertain Significance	PM2
Case-075	Male	Han Chinese	CL	SIX5	Missense	chr19:46269863 G>C	c.1354C>G	p.Gln452Glu	rs1486852937	None	None	0.01(D)	0.191(B)	Likely Benign	BP4 + BP1 + PM2
Case-075	Male	Han Chinese	CL	BMP2	Missense	chr20:6759233 G>A	c.688G>A	p.Val230Met	None	None	None	0.009(D)	0.979(D)	Uncertain Significance	PP3 + PM2 + BP1
Case-075	Male	Han Chinese	CL	COL9A2	Missense	chr1:40768332 C>A	c.1753G>T	p.Val585Leu	rs202153520	None	None	0.359(T)	0.224(B)	Benign	BP4 + BP6 + BP1 + PM2
Case-075	Male	Han Chinese	CL	NEDD4L	Missense	chr18:55996244 C>T	c.698C>T	p.Ser233Leu	rs202231187	1.19808E-3	0	0.107,0.213,0.018,0.224,0.219,0.019,0.215,.,0.019,0.219,.,.(T,T,D,T,T,D,T,.,D,T,.,.)	0.148,0.103,0.103,0.113,0.055,0.004,0.14(B)	Benign	BS1 + BS2 + BP4 + BP6 + PP2
Case-075	Male	Han Chinese	CL	PEX2	Missense	chr8:77895950 C>A	c.465G>T	p.Leu155Phe	None	None	None	0.0(D)	0.788(P)	Uncertain Significance	PM2 + BP1
Case-075	Male	Han Chinese	CL	EDNRA	Missense	chr4:148407089 A>G	c.256A>G	p.Ile86Val	rs192190120	5.9904200000000004E-4	0	0.274,1.0,0.274(T)	0.009,0.047,0.003(B)	Benign	BS1 + BS2 + BP4 + BP6
Case-075	Male	Han Chinese	CL	RAI1	Missense	chr17:17698166 A>T	c.1904A>T	p.Asp635Val	rs200517965	1.99681E-4	1E-3	0.001,0.002(D)	0.829(P)	Benign	BS2 + BP4 + BP6 + BP1
Case-075	Male	Han Chinese	CL	EPG5	Missense	chr18:43534812 C>G	c.556G>C	p.Val186Leu	rs1221105354	None	None	0.128(T)	0.022,0.006(B)	Likely Benign	BP4 + BP1 + BP3 + PM2
Case-075	Male	Han Chinese	CL	FZD9	Missense	chr7:72848440 G>A	c.103G>A	p.Gly35Arg	None	None	None	0.029(D)	0.017(B)	Likely Benign	BP4 + BP1 + PM2
Case-075	Male	Han Chinese	CL	CLPTM1L	Missense	chr5:1338078 C>T	c.619G>A	p.Val207Met	rs113203740	8.5862600000000001E-3	0	0.128,0.118,.(T,T,.)	0.051,0.018(B)	Benign	BS1 + BS2 + BP4 + BP1
Case-075	Male	Han Chinese	CL	GLI3	Missense	chr7:42012196 T>A	c.1843A>T	p.Thr615Ser	rs200913720	1.99681E-4	1E-3	0.038(D)	0.468(P)	Benign	BS1 + BS2 + BP4 + BP6 + PM1
Case-075	Male	Han Chinese	CL	BMP4	Missense	chr14:54417527 G>C	c.450C>G	p.Asn150Lys	rs767216159	None	None	0.008(D)	None	Likely Benign	BS3 + BP4 + PM2
Case-076	Male	Han Chinese	CL	IFT172	Missense	chr2:27670719 T>C	c.4499A>G	p.Tyr1500Cys	rs763505533	None	None	0.023(D)	0.982(D)	Uncertain Significance	PM2 + PP3
Case-076	Male	Han Chinese	CL	NEB	Missense	chr2:152492828 A>T	c.9015T>A	p.Asn3005Lys	rs576142462	5.9904200000000004E-4	3.0000000000000001E-3	0.118,.,0.12,.,.(T,.,T,.,.)	None	Benign	BP4 + BP6 + BP1 + PM2
Case-076	Male	Han Chinese	CL	SHROOM3	Missense	chr4:77677998 G>C	c.5106G>C	p.Leu1702Phe	None	None	None	0.002(D)	0.99(D)	Likely Benign	BP1 + BP4 + PM2
Case-076	Male	Han Chinese	CL	RYR1	Splicing	chr19:38935217 C>T	c.538-7C>T	None	rs768992418	None	None	None	None	Likely Benign	BP4 + BP6 + PM2
Case-076	Male	Han Chinese	CL	IFT88	Missense	chr13:21165806 A>G	c.341A>G	p.Lys114Arg	rs766522220	None	None	0.118(T)	0.723,0.006(P,B)	Likely Benign	BP4 + BP1 + PM2
Case-076	Male	Han Chinese	CL	DVL2	Missense	chr17:7129581 C>G	c.1814G>C	p.Gly605Ala	rs781121098	None	None	0.416,.(T,.)	0.096(B)	Likely Benign	BP4 + BP1 + PM2
Case-076	Male	Han Chinese	CL	CENPF	Missense	chr1:214814143 G>A	c.2462G>A	p.Ser821Asn	rs778945386	None	None	0.07(T)	0.622(P)	Likely Benign	BP4 + BP1 + BP3 + PM2
Case-076	Male	Han Chinese	CL	PDGFRA	Splicing	chr4:55140693 C>T	c.1559-5C>T	None	rs773492253	None	None	None	None	Likely Benign	BP4 + BP6
Case-076	Male	Han Chinese	CL	MAGEL2	Missense	chr15:23891350 A>T	c.1540T>A	p.Trp514Arg	None	None	None	None	None	Likely Benign	BP4 + BP1 + BP3 + PM2
Case-077	Female	Han Chinese	CP	CHSY1	Missense	chr15:101717888 C>T	c.2114G>A	p.Arg705Gln	rs62621399	5.2316300000000003E-2	2E-3	0.553(T)	0.309(B)	Benign	BA1 + BP4 + BP6 + BP1
Case-077	Female	Han Chinese	CP	MAGEL2	Missense	chr15:23890185 G>A	c.2705C>T	p.Thr902Met	rs373945272	None	None	None	0.001(B)	Benign	BS1 + BS2 + BP4 + BP1 + BP6
Case-077	Female	Han Chinese	CP	C2CD3	Missense	chr11:73829397 T>C	c.1396A>G	p.Ser466Gly	rs201605347	1.99681E-4	1E-3	0.025,0.023(D)	0.63,0.488(P)	Likely Benign	BP4 + BP6 + BP1 + PM2
Case-077	Female	Han Chinese	CP	LTBP1	Missense	chr2:33246017 C>T	c.607C>T	p.Arg203Trp	rs377502460	None	None	0.0(D)	0.903(P)	Uncertain Significance	PM2 + PP3 + BP1
Case-077	Female	Han Chinese	CP	CHD7	Missense	chr8:61778103 T>C	c.8605T>C	p.Ser2869Pro	rs778436403	None	None	0.631,0.582(T)	0.0(B)	Benign	BS2 + BP4 + BP1
Case-077	Female	Han Chinese	CP	KIF7	Missense	chr15:90171709 G>A	c.3973C>T	p.Arg1325Trp	rs777140020	None	None	0.037(D)	0.004,0.998(B,D)	Likely Benign	BP1 + BP4 + PM2
Case-077	Female	Han Chinese	CP	SIX5	Missense	chr19:46269995 C>T	c.1222G>A	p.Ala408Thr	None	None	None	0.406(T)	0.0(B)	Likely Benign	BP4 + BP1 + BP3 + PM2
Case-077	Female	Han Chinese	CP	COLEC10	Missense	chr8:120101969 G>A	c.199G>A	p.Val67Met	rs368718411	None	None	0.028(D)	0.03(B)	Likely Benign	BP4 + PM2
Case-077	Female	Han Chinese	CP	FGFRL1	Stop site	chr4:1019126 T>G	c.1506T>G	p.Tyr502*	rs144318134	1.99681E-4	1E-3	None	None	Uncertain Significance	PVS1 + PM2
Case-077	Female	Han Chinese	CP	TXNRD2	Missense	chr22:19883013 T>A	c.866A>T	p.Asp289Val	rs1329229307	None	None	0.013,.,.,0.01,0.01,0.011,0.01,.(D,.,.,D,D,D,D,.)	0.104,0.147,0.212,0.104(B)	Likely Benign	BP1 + BP3 + BP4 + PM2
Case-077	Female	Han Chinese	CP	WNT10A	Missense	chr2:219754828 G>C	c.499G>C	p.Glu167Gln	rs148714379	None	None	0.571(T)	0.115(B)	Uncertain Significance	PM1 + PM2 + BP4
Case-077	Female	Han Chinese	CP	DHCR24	Splicing	chr1:55330969 G>A	c.1020+7C>T	None	rs768474269	None	None	None	None	Likely Benign	BP4 + PM2
Case-077	Female	Han Chinese	CP	TCTN3	Missense	chr10:97447360 A>G	c.616T>C	p.Ser206Pro	rs1341198919	None	None	.,.,.,0.42(.,.,.,T)	0.013,0.003,0.006(B)	Likely Benign	BP4 + BP1 + BP6 + PM2
Case-078	Male	Han Chinese	CP	NOTCH1	Missense	chr9:139397775 C>T	c.5026G>A	p.Val1676Ile	rs1261408162	None	None	0.029(D)	0.997(D)	Uncertain Significance	PM2 + BP1
Case-078	Male	Han Chinese	CP	ANOS1	Missense	chrX:8507757 G>A	c.1397C>T	p.Ala466Val	rs192003597	None	None	1.0,.(T,.)	0.001(B)	Likely Benign	BP4 + PM2
Case-078	Male	Han Chinese	CP	RPGRIP1L	Missense	chr16:53720412 T>A	c.709A>T	p.Arg237Trp	rs369055168	1.99681E-4	0	0.007,.,0.047,0.004,0.001,0.003(D,.,D,D,D,D)	0.833,0.766,0.919,0.842(P,P,D,P)	Likely Benign	BP4 + BP1 + PM2
Case-078	Male	Han Chinese	CP	MSX2	Missense	chr5:174151711 G>A	c.49G>A	p.Gly17Ser	rs754789827	None	None	0.281,0.175(T)	0.039(B)	Benign	BS1 + BS2 + BP4 + BP6 + BP1
Case-078	Male	Han Chinese	CP	MED25	Missense	chr19:50339098 C>T	c.1861C>T	p.Pro621Ser	rs543247926	1.99681E-4	1E-3	.,.,0.0,0.207,.,.(.,.,D,T,.,.)	0.113,0.177,0.113(B)	Likely Benign	BP4 + BP1 + PM2
Case-078	Male	Han Chinese	CP	CHN2	Splicing	chr7:29544337 G>GTCTC	c.1139-9_1139-6dupCTCT	None	rs10633708	None	None	None	None	Likely Benign	BP4 + BP6 + PM2
Case-078	Male	Han Chinese	CP	FLNB	Missense	chr3:58124189 C>G	c.5135C>G	p.Pro1712Arg	rs780823510	None	None	0.06,0.058,0.057,0.059,0.082(T)	0.914,0.996,0.972,0.369,0.972,0.972(D,D,D,B,D,D)	Likely Benign	BP6 + BP1 + PM2
Case-078	Male	Han Chinese	CP	KMT2D	Missense	chr12:49434610 G>A	c.6943C>T	p.His2315Tyr	None	None	None	0.046(D)	0.601(P)	Likely Benign	BP1 + BP4 + PM2
Case-078	Male	Han Chinese	CP	IFT88	Splicing	chr13:21142141 C>T	c.21+5C>T	None	rs377387784	3.9936099999999901E-4	1E-3	None	None	Likely Benign	BP4 + BP6 + PM2
Case-078	Male	Han Chinese	CP	FRAS1	Missense	chr4:79284756 C>T	c.2512C>T	p.Leu838Phe	rs759565416	None	None	0.014,.(D,.)	0.924,0.945(D)	Likely Benign	BP1 + BP4 + PM2
Case-078	Male	Han Chinese	CP	SATB2	Missense	chr2:200213810 A>G	c.787T>C	p.Ser263Pro	rs12619995	7.98721999999999E-4	4.0000000000000001E-3	0.18,.,0.163,0.18,0.131,0.18(T,.,T,T,T,T)	0.193,0.002,0.024(B)	Benign	BS1 + BS2 + BP4 + BP6
Case-078	Male	Han Chinese	CP	KMT2D	Missense	chr12:49434910 A>T	c.6643T>A	p.Ser2215Thr	rs200080744	1.99681E-4	1E-3	0.062(T)	0.002(B)	Benign	BS2 + BP4 + BP6 + BP1
Case-078	Male	Han Chinese	CP	FLNB	Splicing	chr3:58092402 C>G	c.1748-5C>G	None	rs369919081	None	None	None	None	Likely Benign	BP4 + BP6 + PM2
Case-078	Male	Han Chinese	CP	RAI1	Missense	chr17:17698405 G>A	c.2143G>A	p.Gly715Arg	rs1310544425	None	None	0.005,0.02(D)	0.564(P)	Likely Benign	BP4 + BP1 + PM2
Case-078	Male	Han Chinese	CP	COG5	Missense	chr7:107198428 T>C	c.320A>G	p.His107Arg	rs765283706	None	None	0.033,0.031,0.03,.(D,D,D,.)	0.7,0.653(P)	Likely Benign	BP1 + BP4 + PM2
Case-078	Male	Han Chinese	CP	SHROOM3	Missense	chr4:77660519 G>A	c.1193G>A	p.Arg398His	rs201142744	None	None	0.642(T)	0.022,0.001,0.001(B)	Benign	BS1 + BS2 + BP4 + BP1
Case-078	Male	Han Chinese	CP	WNT10B	Missense	chr12:49360197 A>C	c.851T>G	p.Phe284Cys	rs767077900	None	None	0.017(D)	0.932(D)	Uncertain Significance	PM2
Case-079	Male	Han Chinese	CL	RYR1	Splicing	chr19:38993513 C>T	c.7836-7C>T	None	rs370713261	3.9936099999999901E-4	0	None	None	Benign	BP4 + BP6 + PM2
Case-079	Male	Han Chinese	CL	RUNX2	Inframe InDel	chr6:45390445 A>ACAGCAG	c.189_194dupGCAGCA	p.Gln64_Gln65dup	rs759395776	None	None	None	None	Benign	BS1 + BS2
Case-079	Male	Han Chinese	CL	MN1	Missense	chr22:28192982 C>G	c.3550G>C	p.Glu1184Gln	rs45589739	1.7971199999999899E-3	0	0.028(D)	0.662(P)	Benign	BS1 + BS2 + BP4 + BP1 + BP6
Case-079	Male	Han Chinese	CL	AXIN2	Splicing	chr17:63553920 T>C	c.815+4A>G	None	rs565020131	1.99681E-4	1E-3	None	None	Benign	BS1 + BP4 + BP6
Case-079	Male	Han Chinese	CL	WNT1	Splicing	chr12:49374931 G>T	c.625-4G>T	None	rs1399188514	None	None	None	None	Likely Benign	BP4 + PM2
Case-079	Male	Han Chinese	CL	EVC2	Missense	chr4:5627634 C>T	c.1888G>A	p.Ala630Thr	rs200140401	3.9936099999999901E-4	2E-3	0.018,0.02(D)	0.996(D)	Uncertain Significance	PP3 + PM2 + BP1
Case-079	Male	Han Chinese	CL	EVC	Missense	chr4:5733324 G>C	c.557G>C	p.Arg186Thr	None	None	None	0.067,0.065(T)	0.996(D)	Uncertain Significance	PM2 + PP3 + BP1
Case-079	Male	Han Chinese	CL	KMT2D	Missense	chr12:49425007 T>G	c.13481A>C	p.Lys4494Thr	rs201048945	1.99681E-4	1E-3	0.002(D)	0.997(D)	Benign	BS2 + BP6 + BP1
Case-079	Male	Han Chinese	CL	DAB1	Missense	chr1:57480771 A>G	c.1229T>C	p.Met410Thr	rs202095010	0	0	0.307,.,0.302,0.208(T,.,T,T)	0.012,0.045,0.047,0.027,0.076(B)	Benign	BS1 + BS2 + BP4 + BP1
Case-079	Male	Han Chinese	CL	DLG1	Splicing	chr3:197024113 AACAC>A	c.-31-11_-31-8delGTGT	None	rs1488085873	None	None	None	None	Uncertain Significance	PM2 + BP4
Case-079	Male	Han Chinese	CL	ANKRD11	Inframe InDel	chr16:89346817 GGACGGCGTCCACTCCGTCCTT>G	c.6112_6132delAAGGACGGAGTGGACGCCGTC	p.Lys2038_Val2044del	rs748553966	None	None	None	None	Uncertain Significance	PM4 + PM2
Case-079	Male	Han Chinese	CL	PTCH1	Missense	chr9:98270531 C>A	c.113G>T	p.Gly38Val	rs143494325	None	None	0.192(T)	0.035(B)	Benign	BS2 + BP6 + BP4
Case-079	Male	Han Chinese	CL	CDH1	Missense	chr16:68856000 G>A	c.1808G>A	p.Cys603Tyr	None	None	None	0.001,.,.,.,0.001(D,.,.,.,D)	0.969,0.929(D)	Uncertain Significance	PP3 + PM2 + BP1
Case-079	Male	Han Chinese	CL	WNT9B	Missense	chr17:44952698 G>A	c.566G>A	p.Arg189Gln	rs568737032	1.99681E-4	1E-3	0.176,0.374(T)	0.005,0.035(B)	Likely Benign	BP4 + BP1 + PM2
Case-079	Male	Han Chinese	CL	PLCB4	Missense	chr20:9459640 T>A	c.3569T>A	p.Leu1190His	None	None	None	0.01(D)	0.417(B)	Likely Benign	BP4 + PM2
Case-079	Male	Han Chinese	CL	ACACB	Missense	chr12:109623397 T>C	c.1832T>C	p.Val611Ala	rs567060031	3.9936099999999901E-4	2E-3	0.013(D)	0.026(B)	Benign	BS1 + BS2 + BP1 + BP4
Case-079	Male	Han Chinese	CL	UGT1A9	Stop site	chr2:234581306 T>G	c.726T>G	p.Tyr242*	rs66915469	5.9904200000000004E-4	3.0000000000000001E-3	None	None	Likely Pathogenic	PVS1 + PM2
Case-079	Male	Han Chinese	CL	KMT2D	Missense	chr12:49444004 C>T	c.3367G>A	p.Ala1123Thr	None	None	None	0.0(D)	0.001(B)	Likely Benign	BP4 + BP1 + PM2
Case-079	Male	Han Chinese	CL	DNMT3B	Missense	chr20:31374318 G>A	c.317G>A	p.Arg106Gln	rs200236170	1.99681E-4	1E-3	0.012,0.013,0.012,0.011(D)	0.031,0.409,0.043,0.026(B)	Likely Benign	BP4 + PM2
Case-079	Male	Han Chinese	CL	GMNN	Missense	chr6:24780903 C>T	c.64C>T	p.Pro22Ser	rs774279982	None	None	0.024,0.024,0.034,.,0.01,0.008(D,D,D,.,D,D)	0.18(B)	Benign	BS1 + BS2 + BP4 + BP1
Case-080	Male	Han Chinese	CL	TMEM67	Missense	chr8:94792828 C>G	c.722C>G	p.Ala241Gly	rs115766095	3.9936099999999901E-4	2E-3	0.204,0.347,0.412(T)	0.0,0.004(B)	Likely Benign	BP4 + PM1 + PM2
Case-080	Male	Han Chinese	CL	KMT2D	Missense	chr12:49425625 C>T	c.12863G>A	p.Arg4288Gln	rs576644174	1.99681E-4	1E-3	0.003(D)	0.079(B)	Benign	BS2 + BP4 + BP1
Case-080	Male	Han Chinese	CL	OFD1	Missense	chrX:13786861 G>A	c.2953G>A	p.Gly985Ser	rs757837343	None	None	0.776,0.758,0.767(T)	0.003,0.003,0.015,0.003,0.003(B)	Benign	BS2 + BP4 + BP6 + BP1
Case-080	Male	Han Chinese	CL	CC2D2A	Missense	chr4:15482353 T>A	c.149T>A	p.Met50Lys	rs765810643	None	None	0.237(T)	0.919,0.814(D,P)	Likely Benign	BP6 + BP4 + PM2
Case-080	Male	Han Chinese	CL	DIS3L2	Missense	chr2:233198607 G>A	c.2068G>A	p.Ala690Thr	rs916866725	None	None	0.0,0.0,0.003(D)	0.987(D)	Uncertain Significance	PM2 + PP3 + BP1
Case-080	Male	Han Chinese	CL	RIPK4	Missense	chr21:43161219 C>T	c.2134G>A	p.Ala712Thr	rs199540981	1.99681E-4	1E-3	0.424,0.665(T)	0.533(P)	Likely Benign	BP4 + BP1 + PM2
Case-080	Male	Han Chinese	CL	IFT172	Missense	chr2:27672244 C>A	c.4228G>T	p.Val1410Leu	rs777573615	None	None	0.229(T)	0.013(B)	Benign	BP4 + BP6 + PM2
Case-080	Male	Han Chinese	CL	IFT57	Missense	chr3:107886661 T>G	c.828A>C	p.Glu276Asp	rs200227143	3.9936099999999901E-4	2E-3	0.199(T)	0.022(B)	Likely Benign	BP4 + BP1 + PM2
Case-080	Male	Han Chinese	CL	ANKRD11	Missense	chr16:89346288 A>C	c.6662T>G	p.Val2221Gly	None	None	None	0.005(D)	0.001(B)	Likely Benign	BP4 + BP1 + PM2
Case-080	Male	Han Chinese	CL	B3GAT3	Missense	chr11:62384058 G>A	c.829C>T	p.Arg277Trp	rs149098151	None	None	0.002,0.002,0.001(D)	0.997,0.989,0.958(D)	Uncertain Significance	PM5 + PM2 + PP2
Case-080	Male	Han Chinese	CL	PIK3CD	Missense	chr1:9783245 G>A	c.2489G>A	p.Arg830His	rs756497515	None	None	0.325,.,0.327,0.325,.(T,.,T,T,.)	0.001,0.003,0.002(B)	Likely Benign	BP4 + PM2
Case-080	Male	Han Chinese	CL	NEDD4L	Splicing	chr18:56054651 G>GT	c.2488-8dupT	None	rs751368482	None	None	None	None	Benign	BS1 + BS2 + BP6 + BP4
Case-080	Male	Han Chinese	CL	DVL2	Missense	chr17:7129797 G>A	c.1705C>T	p.His569Tyr	rs201803378	3.9936099999999901E-4	2E-3	1.0,.(T,.)	0.982(D)	Benign	BS1 + BS2 + BP4 + BP1
Case-080	Male	Han Chinese	CL	PGM1	Missense	chr1:64100571 G>A	c.808G>A	p.Val270Ile	rs139155697	None	None	0.347,0.328,0.33(T)	0.002,0.001(B)	Uncertain Significance	PM2 + PP2 + BP4
Case-080	Male	Han Chinese	CL	NEB	Missense	chr2:152476074 T>C	c.10763A>G	p.Gln3588Arg	None	None	None	0.077,0.081,.,0.082,0.077,.,.(T,T,.,T,T,.,.)	0.983(D)	Uncertain Significance	PM2 + BP1
Case-081	Male	Han Chinese	CLP	MYH3	Missense	chr17:10558302 G>C	c.80C>G	p.Ala27Gly	None	None	None	None	0.166(B)	Uncertain Significance	PM2
Case-081	Male	Han Chinese	CLP	IFT88	Missense	chr13:21173599 A>C	c.734A>C	p.Lys245Thr	None	None	None	0.003(D)	0.798,0.93,0.575(P,D,P)	Uncertain Significance	PP3 + PM2 + BP1
Case-081	Male	Han Chinese	CLP	STAC3	Missense	chr12:57642497 C>G	c.424G>C	p.Gly142Arg	rs777565251	None	None	0.001,0.001,0.0(D)	1.0(D)	Uncertain Significance	PP3 + PM2
Case-081	Male	Han Chinese	CLP	MN1	Missense	chr22:28194546 G>C	c.1986C>G	p.Ser662Arg	None	None	None	0.048(D)	0.029(B)	Likely Benign	BP4 + BP1 + PM2
Case-081	Male	Han Chinese	CLP	PTCH1	Missense	chr9:98215871 C>T	c.3338G>A	p.Arg1113His	rs143781513	1.99681E-4	1E-3	0.151,0.157,0.156,0.157,0.156,0.157,0.138(T)	0.02,0.006,0.035(B)	Benign	BS2 + BP6 + BP4
Case-081	Male	Han Chinese	CLP	WDR11	Missense	chr10:122664909 G>A	c.3272G>A	p.Arg1091Gln	rs759599780	None	None	0.364(T)	0.097,0.06,0.064,0.029(B)	Uncertain Significance	PM2
Case-081	Male	Han Chinese	CLP	RUNX2	Inframe InDel	chr6:45390414 C>CGCAACAGCAGCAGCAACAGCAGCAGCA	c.159_185dupACAGCAGCAGCAGCAACAGCAGCAGCA	p.Gln54_Gln62dup	rs778221347	None	None	None	None	Benign	BS1 + BS2 + BP4 + PM4
Case-081	Male	Han Chinese	CLP	CADPS	Missense	chr3:62860560 C>A	c.145G>T	p.Gly49Trp	rs1288222212	None	None	.,0.041,0.036,0.027,0.016(.,D,D,D,D)	0.417,0.417,0.237(B)	Uncertain Significance	PM2 + BP4
Case-081	Male	Han Chinese	CLP	SHROOM3	Missense	chr4:77661904 C>T	c.2578C>T	p.Arg860Trp	rs748773776	None	None	0.852(T)	0.0(B)	Likely Benign	BP4 + BP1 + PM2
Case-081	Male	Han Chinese	CLP	SMG9	Splicing	chr19:44252054 G>A	c.226-5C>T	None	rs375169191	None	None	None	None	Likely Benign	BP4 + BP6 + PM2
Case-082	Female	Han Chinese	CP	COL9A1	Splicing	chr6:70961815 A>G	c.1872+8T>C	None	rs1298221227	None	None	None	None	Likely Benign	BP4 + PM2
Case-082	Female	Han Chinese	CP	GLI3	Missense	chr7:42011983 G>A	c.2056C>T	p.Arg686Trp	rs138199980	None	None	0.004(D)	0.821(P)	Benign	BS2 + BP4 + BP1
Case-082	Female	Han Chinese	CP	INTS1	Missense	chr7:1511217 C>T	c.6245G>A	p.Ser2082Asn	rs200142723	3.9936099999999901E-4	2E-3	0.056,0.176(T)	0.018(B)	Likely Benign	BP4 + BP1 + PM2
Case-082	Female	Han Chinese	CP	MEGF10	Missense	chr5:126754822 G>A	c.1316G>A	p.Cys439Tyr	rs761883697	None	None	0.0(D)	1.0,0.999(D)	Uncertain Significance	PM2 + PP3 + BP1
Case-082	Female	Han Chinese	CP	CDON	Missense	chr11:125875773 C>T	c.1732G>A	p.Asp578Asn	rs750499517	None	None	0.002,0.003(D)	0.688,0.397(P,B)	Likely Benign	BP4 + BP1 + PM2
Case-082	Female	Han Chinese	CP	FAM149B1	Missense	chr10:74992848 C>T	c.1279C>T	p.His427Tyr	rs1472422884	None	None	0.084,0.155(T)	0.943,0.974,0.964,0.984(D)	Likely Benign	BP1 + BP4 + PM2
Case-083	Female	Han Chinese	CP	TMEM67	Missense	chr8:94828607 G>A	c.2915G>A	p.Arg972Lys	None	None	None	0.621,0.769(T)	0.015,0.009(B)	Uncertain Significance	PM2 + PP2 + BP4
Case-083	Female	Han Chinese	CP	GLI2	Missense	chr2:121745894 C>G	c.2404C>G	p.Leu802Val	rs780972974	None	None	0.02(D)	0.054,0.357,0.668,0.415(B,B,P,B)	Likely Benign	BP4 + BP1 + PM2
Case-083	Female	Han Chinese	CP	SNAP29	Missense	chr22:21224646 G>A	c.259G>A	p.Val87Ile	rs199730302	3.9936099999999901E-4	2E-3	0.446(T)	0.532(P)	Likely Benign	BP4 + BP1 + PM2
Case-083	Female	Han Chinese	CP	PIK3CG	Missense	chr7:106508095 C>G	c.89C>G	p.Ala30Gly	rs61757719	1.99681E-4	1E-3	1.0(T)	0.0(B)	Likely Benign	BP4 + BP1 + PM2
Case-083	Female	Han Chinese	CP	BUB1B	Missense	chr15:40498525 A>G	c.1875A>G	p.Ile625Met	rs541881263	1.99681E-4	1E-3	0.008,0.006(D)	0.826,0.674(P)	Likely Benign	BP4 + BP1 + BP3 + PM2
Case-083	Female	Han Chinese	CP	NFASC	Missense	chr1:204957901 G>A	c.2734G>A	p.Val912Ile	rs199913513	None	None	0.454,1.0,1.0,1.0,0.454,1.0,1.0,1.0(T)	0.008,0.004,0.011,0.071,0.001,0.006,0.012,0.006,0.007(B)	Likely Benign	BP4 + BP1 + BP3 + PM2
Case-083	Female	Han Chinese	CP	SMOC1	Missense	chr14:70496968 T>A	c.1301T>A	p.Leu434His	rs568989239	1.99681E-4	1E-3	0.002,0.039(D)	0.993,0.984(D)	Uncertain Significance	PM2
Case-083	Female	Han Chinese	CP	TRIM37	Missense	chr17:57126622 C>T	c.1447G>A	p.Glu483Lys	rs772949943	None	None	0.069,0.069,0.071(T)	0.002,0.002,0.001(B)	Likely Benign	BP4 + BP1 + PM2
Case-084	Male	Han Chinese	CL	RPGRIP1L	Missense	chr16:53720369 C>T	c.752G>A	p.Arg251Gln	rs767314963	None	None	0.012,.,0.031,0.015,0.015,0.009(D,.,D,D,D,D)	0.11,0.131,0.172,0.885(B,B,B,P)	Likely Benign	BP4 + BP1 + PM2
Case-084	Male	Han Chinese	CL	PORCN	Missense	chrX:48378807 C>G	c.1329C>G	p.Ser443Arg	None	None	None	0.037,0.04,0.051,0.039,.,.,.(D,D,T,D,.,.,.)	0.281,0.122,0.122,0.192,0.281(B)	Uncertain Significance	PM2
Case-084	Male	Han Chinese	CL	NEK1	Missense	chr4:170506547 C>T	c.760G>A	p.Glu254Lys	rs754763969	None	None	0.182,0.189,0.185,0.187,0.303(T)	0.017,0.148,0.245,0.186,0.245,0.283(B)	Likely Benign	BP1 + BP4 + PM2
Case-084	Male	Han Chinese	CL	METTL23	Missense	chr17:74729135 G>A	c.160G>A	p.Glu54Lys	rs755568109	None	None	.,.,.,.,.,.,0.797,.(.,.,.,.,.,.,T,.)	0.675,0.18(P,B)	Uncertain Significance	PM2 + BP4
Case-084	Male	Han Chinese	CL	AHDC1	Missense	chr1:27875080 G>C	c.3547C>G	p.Arg1183Gly	None	None	None	0.0(D)	0.323(B)	Likely Benign	BP4 + BP1 + PM2
Case-084	Male	Han Chinese	CL	PIGN	Missense	chr18:59828420 G>A	c.167C>T	p.Ala56Val	rs61755362	4.3929700000000004E-3	0	0.0,0.0,.,.,.,.,.,.,.(D,D,.,.,.,.,.,.,.)	0.992,1.0(D)	Benign	BP6 + BS1 + BS2 + BP4
Case-084	Male	Han Chinese	CL	LRP5	Missense	chr11:68216333 G>T	c.4643G>T	p.Cys1548Phe	rs147618989	3.9936099999999901E-4	2E-3	0.05(D)	0.984(D)	Likely Benign	BP4 + BP6 + PM2 + PP2
Case-084	Male	Han Chinese	CL	NOTCH1	Missense	chr9:139395108 C>T	c.5830G>A	p.Ala1944Thr	rs371414501	1.99681E-4	0	0.002(D)	0.884(P)	Likely Benign	BP6 + BP1 + PM2 + PP3
Case-084	Male	Han Chinese	CL	PLCB4	Missense	chr20:9440307 C>T	c.3062C>T	p.Thr1021Ile	rs1055435615	None	None	0.085,0.081,.,0.081,0.075(T,T,.,T,T)	0.139,0.079,0.979,0.281(B,B,D,B)	Uncertain Significance	PM2
Case-085	Male	Han Chinese	CP	KIAA0586	Splicing	chr14:58908066 G>C	c.569+5G>C	None	None	None	None	None	None	Likely Benign	BP4 + PM2
Case-085	Male	Han Chinese	CP	CKAP2L	Missense	chr2:113514377 T>C	c.571A>G	p.Ile191Val	rs748097219	None	None	0.073(T)	0.006(B)	Likely Benign	BP4 + BP1 + BP3 + PM2
Case-085	Male	Han Chinese	CP	DHODH	Missense	chr16:72050970 G>A	c.482G>A	p.Arg161Gln	rs551286599	1.99681E-4	0	.,0.428,.(.,T,.)	0.01(B)	Likely Benign	BP4 + PM2
Case-085	Male	Han Chinese	CP	KIAA0586	Splicing	chr14:58908065 T>C	c.569+4T>C	None	None	None	None	None	None	Likely Benign	BP4 + PM2
Case-085	Male	Han Chinese	CP	WNT8A	Missense	chr5:137426418 G>A	c.766G>A	p.Ala256Thr	rs192905019	1.99681E-4	1E-3	0.525,0.539,0.418(T)	0.021,0.021,0.003(B)	Benign	BS1 + BS2 + BP4 + BP1
Case-086	Male	Han Chinese	CL	ZBTB24	Missense	chr6:109787629 C>G	c.1519G>C	p.Ala507Pro	None	None	None	0.033(D)	0.578(P)	Likely Benign	BP1 + BP4 + PM2
Case-086	Male	Han Chinese	CL	NXN	Missense	chr17:708452 C>T	c.856G>A	p.Glu286Lys	rs762001064	None	None	.,0.389,.(.,T,.)	0.018,0.195(B)	Likely Benign	BP1 + BP4 + PM2
Case-086	Male	Han Chinese	CL	CENPF	Missense	chr1:214803982 G>A	c.1300G>A	p.Val434Ile	rs189714127	1.99681E-4	0	0.991(T)	0.012(B)	Likely Benign	BP4 + BP1 + PM2
Case-086	Male	Han Chinese	CL	HSPG2	Missense	chr1:22199531 C>T	c.3850G>A	p.Val1284Ile	rs62642527	3.9936099999999903E-3	1E-3	1.0(T)	0.003(B)	Benign	BP4 + BP6 + BP1 + PM2
Case-086	Male	Han Chinese	CL	ASXL1	Missense	chr20:31024233 T>C	c.3718T>C	p.Cys1240Arg	rs778970085	None	None	.,0.001,.,0.001(.,D,.,D)	0.021,0.031(B)	Likely Benign	BP4 + BP1 + PM2
Case-086	Male	Han Chinese	CL	FBXO11	Inframe InDel	chr2:48132725 AGGCTGCTGCTGGGGC>A	c.120_134delGCCCCAGCAGCAGCC	p.Pro41_Pro45del	rs747252806	None	None	None	None	Benign	BS1 + BS2 + BP6 + PM4
Case-086	Male	Han Chinese	CL	INPPL1	Missense	chr11:71948832 G>C	c.3544G>C	p.Ala1182Pro	rs199583150	1.99681E-4	1E-3	None	None	Likely Benign	BP4 + PM2
Case-086	Male	Han Chinese	CL	SALL4	Missense	chr20:50408481 C>T	c.541G>A	p.Val181Met	rs139382539	None	None	0.0,0.003(D)	0.998(D)	Benign	BS1 + BS2 + BP1 + PP5
Case-086	Male	Han Chinese	CL	MAGEL2	Inframe InDel	chr15:23892200 GGCCATCGGTGTACCCGGAGGGGGAGGATGAGCCATCGGTGTCCCCGGAGGTGGAGGATGA>G	c.630_689delTCATCCTCCACCTCCGGGGACACCGATGGCTCATCCTCCCCCTCCGGGTACACCGATGGC	p.His211_Ala230del	None	None	None	None	None	Uncertain Significance	PM4 + PM2 + BP4
Case-086	Male	Han Chinese	CL	MIB1	Splicing	chr18:19359439 C>G	c.704-3C>G	None	None	None	None	None	None	Uncertain Significance	PP3 + PM2
Case-086	Male	Han Chinese	CL	PPP1R21	Missense	chr2:48681851 C>G	c.244C>G	p.Leu82Val	None	None	None	0.051,0.055,0.064,0.146(T)	0.03,0.998,0.067,0.016,0.016(B,D,B,B,B)	Likely Benign	BP4 + BP1 + PM2
Case-086	Male	Han Chinese	CL	DIS3L2	Splicing	chr2:233198546 G>A	c.2011-4G>A	None	rs767597086	None	None	None	None	Likely Benign	BP4 + BP6 + PM2
Case-086	Male	Han Chinese	CL	SMOC1	Missense	chr14:70496968 T>A	c.1301T>A	p.Leu434His	rs568989239	1.99681E-4	1E-3	0.002,0.039(D)	0.993,0.984(D)	Uncertain Significance	PM2
Case-086	Male	Han Chinese	CL	EARS2	Splicing	chr16:23533336 A>G	c.*2356T>C	None	None	None	None	None	None	Likely Benign	BP4 + PM2
Case-087	Male	Han Chinese	CL	SRCAP	Missense	chr16:30749694 T>A	c.8333T>A	p.Val2778Glu	rs140641749	None	None	0.001,.(D,.)	0.002,0.001(B)	Likely Benign	BP4 + BP1 + PM2
Case-087	Male	Han Chinese	CL	CHD7	Splicing	chr8:61774752 C>T	c.7831-3C>T	None	rs148884686	7.98721999999999E-4	4.0000000000000001E-3	None	None	Benign	BS2 + BP4 + BP6
Case-087	Male	Han Chinese	CL	KIF7	Missense	chr15:90191959 C>T	c.970G>A	p.Ala324Thr	rs1445303271	None	None	0.928(T)	0.999(D)	Uncertain Significance	PM2 + PP3 + BP1
Case-087	Male	Han Chinese	CL	FGF5	Missense	chr4:81207554 C>T	c.535C>T	p.His179Tyr	None	None	None	1.0(T)	0.048(B)	Likely Benign	BP4 + BP1 + PM2
Case-087	Male	Han Chinese	CL	ABCA12	Missense	chr2:215882749 G>T	c.1765C>A	p.Pro589Thr	rs148979792	4.1932899999999902E-3	0	0.025,0.033(D)	0.512,0.506(P)	Benign	BP6 + BS1 + BS2 + BP4
Case-087	Male	Han Chinese	CL	NIPBL	Missense	chr5:36976334 C>T	c.1325C>T	p.Ser442Leu	rs138765912	None	None	0.004(D)	0.039,0.189(B)	Likely Benign	BP4 + PM2
Case-087	Male	Han Chinese	CL	XYLT1	Missense	chr16:17353201 G>A	c.557C>T	p.Pro186Leu	rs532056868	1.99681E-4	1E-3	0.427(T)	0.001(B)	Likely Benign	BP4 + BP1 + PM2
Case-087	Male	Han Chinese	CL	YAP1	Missense	chr11:102080267 C>T	c.1016C>T	p.Pro339Leu	rs527326391	1.99681E-4	1E-3	0.006,.,.,0.006(D,.,.,D)	0.059,0.19,0.004(B)	Benign	BS1 + BS2 + BP4 + BP1
Case-087	Male	Han Chinese	CL	LHX8	Missense	chr1:75602366 G>A	c.97G>A	p.Glu33Lys	rs780709963	None	None	0.12,0.107(T)	0.001(B)	Benign	BS1 + BS2 + BP4 + BP1
Case-088	Male	Han Chinese	CP	MAP2K7	Splicing	chr19:7976121 T>TC	c.904-6dupC	None	rs548806971	4.1932899999999902E-3	3.0000000000000001E-3	None	None	Benign	BS1 + BS2 + BP4
Case-088	Male	Han Chinese	CP	CHRD	Splicing	chr3:184099268 A>AC	c.383-9dupC	None	rs533718758	8.5862600000000001E-3	1E-3	None	None	Benign	BS1 + BS2 + BP4
Case-088	Male	Han Chinese	CP	DDX59	Missense	chr1:200635460 G>C	c.409C>G	p.Leu137Val	rs181912115	5.9904200000000004E-4	3.0000000000000001E-3	0.376,0.433,0.064(T)	0.012(B)	Likely Benign	BP4 + BP6 + BP1 + PM2
Case-088	Male	Han Chinese	CP	ESRP2	Missense	chr16:68264170 G>A	c.2113C>T	p.Arg705Cys	rs569178519	1.99681E-4	1E-3	0.0(D)	0.964,0.984(D)	Benign	BS1 + BS2 + BP4 + BP1
Case-088	Male	Han Chinese	CP	LEF1	Missense	chr4:109086280 C>T	c.253G>A	p.Asp85Asn	rs61752607	5.79073E-3	1E-3	0.301,0.203,0.206,0.002,0.002,0.001(T,T,T,D,D,D)	0.285,0.087,0.207,0.028(B)	Benign	BS1 + BS2 + BP4 + BP6 + BP1
Case-088	Male	Han Chinese	CP	TGFBR2	Missense	chr3:30713789 A>C	c.1189A>C	p.Lys397Gln	None	None	None	0.007,0.005(D)	1.0,0.999(D)	Likely Pathogenic	PM1 + PM5 + PP3 + PM2
Case-088	Male	Han Chinese	CP	RYR1	Missense	chr19:38991577 G>A	c.7561G>A	p.Val2521Met	rs755128630	None	None	0.034,.,0.034(D,.,D)	0.086,0.04(B)	Uncertain Significance	PM1 + PM2 + BP4
Case-088	Male	Han Chinese	CP	NODAL	Missense	chr10:72195271 C>T	c.662G>A	p.Arg221Gln	rs138681813	3.9936099999999901E-4	2E-3	0.363,0.451(T)	0.983(D)	Benign	BS1 + BS2 + BP4 + BP6 + BP1 + BP3
Case-088	Male	Han Chinese	CP	INTS1	Missense	chr7:1511217 C>T	c.6245G>A	p.Ser2082Asn	rs200142723	3.9936099999999901E-4	2E-3	0.056,0.176(T)	0.018(B)	Likely Benign	BP4 + BP1 + PM2
Case-088	Male	Han Chinese	CP	COL9A2	Missense	chr1:40770042 G>A	c.1237C>T	p.Pro413Ser	rs201985170	1.99681E-4	1E-3	0.287(T)	0.003(B)	Benign	BP4 + BP6 + BP1 + PM2
Case-088	Male	Han Chinese	CP	FREM2	Missense	chr13:39425843 G>A	c.6763G>A	p.Glu2255Lys	rs1185209837	None	None	0.134(T)	0.779,0.057(P,B)	Uncertain Significance	PM2 + PP3 + BP1
Case-089	Male	Han Chinese	CP	PGM1	Missense	chr1:64104434 C>A	c.1161C>A	p.Ser387Arg	rs200407907	7.98721999999999E-4	4.0000000000000001E-3	0.015,0.011,0.015(D)	0.004,0.042(B)	Likely Benign	BP4 + BP6 + PM2 + PP2
Case-089	Male	Han Chinese	CP	CDH1	Missense	chr16:68846047 A>G	c.1018A>G	p.Thr340Ala	rs116093741	1.99681E-4	1E-3	0.046,.,.,.,0.143(D,.,.,.,T)	0.003,0.001(B)	Benign	BP6 + BP4 + BP1
Case-089	Male	Han Chinese	CP	MUSK	Missense	chr9:113563257 G>T	c.2599G>T	p.Val867Leu	rs370094071	2.5958499999999898E-3	0	0.699,.,.,.(T,.,.,.)	0.001(B)	Benign	BS1 + BS2 + BP4 + BP6 + BP3
Case-089	Male	Han Chinese	CP	RYR1	Splicing	chr19:38993371 G>GGGCGGGGC	c.7835+4_7835+5insGGCGGGGC	None	rs756557533	None	None	None	None	Likely Benign	BP4 + PM2
Case-089	Male	Han Chinese	CP	CHN2	Stop site	chr7:29552188 T>G	c.592T>G	p.Ter198Glyext*?	rs200486776	1.99681E-4	1E-3	None	None	Likely Pathogenic	PM4 + PM2 + BP4
Case-089	Male	Han Chinese	CP	CTNND1	Missense	chr11:57564316 G>A	c.808G>A	p.Val270Met	rs375357435	None	None	0.365,0.329,0.329,0.365,0.374,0.371,0.342,0.441,0.376,0.371,0.371,0.365,0.456,0.374,0.374,0.338,0.365,0.335,0.466,0.352,0.39,0.384,0.347,0.371,0.374,0.336,0.453(T)	0.003,0.004,0.002,0.003,0.004,0.003,0.004,0.001(B)	Likely Benign	BP4 + BP1 + PM2
Case-089	Male	Han Chinese	CP	SHROOM3	Missense	chr4:77476772 G>T	c.179G>T	p.Gly60Val	rs144435434	9.9840299999999905E-4	0	0.001(D)	1.0(D)	Benign	BS1 + BS2 + BP4 + BP1 + BP6
Case-089	Male	Han Chinese	CP	RPGRIP1L	Missense	chr16:53706849 C>T	c.962G>A	p.Arg321His	rs183419371	3.9936099999999901E-4	1E-3	0.079,.,0.085,0.079,0.067,0.069(T,.,T,T,T,T)	0.964,0.98,0.016,0.995(D,D,B,D)	Likely Benign	BP4 + BP1 + PM2
Case-089	Male	Han Chinese	CP	TCF7L2	Missense	chr10:114925330 G>A	c.1408G>A	p.Val470Ile	rs368331428	None	None	.,1.0,.,.,.,1.0,.,1.0(.,T,.,.,.,T,.,T)	0.002,0.003,0.007,0.002,0.001,0.004,0.003(B)	Likely Benign	BP4 + BP1 + PM2
Case-089	Male	Han Chinese	CP	PREPL	Missense	chr2:44554048 G>A	c.1549C>T	p.Leu517Phe	None	None	None	0.083,0.083,0.083,0.077,0.077,0.077,0.077,0.104,0.085(T)	0.994,0.158,0.349(D,B,B)	Likely Benign	BP1 + BP4 + PM2
Case-089	Male	Han Chinese	CP	CEP290	Missense	chr12:88478605 A>C	c.4462T>G	p.Leu1488Val	None	None	None	0.081,0.094,0.082(T)	0.324(B)	Likely Benign	BP4 + BP1 + PM2
Case-089	Male	Han Chinese	CP	ZEB2	Missense	chr2:145162441 C>T	c.554G>A	p.Arg185His	rs752377563	None	None	.,0.001,0.001,0.001,.,.,.,.,.(.,D,D,D,.,.,.,.,.)	0.999,0.987,0.987,0.987(D)	Uncertain Significance	PM2 + BP1
Case-089	Male	Han Chinese	CP	PIK3CD	Missense	chr1:9776116 G>A	c.580G>A	p.Val194Ile	rs569586715	1.99681E-4	1E-3	0.313,.,0.318,0.313,.(T,.,T,T,.)	0.027,0.08,0.05(B)	Likely Benign	BP4 + PM2
Case-090	Male	Han Chinese	CL	MN1	Inframe InDel	chr22:28194906 TTGCTGTTGCTGCTGCTGCTGC>T	c.1605_1625delGCAGCAGCAGCAGCAACAGCA	p.Gln536_Gln542del	rs765256041	None	None	None	None	Benign	BS1 + BS2 + BP6 + PM4
Case-090	Male	Han Chinese	CL	IFT88	Missense	chr13:21173662 G>A	c.797G>A	p.Arg266Gln	rs199610348	1.99681E-4	1E-3	0.038,0.037(D)	0.998,0.918,0.027(D,D,B)	Likely Benign	BP4 + BP6 + BP1 + PM2
Case-090	Male	Han Chinese	CL	LRP6	Missense	chr12:12334074 G>C	c.1276C>G	p.Arg426Gly	rs751994990	None	None	0.004,0.005(D)	0.992,0.971(D)	Likely Benign	BS1 + BS2 + PP3
Case-090	Male	Han Chinese	CL	PTPRS	Missense	chr19:5222823 C>T	c.2980G>A	p.Ala994Thr	rs201423065	3.9936099999999901E-4	2E-3	0.43,0.338,.,.(T,T,.,.)	0.001,0.004(B)	Benign	BS1 + BS2 + BP4 + PP2
Case-090	Male	Han Chinese	CL	COL2A1	Missense	chr12:48390390 C>T	c.550G>A	p.Ala184Thr	rs201817670	3.9936099999999901E-4	2E-3	0.11,0.13(T)	0.002,0.001(B)	Likely Benign	BP4 + BP6 + PM1 + PM2
Case-090	Male	Han Chinese	CL	STIL	Missense	chr1:47755130 T>C	c.1000A>G	p.Lys334Glu	rs201791925	1.99681E-4	1E-3	0.147,.,0.151,0.149,0.101(T,.,T,T,T)	0.115,0.124,0.115,0.124,0.124(B)	Likely Benign	BP4 + BP1 + PM2
Case-090	Male	Han Chinese	CL	ACACB	Missense	chr12:109665237 C>T	c.3944C>T	p.Pro1315Leu	rs752132829	None	None	0.062(T)	0.322(B)	Likely Benign	BP1 + BP4 + PM2
Case-090	Male	Han Chinese	CL	AKT1	Missense	chr14:105236731 C>T	c.1390G>A	p.Glu464Lys	rs745803788	None	None	0.007,0.007,0.007,0.007,0.007,0.038,0.007(D)	0.066(B)	Likely Benign	BS2 + BP4 + PP2
Case-090	Male	Han Chinese	CL	COG1	Splicing	chr17:71196163 A>G	c.1070+3A>G	None	rs201281586	3.9936099999999901E-4	2E-3	None	None	Likely Benign	BP4 + PM2
Case-090	Male	Han Chinese	CL	FREM2	Missense	chr13:39263084 C>T	c.1603C>T	p.Arg535Cys	rs201457616	3.9936099999999901E-4	2E-3	0.001(D)	0.762(P)	Likely Benign	BP4 + BP6 + BP1 + PM2
Case-090	Male	Han Chinese	CL	APC	Missense	chr5:112178795 G>A	c.7504G>A	p.Gly2502Ser	rs2229995	8.3865799999999907E-3	0	0.298(T)	0.156,0.074(B)	Benign	BP6 + BS1 + BS2 + BP4 + BP1
Case-090	Male	Han Chinese	CL	IGF1R	Missense	chr15:99454618 C>T	c.1537C>T	p.Arg513Trp	rs760388654	None	None	0.05,0.05,0.143(D,D,T)	0.969,0.006(D,B)	Uncertain Significance	PM2 + BP4
Case-090	Male	Han Chinese	CL	HSPG2	Missense	chr1:22169270 C>T	c.8906G>A	p.Arg2969Gln	rs146428410	1.99681E-4	0	0.386(T)	0.015,0.011(B)	Likely Benign	BP4 + BP1 + PM2
Case-090	Male	Han Chinese	CL	CHD7	Missense	chr8:61763836 C>T	c.5623C>T	p.Pro1875Ser	rs762351985	None	None	0.087(T)	0.306(B)	Likely Benign	BP1 + BP4 + PM2
Case-090	Male	Han Chinese	CL	WDR35	Missense	chr2:20141585 A>G	c.1894T>C	p.Ser632Pro	rs199882056	3.9936099999999901E-4	2E-3	0.013,0.013,0.016(D)	0.315,0.125,0.112,0.191(B)	Likely Benign	BP4 + BP6 + PM2
Case-091	Male	Han Chinese	CP	ZMPSTE24	Missense	chr1:40726649 G>A	c.262G>A	p.Glu88Lys	None	None	None	0.333(T)	0.439(B)	Uncertain Significance	PM2 + BP1
Case-091	Male	Han Chinese	CP	CHRND	Missense	chr2:233393657 A>G	c.595A>G	p.Ile199Val	rs190192246	1.99681E-4	0	0.517,0.528(T)	0.016,0.003(B)	Likely Benign	BP4 + PM2
Case-091	Male	Han Chinese	CP	FRAS1	Missense	chr4:79430008 G>A	c.9628G>A	p.Ala3210Thr	rs145189350	3.9936099999999901E-4	2E-3	None	0.011,0.013(B)	Likely Benign	BP4 + BP6 + BP1 + PM2
Case-091	Male	Han Chinese	CP	NOTCH1	Missense	chr9:139404360 C>T	c.2794G>A	p.Asp932Asn	rs758642073	None	None	0.494(T)	0.004(B)	Likely Benign	BP6 + BP1 + BP4 + PM2 + PP5
Case-091	Male	Han Chinese	CP	ATR	Missense	chr3:142188238 C>T	c.6493G>A	p.Ala2165Thr	rs1288613889	None	None	0.047(D)	0.448(P)	Uncertain Significance	PM2 + BP1
Case-091	Male	Han Chinese	CP	GLI1	Missense	chr12:57860047 G>A	c.787G>A	p.Gly263Arg	rs574196970	None	None	0.002,0.003,0.003,0.003,0.003(D)	0.897(P)	Uncertain Significance	PP3 + PM2 + BP1
Case-091	Male	Han Chinese	CP	MASP1	Missense	chr3:186953491 T>C	c.2168A>G	p.Glu723Gly	rs115897757	1.99681E-4	1E-3	0.011,0.015(D)	0.036,0.033(B)	Likely Benign	BP4+ BP1 + BP3 + PM2
Case-091	Male	Han Chinese	CP	ZBTB24	Inframe InDel	chr6:109802782 TAAC>T	c.445_447delGTT	p.Val149del	rs749390499	None	None	None	None	Uncertain Significance	PM4 + PM2 + BP4
Case-091	Male	Han Chinese	CP	KIF7	Inframe InDel	chr15:90189162 C>CTCCTCT	c.1878_1883dupAGAGGA	p.Glu627_Glu628dup	rs780304130	None	None	None	None	Likely Benign	BP6 + BP4 + PM2
Case-091	Male	Han Chinese	CP	ACACB	Missense	chr12:109660315 G>A	c.3568G>A	p.Glu1190Lys	rs1309731039	None	None	0.267(T)	0.232(B)	Likely Benign	BP4 + BP1 + PM2
Case-091	Male	Han Chinese	CP	MN1	Missense	chr22:28194550 G>A	c.1982C>T	p.Pro661Leu	rs541205461	1.99681E-4	0	1.0(T)	0.001(B)	Benign	BS1 + BS2 + BP4 + BP1
Case-091	Male	Han Chinese	CP	PTPRS	Missense	chr19:5240232 C>T	c.1682G>A	p.Arg561Gln	rs575692671	1.99681E-4	0	0.405,0.419,.,.,.,.,.(T,T,.,.,.,.,.)	0.04,0.025,0.024,0.34,0.329,0.05(B)	Likely Benign	BS2 + BP4 + PP2
Case-091	Male	Han Chinese	CP	FZD9	Missense	chr7:72850064 T>G	c.1727T>G	p.Leu576Trp	None	None	None	0.029(D)	0.908(P)	Uncertain Significance	PM2 + BP1
Case-091	Male	Han Chinese	CP	PIEZO2	Missense	chr18:10763096 C>T	c.2872G>A	p.Val958Met	rs1056526470	None	None	0.002,.,.,.(D,.,.,.)	0.999(D)	Uncertain Significance	PP3 + PM2 + BP1
Case-091	Male	Han Chinese	CP	APC	Splicing	chr5:112111309 TA>T	c.423-4delA	None	rs1455421101	None	None	None	None	Benign	BA1 + BP6
Case-091	Male	Han Chinese	CP	FANCL	Missense	chr2:58392873 C>T	c.692G>A	p.Arg231His	rs745526326	None	None	0.0,0.0,0.0,0.0,0.0,0.0,0.004(D)	1.0,0.999,1.0,1.0(D)	Uncertain Significance	PP3 + PM2 + BP1
Case-091	Male	Han Chinese	CP	NFASC	Missense	chr1:204938090 C>T	c.983C>T	p.Thr328Met	rs139508953	None	None	0.005,0.004,0.005,0.004,0.004,0.005,0.004,0.005,0.003(D)	0.964,0.931,0.989,0.97,0.91,0.953,0.968(D)	Likely Benign	BP1 + BP4 + PM2
Case-092	Male	Han Chinese	CP	POLR1A	Missense	chr2:86305332 A>T	c.1162T>A	p.Tyr388Asn	rs770680979	None	None	0.197,0.091(T)	0.032,0.189(B)	Uncertain Significance	PM2
Case-092	Male	Han Chinese	CP	CDON	Missense	chr11:125851029 C>T	c.3191G>A	p.Ser1064Asn	rs113558382	1.3977600000000001E-3	4.0000000000000001E-3	0.415,0.401,0.448(T)	0.002,0.004,0.002(B)	Benign	BP4 + BP6 + BP1 + BP3 + PM2
Case-092	Male	Han Chinese	CP	COL2A1	Missense	chr12:48370347 G>C	c.3439C>G	p.Pro1147Ala	rs139720910	None	None	0.445,0.427(T)	0.023,0.01(B)	Likely Benign	BP4 + BP6 + PM1 + PM2
Case-092	Male	Han Chinese	CP	JAG2	Splicing	chr14:105613065 C>T	c.2480-4G>A	None	rs1431812826	None	None	None	None	Likely Benign	BP4 + PM2
Case-092	Male	Han Chinese	CP	CFAP57	Missense	chr1:43719732 G>A	c.3722G>A	p.Arg1241His	rs191428531	1.99681E-4	0	0.051,.(T,.)	None	Likely Benign	BP4 + PM2
Case-092	Male	Han Chinese	CP	COL9A2	Missense	chr1:40768304 G>A	c.1781C>T	p.Thr594Met	rs567504204	5.9904200000000004E-4	2E-3	0.055(T)	0.99(D)	Benign	BP4 + BP6 + BP1 + PM2
Case-092	Male	Han Chinese	CP	EDN1	Missense	chr6:12296269 G>A	c.608G>A	p.Arg203His	rs143255118	None	None	0.116(T)	0.0(B)	Likely Benign	BP4 + PM2
Case-092	Male	Han Chinese	CP	SOS1	Inframe InDel	chr2:39213171 GAGA>G	c.3793_3795delTCT	p.Ser1265del	None	None	None	None	None	Uncertain Significance	PM4 + PM2
Case-092	Male	Han Chinese	CP	SLC10A7	Missense	chr4:147431084 T>C	c.301A>G	p.Asn101Asp	rs200203063	1.99681E-4	1E-3	0.291,0.282,0.266,0.718(T)	0.004,0.046,0.013,0.009(B)	Likely Benign	BP4 + BP1 + PM2
Case-092	Male	Han Chinese	CP	TMEM67	Splicing	chr8:94767979 CTT>C	c.224-4_224-3delTT	None	rs1491163721	None	None	None	None	Likely Benign	BP4 + BP6 + PM2
Case-092	Male	Han Chinese	CP	CHRNA1	Missense	chr2:175624290 C>A	c.115G>T	p.Val39Leu	None	None	None	0.009,0.008,0.147,0.013,0.012(D,D,T,D,D)	0.039,0.094,0.513(B,B,P)	Uncertain Significance	PM2 + PP2
Case-092	Male	Han Chinese	CP	TCF7L1	Missense	chr2:85531116 C>T	c.757C>T	p.Pro253Ser	rs41288837	8.1869000000000004E-3	1E-3	0.02(D)	0.417(B)	Benign	BS1 + BS2 + BP4 + BP1
Case-093	Female	Han Chinese	CL	JAG2	Missense	chr14:105614696 C>T	c.2101G>A	p.Asp701Asn	rs192887377	3.9936099999999901E-4	2E-3	0.198,0.186(T)	0.004,0.007(B)	Likely Benign	BP4 + PM2
Case-093	Female	Han Chinese	CL	NBAS	Missense	chr2:15417137 T>C	c.5227A>G	p.Met1743Val	rs535474853	3.9936099999999901E-4	2E-3	0.005(D)	0.925,0.868(D,P)	Likely Benign	BP4 + BP6 + BP1 + PM2
Case-093	Female	Han Chinese	CL	AXIN1	Missense	chr16:341266 C>T	c.2218G>A	p.Ala740Thr	rs537096728	5.9904200000000004E-4	3.0000000000000001E-3	0.764(T)	0.001(B)	Benign	BS1 + BS2 + BP4 + BP1
Case-093	Female	Han Chinese	CL	KIF7	Missense	chr15:90190177 A>T	c.1672T>A	p.Ser558Thr	rs746600720	None	None	0.294(T)	0.003,0.001(B)	Likely Benign	BP4 + BP1 + PM2
Case-093	Female	Han Chinese	CL	C2CD3	Missense	chr11:73825575 A>T	c.1584T>A	p.Ser528Arg	rs137913425	5.9904200000000004E-4	3.0000000000000001E-3	0.011,0.014(D)	0.398,0.576(B,P)	Likely Benign	BP4 + BP6 + BP1 + PM2
Case-093	Female	Han Chinese	CL	NOTCH2	Missense	chr1:120539661 C>T	c.710G>A	p.Arg237Gln	rs146498360	3.9936099999999901E-4	2E-3	0.061,.,.,.(T,.,.,.)	0.304,0.612,0.005(B,P,B)	Benign	BS2 + BP4 + BP1
Case-093	Female	Han Chinese	CL	EPG5	Inframe InDel	chr18:43488030 TATATAC>T	c.4216_4221delGTATAT	p.Val1406_Tyr1407del	None	None	None	None	None	Likely Benign	PM4 + PM2
Case-093	Female	Han Chinese	CL	PIGO	Missense	chr9:35092073 C>T	c.1811G>A	p.Arg604His	rs144507866	1.99681E-4	1E-3	0.085(T)	0.353(B)	Benign	BP4 + BP6 + BP3 + PM2
Case-093	Female	Han Chinese	CL	IFT140	Missense	chr16:1575898 C>A	c.2758G>T	p.Ala920Ser	rs566450108	3.9936099999999901E-4	2E-3	0.019,0.035(D)	0.666,0.821(P)	Likely Benign	BP4 + BP6 + PM2
Case-093	Female	Han Chinese	CL	PREPL	Missense	chr2:44586653 G>A	c.202C>T	p.Arg68Trp	rs202213424	1.99681E-4	1E-3	0.001,0.001,0.001,0.001,0.003,0.0,0.0(D)	0.995,0.997,0.976(D)	Benign	BP4 + BP6 + BP1 + BP3 + PM2
Case-093	Female	Han Chinese	CL	COG1	Missense	chr17:71196030 G>A	c.940G>A	p.Glu314Lys	rs150109830	None	None	.,0.007(.,D)	0.813(P)	Uncertain Significance	PM2 + BP1
Case-093	Female	Han Chinese	CL	EPG5	Missense	chr18:43535037 G>A	c.331C>T	p.Pro111Ser	None	None	None	0.19(T)	0.003,0.002(B)	Likely Benign	BP4 + BP1 + PM2
Case-093	Female	Han Chinese	CL	CLPTM1L	Missense	chr5:1344835 T>C	c.122A>G	p.Asn41Ser	rs149912646	None	None	0.728(T)	0.004(B)	Likely Benign	BP4 + BP1 + PM2
Case-093	Female	Han Chinese	CL	MAGEL2	Missense	chr15:23890785 G>A	c.2105C>T	p.Ala702Val	None	None	None	None	0.002(B)	Likely Benign	BP4 + BP1 + BP3 + PM2
Case-093	Female	Han Chinese	CL	TMEM67	Splicing	chr8:94767979 CTTTT>C	c.224-6_224-3delTTTT	None	rs1268430080	None	None	None	None	Uncertain Significance	PM2 + BP4
Case-093	Female	Han Chinese	CL	NEB	Missense	chr2:152359308 G>A	c.24032C>T	p.Ser8011Leu	rs202137113	7.98721999999999E-4	3.0000000000000001E-3	0.012,0.018,.,0.018,0.012,.,.,0.006(D,D,.,D,D,.,.,D)	0.998,0.755(D,P)	Likely Benign	BP4 + BP6 + BP1 + PM2
Case-093	Female	Han Chinese	CL	TCTN3	Missense	chr10:97442924 C>T	c.1232G>A	p.Gly411Glu	rs140405704	1.99681E-4	1E-3	.,.,0.0,0.022(.,.,D,D)	1.0,0.999,1.0(D)	Uncertain Significance	PP3 + PM2 + BP1
Case-094	Male	Han Chinese	CP	MED25	Missense	chr19:50333435 C>T	c.779C>T	p.Ala260Val	rs201888191	1.99681E-4	1E-3	.,0.013(.,D)	0.032(B)	Likely Benign	BP4 + BP1 + PM2
Case-094	Male	Han Chinese	CP	SMAD6	Missense	chr15:66995706 G>A	c.110G>A	p.Gly37Glu	rs1424329307	None	None	0.495(T)	0.0(B)	Likely Benign	BP4 + PM2
Case-094	Male	Han Chinese	CP	ARHGAP29	Missense	chr1:94643581 C>T	c.2623G>A	p.Val875Ile	rs147752270	3.9936099999999901E-4	0	0.195(T)	0.606,0.102(P,B)	Benign	BS2 + BP4 + PM1
Case-094	Male	Han Chinese	CP	SHROOM3	Missense	chr4:77660267 G>A	c.941G>A	p.Arg314Gln	rs140762344	5.9904200000000004E-4	0	0.577(T)	0.008,0.005,0.005(B)	Benign	BS1 + BS2 + BP4 + BP1 + BP3
Case-094	Male	Han Chinese	CP	NEB	Missense	chr2:152420191 G>C	c.18622C>G	p.Leu6208Val	rs374727099	1.99681E-4	0	0.115,0.161,.,0.176,0.115,0.017,.,.(T,T,.,T,T,D,.,.)	0.688,0.347(P,B)	Likely Benign	BP4 + BP6 + BP1 + PM2
Case-094	Male	Han Chinese	CP	HYLS1	Missense	chr11:125770006 G>A	c.743G>A	p.Arg248Gln	rs139004406	None	None	0.308(T)	0.008(B)	Likely Benign	BP4 + BP1 + BP3 + PM2
Case-094	Male	Han Chinese	CP	NEK1	Missense	chr4:170502002 G>C	c.859C>G	p.Pro287Ala	rs35222922	1.99681E-4	0	0.423,0.481,0.424,0.488,0.421(T)	0.002,0.007,0.007,0.01,0.007,0.003(B)	Benign	BP4 + BP6 + BP1 + PM2
Case-094	Male	Han Chinese	CP	POLR1A	Missense	chr2:86258538 A>G	c.4493T>C	p.Met1498Thr	rs571947757	1.99681E-4	1E-3	0.575(T)	0.0(B)	Likely Benign	BP4 + PM2
Case-094	Male	Han Chinese	CP	POLR1B	Splicing	chr2:113305152 C>G	c.606+8C>G	None	rs78234807	3.9936099999999901E-4	2E-3	None	None	Benign	BS1 + BS2 + BP4
Case-094	Male	Han Chinese	CP	IFT172	Missense	chr2:27676959 C>T	c.3601G>A	p.Glu1201Lys	rs747872724	None	None	0.031(D)	0.01(B)	Likely Benign	BP4 + PM2
Case-094	Male	Han Chinese	CP	AXIN1	Missense	chr16:364544 C>T	c.1018G>A	p.Val340Met	rs143974067	None	None	0.001(D)	0.945,0.923(D)	Likely Benign	BS2 + BP1
Case-094	Male	Han Chinese	CP	ESRP2	Splicing	chr16:68264465 G>C	c.1899-8C>G	None	rs147461403	1.99681E-4	1E-3	None	None	Benign	BS1 + BS2 + BP4
Case-094	Male	Han Chinese	CP	DOCK6	Missense	chr19:11319669 A>G	c.4862T>C	p.Val1621Ala	rs201738818	1.19808E-3	0	0.001(D)	0.688,0.161,0.688(P,B,P)	Likely Benign	BP4 + BP6 + BP1 + PM2
Case-094	Male	Han Chinese	CP	IFT140	Missense	chr16:1608121 G>C	c.2214C>G	p.Asp738Glu	None	None	None	0.452(T)	0.004,0.009(B)	Likely Benign	BP4 + BP3 + PM2
Case-094	Male	Han Chinese	CP	NSMF	Missense	chr9:140347588 C>T	c.967G>A	p.Glu323Lys	rs748217481	None	None	0.054,0.02,0.026,0.024,0.004,0.021,0.021,0.052(T,D,D,D,D,D,D,T)	0.991,0.431,0.324,0.987,0.32,0.98,0.236(D,B,B,D,B,D,B)	Likely Benign	BP1 + BP4 + PM2
Case-094	Male	Han Chinese	CP	PAX3	Missense	chr2:223065905 G>T	c.1506C>A	p.Asp502Glu	None	None	None	0.22(T)	0.001(B)	Likely Benign	BP4 + BP3 + PM2 + PP2
Case-094	Male	Han Chinese	CP	TELO2	Missense	chr16:1557310 G>A	c.2230G>A	p.Ala744Thr	rs756091223	None	None	0.007(D)	0.139(B)	Uncertain Significance	PM2 + BP1
Case-095	Female	Han Chinese	CP	SRCAP	Missense	chr16:30749379 C>T	c.8018C>T	p.Thr2673Ile	rs775633415	None	None	0.011,.(D,.)	0.027,0.012(B)	Benign	BS1 + BS2 + BP4 + BP1
Case-095	Female	Han Chinese	CP	ATRX	Splicing	chrX:76954055 T>C	c.189+7A>G	None	rs781842591	None	None	None	None	Benign	BS1 + BS2 + BP4 + BP6
Case-095	Female	Han Chinese	CP	TGIF1	Missense	chr18:3457570 A>G	c.838A>G	p.Thr280Ala	rs121909068	3.9936099999999901E-4	0	0.354,0.451,0.0,.,.,0.434,0.451,0.538,0.538,0.451,0.451,0.104,0.371,0.747,0.451,0.882,0.451(T,T,D,.,.,T,T,T,T,T,T,T,T,T,T,T,T)	0.001,0.0,0.001(B)	Benign	BS2 + BP4 + BP6 + BP1 + BP3
Case-095	Female	Han Chinese	CP	TGIF1	Missense	chr18:3457606 C>T	c.874C>T	p.Pro292Ser	rs4468717	3.13497999999999E-2	1E-3	0.017,0.181,.,.,0.007,0.181,0.137,0.137,0.181,0.181,0.058,0.194,0.181,0.181(D,T,.,.,D,T,T,T,T,T,T,T,T,T)	0.205,0.11,0.395(B)	Benign	BA1 + BP6 + BP4 + BP1
Case-095	Female	Han Chinese	CP	SKI	Missense	chr1:2160264 C>A	c.59C>A	p.Thr20Lys	None	None	None	0.001(D)	0.992(D)	Likely Pathogenic	PM1 + PM5 + PM2 + PP3
Case-095	Female	Han Chinese	CP	TCF7L2	Missense	chr10:114925415 A>C	c.1493A>C	p.Asn498Thr	rs772831726	None	None	.,0.302,.,.,.,0.295,.(.,T,.,.,.,T,.)	0.005,0.006,0.013,0.01,0.006,0.006,0.003(B)	Benign	BS1 + BS2 + BP4 + BP1
Case-095	Female	Han Chinese	CP	RBM10	Splicing	chrX:47041448 G>C	c.1980+7G>C	None	None	None	None	None	None	Likely Benign	BP4 + PM2
Case-095	Female	Han Chinese	CP	EARS2	Missense	chr16:23536531 C>T	c.1522G>A	p.Glu508Lys	rs75133940	2.9353000000000001E-2	1E-3	0.0(D)	0.001(B)	Benign	BA1 + BP4 + BP6 + BP3
Case-095	Female	Han Chinese	CP	STIL	Missense	chr1:47767971 C>T	c.200G>A	p.Arg67His	rs373640812	None	None	0.001,0.001,0.001,0.001,0.001,0.0(D)	0.999(D)	Uncertain Significance	PM2 + BP1
Case-095	Female	Han Chinese	CP	TGFBR1	Missense	chr9:101894856 G>A	c.421G>A	p.Val141Ile	rs745576967	None	None	0.029,0.033,0.727,0.727,0.059,0.713,.(D,D,T,T,T,T,.)	0.538,0.009(P,B)	Likely Benign	BS2 + BP4 + PP2
Case-095	Female	Han Chinese	CP	EVC	Missense	chr4:5800341 G>A	c.2126G>A	p.Arg709Gln	rs752020764	None	None	0.068(T)	0.601(P)	Likely Benign	BP4 + BP1 + PM2
Case-095	Female	Han Chinese	CP	GLI2	Missense	chr2:121684954 C>A	c.166C>A	p.Pro56Thr	rs748468288	None	None	0.005,0.002,0.002,0.004(D)	0.892,0.814,0.162,0.964(P,P,B,D)	Uncertain Significance	PM2 + PP3 + BP1
Case-096	Male	Han Chinese	CP	SLC35D1	Missense	chr1:67507941 T>C	c.707A>G	p.Tyr236Cys	rs199561187	7.98721999999999E-4	4.0000000000000001E-3	0.016(D)	0.886,0.895(P)	Likely Benign	BP4 + BP6 + BP1 + PM2
Case-096	Male	Han Chinese	CP	FREM2	Missense	chr13:39265800 C>A	c.4319C>A	p.Thr1440Lys	rs79048205	5.1916899999999901E-3	1E-3	0.001(D)	0.999(D)	Benign	BS1 + BS2 + BP4 + BP6 + BP1
Case-096	Male	Han Chinese	CP	TTC21B	Missense	chr2:166786780 A>C	c.989T>G	p.Leu330Arg	None	None	None	0.001(D)	0.857,0.613(P)	Uncertain Significance	PP3 + PM2
Case-096	Male	Han Chinese	CP	PLEKHA5	Missense	chr12:19427830 G>A	c.1226G>A	p.Arg409Gln	rs200083877	5.9904200000000004E-4	2E-3	0.023,0.006,0.008,0.014,0.006,0.007(D)	0.949,0.993,0.997,0.986,0.984,0.961,0.989(D)	Benign	BS1 + BS2 + BP4 + BP1
Case-096	Male	Han Chinese	CP	XYLT1	Missense	chr16:17202776 C>A	c.2656G>T	p.Ala886Ser	rs143481827	3.5942499999999898E-3	0	0.23(T)	0.05(B)	Benign	BS1 + BS2 + BP4 + BP6 + BP1
Case-096	Male	Han Chinese	CP	FREM2	Missense	chr13:39263789 G>A	c.2308G>A	p.Val770Met	rs7327915	4.3929700000000002E-2	1E-3	0.131(T)	0.011(B)	Benign	BA1 + BP4 + BP6 + BP1
Case-096	Male	Han Chinese	CP	FREM2	Missense	chr13:39263646 G>A	c.2165G>A	p.Arg722Lys	rs58363253	6.2899399999999897E-2	1E-3	0.223(T)	0.002(B)	Benign	BA1 + BP4 + BP6 + BP1
Case-096	Male	Han Chinese	CP	RYR1	Splicing	chr19:39068552 G>A	c.14173-6G>A	None	rs775047238	None	None	None	None	Likely Benign	BP4 + PM2
Case-096	Male	Han Chinese	CP	FREM2	Missense	chr13:39264083 C>G	c.2602C>G	p.Leu868Val	rs7329939	6.2899399999999897E-2	1E-3	0.183(T)	0.078(B)	Benign	BA1 + BP4 + BP6 + BP1
Case-096	Male	Han Chinese	CP	FGFR1	Splicing	chr8:38271549 A>G	c.2280-8T>C	None	None	None	None	None	None	Likely Benign	BP4 + PM2
Case-097	Female	Han Chinese	CL	IRF6	Missense	chr1:209961971 G>A	c.1198C>T	p.Arg400Trp	rs28942095	None	None	0.0(D)	1.0(D)	Pathogenic	PS3 + PP3 + PM5 + PM2 + PP2
Case-097	Female	Han Chinese	CL	GATA3	Missense	chr10:8115837 G>A	c.1186G>A	p.Ala396Thr	rs200935603	1.99681E-4	1E-3	0.127,0.128(T)	0.985,0.239(D,B)	Benign	BS1 + BS2 + BP4 + BP6 + PP2
Case-097	Female	Han Chinese	CL	COL2A1	Missense	chr12:48390390 C>T	c.550G>A	p.Ala184Thr	rs201817670	3.9936099999999901E-4	2E-3	0.11,0.13(T)	0.002,0.001(B)	Likely Benign	BP4 + BP6 + PM1 + PM2
Case-097	Female	Han Chinese	CL	SEMA3E	Missense	chr7:83032007 C>T	c.1084G>A	p.Gly362Arg	rs751565672	None	None	0.042,0.036(D)	0.664(P)	Benign	BS1 + BS2 + BP1 + BP4
Case-097	Female	Han Chinese	CL	DVL2	Missense	chr17:7133212 C>T	c.571G>A	p.Gly191Arg	rs201978215	None	None	0.051,.,.,.(T,.,.,.)	1.0,0.362,0.183(D,B,B)	Benign	BS1 + BS2 + BP1 + BP4
Case-097	Female	Han Chinese	CL	FRAS1	Missense	chr4:79387524 C>T	c.7192C>T	p.Arg2398Trp	rs750529492	None	None	None	0.004(B)	Likely Benign	BP4 + BP1 + BP6 + PM2
Case-097	Female	Han Chinese	CL	DCN	Splicing	chr12:91546867 T>C	c.746+6A>G	None	rs778106045	None	None	None	None	Likely Benign	BP4 + PM2
Case-097	Female	Han Chinese	CL	KIAA0586	Missense	chr14:58956891 A>T	c.3950A>T	p.Asp1317Val	rs1223415414	None	None	0.002,.,.,.,0.002,0.002(D,.,.,.,D,D)	0.563,0.018,0.033,0.466,0.466(P,B,B,P,P)	Likely Benign	BP4 + BP1 + BP3 + PM2
Case-097	Female	Han Chinese	CL	POLR1C	Missense	chr6:43497032 G>A	c.968G>A	p.Ser323Asn	rs199754938	3.9936099999999901E-4	2E-3	0.116(T)	0.383(B)	Likely Benign	BP4 + BP3 + PM2 + PP2
Case-097	Female	Han Chinese	CL	SP8	Inframe InDel	chr7:20824938 GGAGCCGCCGCCGCCGCCCCCGCCGCCGCCGCCGCTGCCCCCGGAAACTCCGGGGGCCTGGAAAACAGAGTAGTCGTTGGCGAAGGGCGAGCTGGAGGCGGCGGCTGCGGCGGCGGCGGCGGCGGCTGCGGCGCTGCTGGAGGTGAGGGAGAAGGCGCTGGAGCCAGGC>G	c.330_497del	p.Pro111_Ser166del	None	None	None	None	None	Uncertain Significance	PM4
Case-097	Female	Han Chinese	CL	FGFR3	Missense	chr4:1808859 C>T	c.2297C>T	p.Ser766Leu	rs759398915	None	None	0.006,0.001,0.007,0.007,0.001(D)	0.465,0.275,0.275(P,B,B)	Uncertain Significance	PM2 + BP4
Case-097	Female	Han Chinese	CL	MEOX1	Splicing	chr17:41720852 G>T	c.642+4C>A	None	rs138317571	1.41773E-2	1E-3	None	None	Benign	BA1 + BP4 + BP6
Case-098	Female	Han Chinese	CP	FRAS1	Missense	chr4:79204007 G>A	c.1141G>A	p.Val381Met	rs575407686	1.99681E-4	0	0.147,.(T,.)	0.01,0.01,0.018,0.011(B)	Likely Benign	BP4 + BP1 + PM2
Case-098	Female	Han Chinese	CP	NIPBL	Missense	chr5:37017228 A>C	c.4884A>C	p.Lys1628Asn	rs776975871	None	None	0.108,0.154(T)	0.013,0.03(B)	Benign	BS2 + BP4
Case-098	Female	Han Chinese	CP	DVL3	Missense	chr3:183882968 A>C	c.667A>C	p.Lys223Gln	None	None	None	0.085,0.08,0.11(T)	0.966,0.95,0.966(D)	Uncertain Significance	PM2 + BP1
Case-098	Female	Han Chinese	CP	DVL3	Missense	chr3:183882645 C>G	c.525C>G	p.Ser175Arg	rs1315896666	None	None	0.002,0.001,0.001(D)	0.99(D)	Uncertain Significance	PM2 + BP1
Case-098	Female	Han Chinese	CP	CENPF	Missense	chr1:214819044 C>T	c.6131C>T	p.Ser2044Leu	rs7533166	3.8338700000000003E-2	1E-3	0.055(T)	0.005(B)	Benign	BA1 + BP4 + BP6 + BP1
Case-098	Female	Han Chinese	CP	FGF4	Missense	chr11:69589833 G>C	c.20C>G	p.Ala7Gly	None	None	None	0.004(D)	0.0(B)	Likely Benign	BP4 + BP1 + BP3 + PM2
Case-098	Female	Han Chinese	CP	STAMBP	Missense	chr2:74074634 G>A	c.496G>A	p.Glu166Lys	rs776019435	None	None	0.007,0.007,0.005,0.007,0.007,0.003(D)	0.312(B)	Likely Pathogenic	PM2
Case-098	Female	Han Chinese	CP	DYNC2H1	Missense	chr11:102985987 C>T	c.584C>T	p.Ala195Val	rs201567316	3.9936099999999901E-4	2E-3	0.0(D)	0.997,0.968,0.956(D)	Likely Benign	BP4 + PM2
Case-098	Female	Han Chinese	CP	CENPF	Missense	chr1:214814925 C>T	c.3244C>T	p.His1082Tyr	rs61732031	1.17812E-2	0	0.02(D)	0.439(B)	Benign	BS1 + BS2 + BP4 + BP6 + BP1 + BP3
Case-098	Female	Han Chinese	CP	SRCAP	Missense	chr16:30727466 G>A	c.2573G>A	p.Arg858His	rs35892240	3.9936099999999901E-4	0	0.055,.(T,.)	0.437,0.982,0.989(B,D,D)	Benign	BS1 + BS2 + BP4 + BP6 + BP1
Case-098	Female	Han Chinese	CP	CENPF	Missense	chr1:214818548 C>T	c.5635C>T	p.Arg1879Cys	rs61732022	1.17812E-2	0	0.07(T)	0.2(B)	Benign	BS1 + BS2 + BP4 + BP6 + BP1 + BP3
Case-098	Female	Han Chinese	CP	KIAA0586	Missense	chr14:58910739 A>G	c.812A>G	p.Asp271Gly	rs767563898	None	None	0.003,.,.,.,0.003,0.003,0.003(D,.,.,.,D,D,D)	0.999,0.999,0.998,0.999,0.999,0.999(D)	Likely Benign	BP1 + BP4 + PM2
Case-098	Female	Han Chinese	CP	BMPR1B	Missense	chr4:96025637 C>T	c.152C>T	p.Thr51Ile	rs190883013	None	None	0.261,0.495,0.261,0.261,0.283,0.779,0.261,0.261(T)	0.001(B)	Likely Benign	BP4 + BP6 + BP1 + PM2
Case-098	Female	Han Chinese	CP	SRCAP	Missense	chr16:30736212 C>T	c.5467C>T	p.Leu1823Phe	None	None	None	0.002,.(D,.)	0.961,0.961,0.915(D)	Likely Benign	BP4 + BP1 + BP3 + PM2
Case-098	Female	Han Chinese	CP	DYNC2H1	Missense	chr11:102992208 C>T	c.1468C>T	p.Arg490Cys	rs994934642	None	None	0.009,0.002,0.009(D)	0.681,0.913,0.814(P,D,P)	Uncertain Significance	PM2
Case-098	Female	Han Chinese	CP	FZD5	Missense	chr2:208633225 G>A	c.239C>T	p.Pro80Leu	rs1390642818	None	None	0.066(T)	0.046(B)	Uncertain Significance	PM2 + BP1
Case-099	Female	Han Chinese	CP	FGF23	Missense	chr12:4488684 A>G	c.65T>C	p.Leu22Pro	None	None	None	0.307(T)	0.04(B)	Likely Benign	BP4 + BP3 + PM2 + PP2
Case-099	Female	Han Chinese	CP	SMOC1	Missense	chr14:70490066 A>G	c.1193A>G	p.Lys398Arg	None	None	None	0.097(T)	0.999,0.86(D,P)	Uncertain Significance	PM2
Case-099	Female	Han Chinese	CP	PTCH1	Missense	chr9:98224149 C>T	c.2692G>A	p.Asp898Asn	rs531947455	1.99681E-4	1E-3	0.353,0.381,0.373,0.381,0.373,0.381,0.328(T)	0.048,0.009,0.08(B)	Benign	BS2 + BP4 + BP6 + PM5
Case-099	Female	Han Chinese	CP	ISM1	Missense	chr20:13279717 G>A	c.1006G>A	p.Asp336Asn	rs150412422	5.9904200000000004E-4	3.0000000000000001E-3	0.358(T)	0.016(B)	Likely Benign	BP4 + PM2
Case-099	Female	Han Chinese	CP	DVL1	Splicing	chr1:1273569 G>C	c.1433-6C>G	None	rs191759160	3.9936099999999901E-4	2E-3	None	None	Benign	BS1 + BS2 + BP4
Case-099	Female	Han Chinese	CP	RSPO2	Splicing	chr8:109095040 G>A	c.-169-5C>T	None	rs1343577351	None	None	None	None	Likely Benign	BP4 + PM2
Case-099	Female	Han Chinese	CP	SPOP	Splicing	chr17:47688821 T>TG	c.481-3dupC	None	None	None	None	None	None	Uncertain Significance	PP3 + PM2
Case-099	Female	Han Chinese	CP	RIC1	Missense	chr9:5720659 A>G	c.629A>G	p.Glu210Gly	None	None	None	0.004,0.002,.(D,D,.)	0.915,0.96,0.943(D)	Uncertain Significance	PM2 + BP1
Case-100	Male	Han Chinese	CP	DAG1	Inframe InDel	chr3:49547990 CGCT>C	c.32_34delTGC	p.Leu11del	None	None	None	None	None	Uncertain Significance	PM2
Case-100	Male	Han Chinese	CP	RPS23	Splicing	chr5:81572081 T>G	c.286-7A>C	None	None	None	None	None	None	Likely Benign	BP4 + PM2
Case-100	Male	Han Chinese	CP	DDX59	Missense	chr1:200635460 G>C	c.409C>G	p.Leu137Val	rs181912115	5.9904200000000004E-4	3.0000000000000001E-3	0.376,0.433,0.064(T)	0.012(B)	Likely Benign	BP4 + BP6 + BP1 + PM2
Case-100	Male	Han Chinese	CP	CDON	Missense	chr11:125851029 C>T	c.3191G>A	p.Ser1064Asn	rs113558382	1.3977600000000001E-3	4.0000000000000001E-3	0.415,0.401,0.448(T)	0.002,0.004,0.002(B)	Benign	BP4 + BP6 + BP1 + BP3 + PM2
Case-100	Male	Han Chinese	CP	POLR1B	Missense	chr2:113310311 G>A	c.1190G>A	p.Gly397Glu	None	None	None	0.011,0.01,0.01,0.01,0.01(D)	0.126,0.058,0.159,0.059(B)	Likely Benign	BP1 + BP4 + PM2
Case-100	Male	Han Chinese	CP	TGIF1	Missense	chr18:3449643 A>G	c.14A>G	p.His5Arg	rs1416874806	None	None	None	None	Likely Benign	BP4 + BP1 + BP3 + PM2
Case-100	Male	Han Chinese	CP	BUB1B	Missense	chr15:40462771 A>T	c.273A>T	p.Gln91His	rs751056896	None	None	0.005,0.004(D)	0.977(D)	Likely Benign	BP1 + BP4 + PM2
Case-101	Female	Han Chinese	CP	SIX3	Inframe InDel	chr2:45169429 A>AGGC	c.205_207dupGGC	p.Gly69dup	rs555285206	2.7955300000000001E-3	0	None	None	Likely Benign	BP6 + PM2
Case-101	Female	Han Chinese	CP	KIAA0586	Missense	chr14:58910753 C>T	c.826C>T	p.Arg276Cys	rs573870218	1.99681E-4	1E-3	0.089,.,.,.,0.079,0.065,0.084(T,.,.,.,T,T,T)	0.067,0.091,0.982,0.091,0.091,0.119(B,B,D,B,B,B)	Likely Benign	BP4 + BP1 + BP3 + PM2
Case-101	Female	Han Chinese	CP	CEP290	Missense	chr12:88472890 A>C	c.5343T>G	p.Asp1781Glu	rs1341571451	None	None	0.549,0.614,0.552(T)	0.046(B)	Likely Benign	BP4 + BP1 + PM2
Case-101	Female	Han Chinese	CP	ASXL1	Missense	chr20:31017709 T>G	c.571T>G	p.Ser191Ala	None	None	None	.,0.01,.,0.01(.,D,.,D)	0.883(P)	Likely Benign	BP4 + BP1 + PM2
Case-101	Female	Han Chinese	CP	DYNC2H1	Missense	chr11:103126941 C>A	c.10454C>A	p.Ser3485Tyr	rs372499560	1.99681E-4	1E-3	0.001(D)	0.925,0.966(D)	Uncertain Significance	PM2 + PP3
Case-101	Female	Han Chinese	CP	TGFBR1	Missense	chr9:101891380 C>G	c.341C>G	p.Thr114Ser	None	None	None	0.464,1.0,0.8,1.0,0.536,1.0,0.94,0.795,.(T,T,T,T,T,T,T,T,.)	0.002,0.002,0.009(B)	Likely Benign	BP4 + PM2 + PP2
Case-101	Female	Han Chinese	CP	EIF2S3	Missense	chrX:24073100 A>C	c.15A>C	p.Glu5Asp	None	None	None	0.089(T)	0.01(B)	Uncertain Significance	PM2 + PP2 + BP4
Case-101	Female	Han Chinese	CP	KLHL41	Missense	chr2:170382097 A>G	c.1712A>G	p.Tyr571Cys	rs181228139	5.9904200000000004E-4	3.0000000000000001E-3	0.001,0.0(D)	0.933,0.997(D)	Likely Benign	BP4 + BP6 +BP1 + PM2
Case-101	Female	Han Chinese	CP	RBM10	Splicing	chrX:47004919 A>G	c.70+4A>G	None	None	None	None	None	None	Uncertain Significance	PP3
Case-102	Female	Han Chinese	CP	LRP5	Missense	chr11:68174186 G>A	c.1996G>A	p.Asp666Asn	rs180941579	7.98721999999999E-4	4.0000000000000001E-3	0.548(T)	0.003(B)	Likely Benign	BP4 + BP6 + PM1 + PM2
Case-102	Female	Han Chinese	CP	NOTCH2	Missense	chr1:120539662 G>A	c.709C>T	p.Arg237Trp	rs782100759	None	None	0.004,.,.,.(D,.,.,.)	0.902,0.959,0.53(P,D,P)	Likely Benign	BS2 + BP1
Case-102	Female	Han Chinese	CP	COL2A1	Missense	chr12:48375127 G>A	c.2462C>T	p.Pro821Leu	rs201963052	None	None	0.0(D)	0.999(D)	Pathogenic	PP3 + PM1 + PM2
Case-102	Female	Han Chinese	CP	POLR1A	Missense	chr2:86257342 G>A	c.4756C>T	p.Pro1586Ser	rs778395761	None	None	0.399,0.4(T)	0.673(P)	Likely Benign	BS2 + BP4
Case-102	Female	Han Chinese	CP	IL1B	Missense	chr2:113590977 G>A	c.275C>T	p.Thr92Ile	rs200401035	1.99681E-4	1E-3	0.037,0.007,0.009,0.011(D)	0.761(P)	Benign	BS1 + BS2 + BP4 + BP1
Case-102	Female	Han Chinese	CP	TBX22	Missense	chrX:79279582 G>A	c.377G>A	p.Arg126Gln	rs201456134	2.64901E-4	0	0.037,0.037,0.16(D,D,T)	0.998(D)	Uncertain Significance	PM1 + PM2
Case-102	Female	Han Chinese	CP	PPP1R21	Missense	chr2:48737158 G>A	c.2090G>A	p.Arg697Gln	rs779018854	None	None	0.008,0.008,0.005(D)	0.998,0.994,0.996(D)	Likely Benign	BP1 + BP4 + PM2
Case-102	Female	Han Chinese	CP	SNAP29	Splicing	chr22:21241960 C>G	c.620-7C>G	None	rs200344564	1.99681E-4	1E-3	None	None	Likely Benign	BP4 + BP6 + PM2
Case-103	Female	Han Chinese	CP	FAM111A	Inframe InDel	chr11:58920854 CATT>C	c.1714_1716delATT	p.Ile572del	rs779963813	None	None	None	None	Likely Benign	BS1 + BS2 + PM4
Case-103	Female	Han Chinese	CP	PTCH1	Frameshift	chr9:98229625 G>GT	c.2332dupA	p.Thr778fs	None	None	None	None	None	Pathogenic	PVS1 + PP5 + PM2
Case-103	Female	Han Chinese	CP	RYR1	Missense	chr19:39006851 C>T	c.9679C>T	p.Arg3227Trp	rs765250427	None	None	0.031,.,0.031(D,.,D)	0.997,0.997,0.993(D)	Uncertain Significance	PP3 + PM2 + PP2
Case-103	Female	Han Chinese	CP	KIF7	Missense	chr15:90195912 C>T	c.250G>A	p.Glu84Lys	rs775919883	None	None	0.01(D)	0.278(B)	Uncertain Significance	PM2 + BP1
Case-103	Female	Han Chinese	CP	HSPG2	Missense	chr1:22169325 C>T	c.8851G>A	p.Gly2951Arg	rs41266007	6.1900999999999901E-3	0	0.022(D)	0.258,0.181(B)	Benign	BP6 + BS1 + BS2 + BP4 + BP1
Case-103	Female	Han Chinese	CP	CC2D2A	Missense	chr4:15529188 G>A	c.1268G>A	p.Arg423Gln	rs780924556	None	None	0.204,0.108,0.204,0.16(T)	0.868,0.803(P)	Uncertain Significance	PM2 + BP4
Case-103	Female	Han Chinese	CP	ARHGAP29	Splicing	chr1:94669485 C>T	c.762+1G>A	None	None	None	None	None	None	Likely Pathogenic	PVS1 + PM2
Case-103	Female	Han Chinese	CP	ESCO2	Missense	chr8:27634567 A>G	c.742A>G	p.Thr248Ala	rs750159862	None	None	0.376(T)	0.011,0.001(B)	Benign	BP4 + BP6 + BP1 + BP3 + PM2
Case-103	Female	Han Chinese	CP	FRAS1	Missense	chr4:79420952 A>G	c.9193A>G	p.Ile3065Val	rs539632116	3.9936099999999901E-4	2E-3	None	0.008,0.058(B)	Likely Benign	BP4 + BP1 + PM2
Case-103	Female	Han Chinese	CP	PIGN	Missense	chr18:59828511 A>T	c.76T>A	p.Ser26Thr	rs183421871	1.99681E-4	1E-3	0.0,0.0,.,.,.,.,.,.,.(D,D,.,.,.,.,.,.,.)	0.831,0.751(P)	Uncertain Significance	PM2
Case-103	Female	Han Chinese	CP	TBX15	Missense	chr1:119466168 A>G	c.434T>C	p.Phe145Ser	rs199611902	3.9936099999999901E-4	2E-3	0.843,0.446(T)	0.122(B)	Likely Benign	BP4 + BP1 + PM2
Case-103	Female	Han Chinese	CP	BTRC	Missense	chr10:103291059 C>G	c.809C>G	p.Ala270Gly	None	None	None	.,0.22,0.205(.,T,T)	0.0,0.001,0.018(B)	Likely Benign	BP4 + BP1 + PM2
Case-104	Male	Han Chinese	CP	KIF22	Missense	chr16:29811252 T>C	c.1163T>C	p.Leu388Pro	rs762858007	None	None	0.136,0.14,0.136,0.141(T)	0.002,0.004(B)	Likely Benign	BP4 + BP1 + PM2
Case-104	Male	Han Chinese	CP	GLI3	Missense	chr7:42088263 G>A	c.506C>T	p.Pro169Leu	rs1419861206	None	None	0.004,0.017(D)	0.03(B)	Likely Benign	BP6 + BP4 + BP1 + PM2
Case-104	Male	Han Chinese	CP	NECTIN2	Missense	chr19:45381666 C>G	c.1229C>G	p.Pro410Arg	rs748789497	None	None	None	None	Uncertain Significance	PM2 + BP4
Case-104	Male	Han Chinese	CP	WDR19	Missense	chr4:39254909 C>T	c.2873C>T	p.Ala958Val	rs1179202624	None	None	0.002(D)	0.995(D)	Uncertain Significance	PP3 + PM2
Case-104	Male	Han Chinese	CP	FZD8	Missense	chr10:35928461 C>T	c.1897G>A	p.Ala633Thr	None	None	None	0.424(T)	0.001(B)	Likely Benign	BP4 + BP3 + PM2 + PP2
Case-104	Male	Han Chinese	CP	POMT2	Splicing	chr14:77750136 A>C	c.1653+4T>G	None	rs555289061	1.99681E-4	1E-3	None	None	Likely Benign	BP4 + PM2
Case-104	Male	Han Chinese	CP	KRAS	Splicing	chr12:25368366 C>T	c.*4+5G>A	None	rs201789109	9.9840299999999905E-4	4.0000000000000001E-3	None	None	Likely Benign	BS1 + BS2 + BP6 + PP3
Case-104	Male	Han Chinese	CP	DOCK6	Splicing	chr19:11319584 C>T	c.4944+3G>A	None	None	None	None	None	None	Likely Benign	BP4 + PM2
Case-105	Female	Han Chinese	CL	AXIN1	Missense	chr16:341266 C>T	c.2218G>A	p.Ala740Thr	rs537096728	5.9904200000000004E-4	3.0000000000000001E-3	0.764(T)	0.001(B)	Benign	BS1 + BS2 + BP4 + BP1
Case-105	Female	Han Chinese	CL	PAX7	Missense	chr1:19062357 G>A	c.1387G>A	p.Gly463Ser	rs140323790	3.9936099999999901E-4	1E-3	0.395,0.844,0.4(T)	0.012,0.045,0.025(B)	Benign	BS1 + BS2 + BP4
Case-105	Female	Han Chinese	CL	AHDC1	Missense	chr1:27878079 C>T	c.548G>A	p.Arg183Gln	rs772531337	None	None	0.017(D)	0.023(B)	Likely Benign	BP4 + BP1 + PM2
Case-105	Female	Han Chinese	CL	ABCA12	Missense	chr2:215839577 G>A	c.5393C>T	p.Pro1798Leu	rs181314573	3.9936099999999901E-4	2E-3	0.014,0.019(D)	0.254,0.079(B)	Likely Benign	BP4 + PM2 + PP5
Case-105	Female	Han Chinese	CL	HYAL2	Missense	chr3:50355928 C>A	c.1054G>T	p.Val352Phe	None	None	None	0.025(D)	0.454(P)	Uncertain Significance	PM2 + PP2
Case-105	Female	Han Chinese	CL	SMCHD1	Missense	chr18:2694663 T>G	c.1012T>G	p.Tyr338Asp	rs774235219	None	None	0.869(T)	0.025(B)	Uncertain Significance	PM1 + PM2 + BP4
Case-105	Female	Han Chinese	CL	PTPRS	Missense	chr19:5220063 G>C	c.3652C>G	p.Pro1218Ala	None	None	None	0.851,0.82,0.015,.,.,.,.(T,T,D,.,.,.,.)	0.001,0.0,0.001,0.0,0.0,0.02(B)	Likely Benign	BP4 + PM2 + PP2
Case-105	Female	Han Chinese	CL	COL9A2	Missense	chr1:40781324 C>T	c.88G>A	p.Gly30Arg	rs193238892	7.98721999999999E-4	3.0000000000000001E-3	0.0(D)	1.0(D)	Likely Benign	BP6 + BP1 + BP4 + PM2
Case-105	Female	Han Chinese	CL	FGF5	Inframe InDel	chr4:81207686 G>GAGC	c.671_673dupAGC	p.Gln224dup	rs34623167	1.03833999999999E-2	0	None	None	Likely Benign	BS1 + BS2 + PM4
Case-105	Female	Han Chinese	CL	RBPJ	Missense	chr4:26387998 C>T	c.83C>T	p.Pro28Leu	rs560192327	1.99681E-4	1E-3	0.127,0.1,0.057,0.071,0.216,0.13,0.13,0.003,0.279,0.003,0.208,.,0.109,0.125,0.064,0.153,0.208(T,T,T,T,T,T,T,D,T,D,T,.,T,T,T,T,T)	0.056,0.003,0.014,0.035,0.002,0.034(B)	Likely Benign	BP4 + PM2
Case-105	Female	Han Chinese	CL	EPG5	Splicing	chr18:43445730 C>CA	c.6622-7dupT	None	rs774351441	None	None	None	None	Benign	BA1 + BP6 + BP4
Case-105	Female	Han Chinese	CL	SHROOM3	Missense	chr4:77675925 G>A	c.4289G>A	p.Arg1430Gln	rs61741104	3.6741200000000002E-2	2E-3	0.372(T)	0.003(B)	Benign	BA1 + BP4 + BP6 + BP1
Case-105	Female	Han Chinese	CL	PHIP	Splicing	chr6:79735885 A>G	c.601-4T>C	None	rs202141638	3.9936099999999901E-4	2E-3	None	None	Benign	BS1 + BS2 + BP4 + BP6
Case-106	Female	Han Chinese	CP	SIX3	Missense	chr2:45169628 G>C	c.385G>C	p.Glu129Gln	None	None	None	0.015(D)	0.939(D)	Likely Pathogenic	PP3 + PM2 + PP2
Case-106	Female	Han Chinese	CP	ISM1	Missense	chr20:13202502 T>C	c.79T>C	p.Ser27Pro	rs763191409	None	None	0.085(T)	0.137(B)	Likely Benign	BP4 + BP3 + PM2
Case-106	Female	Han Chinese	CP	PIGO	Missense	chr9:35092166 G>A	c.1718C>T	p.Thr573Ile	rs185911232	1.99681E-4	1E-3	0.372(T)	0.001(B)	Likely Benign	BP4 + PM2
Case-106	Female	Han Chinese	CP	COL9A2	Missense	chr1:40777774 C>T	c.374G>A	p.Gly125Glu	None	None	None	0.0(D)	1.0(D)	Uncertain Significance	PP3 + PM2 + BP1
Case-106	Female	Han Chinese	CP	LRP5	Missense	chr11:68216333 G>T	c.4643G>T	p.Cys1548Phe	rs147618989	3.9936099999999901E-4	2E-3	0.05(D)	0.984(D)	Likely Benign	BP4 + BP6 + PM2 + PP2
Case-106	Female	Han Chinese	CP	ABCA12	Missense	chr2:215914429 T>G	c.614A>C	p.Asn205Thr	rs774325904	None	None	0.009(D)	0.024(B)	Likely Benign	BP4 + PM2
Case-106	Female	Han Chinese	CP	KIAA0586	Missense	chr14:58937421 C>T	c.2692C>T	p.Pro898Ser	rs377023593	None	None	0.0,.,.,.,0.0,0.0(D,.,.,.,D,D)	0.801,0.846,0.509,0.998,0.846,0.846(P,P,P,D,P,P)	Likely Benign	BP4 + BP1 + BP3 + PM2
Case-107	Male	Han Chinese	CL	TBX10	Missense	chr11:67399846 G>A	c.811C>T	p.Arg271Trp	rs772929837	None	None	0.034(D)	0.724(P)	Likely Benign	BP3 + BP4 + PM2
Case-107	Male	Han Chinese	CL	XYLT1	Inframe InDel	chr16:17564383 GTCC>G	c.268_270delGGA	p.Gly90del	rs748140156	None	None	None	None	Likely Benign	BP4 + BP6
Case-107	Male	Han Chinese	CL	MED25	Inframe InDel	chr19:50331745 GGAA>G	c.347_349delAAG	p.Glu116del	None	None	None	None	None	Uncertain Significance	PM4 + PM2
Case-107	Male	Han Chinese	CL	MED12	Splicing	chrX:70341169 A>C	c.736-8A>C	None	rs62609586	0.114172	1.29999999999999E-3	None	None	Benign	BA1 + BP4 +BP6
Case-107	Male	Han Chinese	CL	FRAS1	Splicing	chr4:79340102 G>A	c.4426-1G>A	None	rs764193557	None	None	None	None	Likely Pathogenic	PVS1 + PM2
Case-107	Male	Han Chinese	CL	COL9A1	Missense	chr6:71004219 G>A	c.347C>T	p.Thr116Met	rs768503089	None	None	0.001(D)	0.974(D)	Uncertain Significance	PM2 + PP3 + BP1
Case-107	Male	Han Chinese	CL	ARID5B	Missense	chr10:63852251 G>A	c.3029G>A	p.Arg1010Gln	rs137983907	None	None	0.001(D)	0.815(P)	Likely Benign	BS2 + BP1
Case-107	Male	Han Chinese	CL	NBN	Missense	chr8:90971041 C>T	c.1036G>A	p.Val346Met	rs200297914	3.9936099999999901E-4	2E-3	0.164,0.169(T)	0.0(B)	Likely Benign	BP4 + BP6 + BP1 + PM2
Case-108	Male	Han Chinese	CP	RYR1	Missense	chr19:39052006 G>A	c.12536G>A	p.Arg4179His	rs564867337	None	None	0.001,.,0.001(D,.,D)	0.799,0.799,0.634(P)	Likely Pathogenic	PM5 + PP3 + PM2 + PP2
Case-108	Male	Han Chinese	CP	APC	Missense	chr5:112178795 G>A	c.7504G>A	p.Gly2502Ser	rs2229995	8.3865799999999907E-3	0	0.298(T)	0.156,0.074(B)	Benign	BP6 + BS1 + BS2 + BP4 + BP1
Case-108	Male	Han Chinese	CP	CHSY1	Missense	chr15:101775291 T>G	c.812A>C	p.Tyr271Ser	None	None	None	0.0(D)	0.877(P)	Uncertain Significance	PP3 + PM2 + BP1
Case-108	Male	Han Chinese	CP	TGFB3	Missense	chr14:76425616 G>A	c.1153C>T	p.Pro385Ser	None	None	None	0.087(T)	0.911(D)	Uncertain Significance	PP3 + PM2
Case-108	Male	Han Chinese	CP	GSK3B	Missense	chr3:119562129 T>C	c.1207A>G	p.Thr403Ala	rs200933546	5.9904200000000004E-4	3.0000000000000001E-3	0.302,0.22(T)	0.585,0.764(P)	Benign	BS1 + BS2 + BP4 + BP1
Case-108	Male	Han Chinese	CP	LTBP1	Missense	chr2:33412130 G>T	c.1409G>T	p.Ser470Ile	None	None	None	0.001,.,0.001,0.001,0.001,0.001(D,.,D,D,D,D)	0.149,0.107,0.047,0.299,0.299,0.286(B)	Likely Benign	BP4 + BP1 + PM2
Case-108	Male	Han Chinese	CP	CHD7	Splicing	chr8:61757805 C>T	c.5051-4C>T	None	rs71640288	3.39457E-3	0	None	None	Benign	BP6 + BS2 + BP4
Case-108	Male	Han Chinese	CP	WNT8B	Splicing	chr10:102239773 AG>A	c.241+5delG	None	None	None	None	None	None	Uncertain Significance	PP3 + PM2
Case-108	Male	Han Chinese	CP	PGM1	Missense	chr1:64104434 C>A	c.1161C>A	p.Ser387Arg	rs200407907	7.98721999999999E-4	4.0000000000000001E-3	0.015,0.011,0.015(D)	0.004,0.042(B)	Likely Benign	BP4 + BP6 + PM2 + PP2
Case-108	Male	Han Chinese	CP	PPP1R21	Missense	chr2:48681748 G>T	c.141G>T	p.Met47Ile	None	None	None	0.187,0.188,0.179,0.054(T)	0.389,0.977,0.269,0.053,0.053(B,D,B,B,B)	Uncertain Significance	PM2 + BP1
Case-109	Female	Han Chinese	CL	B3GALT6	Frameshift	chr1:1168239 C>CG	c.588dupG	p.Arg197fs	rs533071750	5.9904200000000004E-4	0	None	None	Pathogenic	PVS1 + PM2 + PP5
Case-109	Female	Han Chinese	CL	POLR1A	Splicing	chr2:86297138 T>C	c.1866+3A>G	None	rs369528639	5.9904200000000004E-4	3.0000000000000001E-3	None	None	Benign	BS1 + BS2 + BP4 + BP6
Case-109	Female	Han Chinese	CL	SMC3	Splicing	chr10:112342313 T>C	c.724-7T>C	None	None	None	None	None	None	Likely Benign	BP4 + PM2
Case-109	Female	Han Chinese	CL	DDX3X	Splicing	chrX:41198265 T>TTA	c.104-10_104-9dupAT	None	rs771029180	2.64901E-4	0	None	None	Benign	BS1 + BS2 + BP4
Case-109	Female	Han Chinese	CL	NBAS	Splicing	chr2:15523335 T>A	c.3360+4A>T	None	rs1446383420	None	None	None	None	Uncertain Significance	PP3 + PM2
Case-109	Female	Han Chinese	CL	CHRNG	Missense	chr2:233409132 C>T	c.1091C>T	p.Pro364Leu	rs200208278	None	None	0.007,0.005(D)	0.501,0.23(P,B)	Likely Benign	BP4 + BP3 + PM2 + PP2
Case-109	Female	Han Chinese	CL	TP63	Missense	chr3:189597876 A>G	c.1373A>G	p.Asn458Ser	rs761228690	None	None	0.016,0.014(D)	0.0(B)	Likely Benign	BP4 + PM2 + PP2
Case-109	Female	Han Chinese	CL	RPS19	Missense	chr19:42364893 G>T	c.49G>T	p.Ala17Ser	None	None	None	None	0.306(B)	Likely Pathogenic	PM1 + PM5 + PM2 + PP3
Case-109	Female	Han Chinese	CL	THBS1	Missense	chr15:39881204 A>G	c.1690A>G	p.Ser564Gly	rs200366954	1.99681E-4	1E-3	0.043(D)	0.57,0.844(P)	Benign	BS1 + BS2 + BP4
Case-109	Female	Han Chinese	CL	DIS3L2	Missense	chr2:233200559 A>C	c.2471A>C	p.Asp824Ala	rs1402286753	None	None	0.295,0.295,0.045(T,T,D)	0.001(B)	Likely Benign	BP4 + BP1 + PM2
Case-109	Female	Han Chinese	CL	NOTCH1	Missense	chr9:139390834 C>T	c.7357G>A	p.Val2453Met	rs574436740	None	None	0.119(T)	0.352(B)	Benign	BS1 + BS2 + BP6 + BP4 + BP1
Case-110	Female	Han Chinese	CP	GPC3	Missense	chrX:132838265 T>A	c.1069A>T	p.Ile357Phe	rs768405028	2.64901E-4	1.29999999999999E-3	0.087(T)	0.016(B)	Likely Benign	BP4 + BP1 + BP3 + PM2
Case-110	Female	Han Chinese	CP	FREM2	Missense	chr13:39261864 C>T	c.383C>T	p.Pro128Leu	rs114864077	1.99681E-4	1E-3	0.001(D)	0.855(P)	Likely Benign	BP4 + BP1 + PM2
Case-110	Female	Han Chinese	CP	BOC	Missense	chr3:113004304 G>A	c.3052G>A	p.Asp1018Asn	rs199688330	1.99681E-4	0	0.028(D)	0.004,0.003,0.001(B)	Uncertain Significance	PM2 + PP3
Case-110	Female	Han Chinese	CP	DOCK6	Missense	chr19:11314944 G>T	c.5152C>A	p.Arg1718Ser	None	None	None	0.001(D)	0.989,0.788,0.989(D,P,D)	Uncertain Significance	PM2 + PP3 + BP1
Case-110	Female	Han Chinese	CP	TMEM67	Missense	chr8:94772120 G>A	c.62G>A	p.Cys21Tyr	rs1430037577	None	None	0.006(D)	0.994(D)	Uncertain Significance	PM1 + PM2 + BP4
Case-110	Female	Han Chinese	CP	ZMPSTE24	Missense	chr1:40723952 G>A	c.9G>A	p.Met3Ile	None	None	None	0.052(T)	0.002(B)	Likely Benign	BP4 + BP1 + PM2
Case-110	Female	Han Chinese	CP	NUP188	Missense	chr9:131733185 T>A	c.1061T>A	p.Val354Glu	None	None	None	0.001(D)	0.773(P)	Uncertain Significance	PP3 + PM2 + BP1
Case-110	Female	Han Chinese	CP	NAA10	Missense	chrX:153195669 C>T	c.479G>A	p.Arg160Gln	rs797044789	None	None	0.088,0.086,0.184(T)	0.002(B)	Uncertain Significance	PM2 + PP2 + BP4
Case-110	Female	Han Chinese	CP	HSPG2	Missense	chr1:22182055 C>T	c.5818G>A	p.Ala1940Thr	rs145474376	None	None	0.492(T)	0.368(B)	Likely Benign	BP4 + BP1 + PM2
Case-110	Female	Han Chinese	CP	SOX2	Missense	chr3:181430236 G>A	c.88G>A	p.Ala30Thr	rs914783082	None	None	0.548(T)	0.001(B)	Likely Benign	BP4 + PM2
Case-110	Female	Han Chinese	CP	WDR35	Missense	chr2:20114030 G>T	c.3163C>A	p.Leu1055Met	rs780282324	None	None	0.003(D)	1.0,0.996(D)	Uncertain Significance	PM2
Case-110	Female	Han Chinese	CP	FGF11	Missense	chr17:7346010 G>A	c.506G>A	p.Arg169Gln	rs749341752	None	None	.,0.003,.,.,.(.,D,.,.,.)	0.997,0.965(D)	Likely Benign	BP1 + BP4 + PM2
Case-110	Female	Han Chinese	CP	POLR1C	Missense	chr6:43488700 G>A	c.836G>A	p.Arg279Gln	rs191582628	1.99681E-4	0	0.03,0.003,0.018(D)	0.997,0.998(D)	Pathogenic	PP5 + PM5 + PM2 + PP2
Case-110	Female	Han Chinese	CP	ABCA12	Missense	chr2:215802294 T>G	c.7482A>C	p.Lys2494Asn	None	None	None	0.508,0.503(T)	0.039,0.085(B)	Likely Benign	BP4 + BP3 + PM2
Case-110	Female	Han Chinese	CP	POLR1B	Missense	chr2:113305101 A>G	c.563A>G	p.Asn188Ser	rs200786382	7.98721999999999E-4	2E-3	0.485,0.263,0.536,0.535(T)	0.004,0.003,0.001,0.005(B)	Benign	BS1 + BS2 + BP4 + BP1
Case-111	Male	Han Chinese	CP	CHRNG	Missense	chr2:233407134 T>C	c.508T>C	p.Ser170Pro	rs201865286	1.99681E-4	1E-3	0.002(D)	0.98,0.995(D)	Uncertain Significance	PP3 + PM2 + PP2
Case-111	Male	Han Chinese	CP	BMPR2	Missense	chr2:203417463 A>G	c.1438A>G	p.Ile480Val	rs756724537	None	None	0.052,0.361(T)	0.054,0.108(B)	Uncertain Significance	PM1 + PM2 + BP4
Case-111	Male	Han Chinese	CP	NSDHL	Missense	chrX:152018813 A>G	c.113A>G	p.Lys38Arg	rs192455721	7.94702E-4	3.8999999999999898E-3	0.832,0.832,0.729(T)	0.004(B)	Benign	BS1 + BS2 + BP4 + BP1
Case-111	Male	Han Chinese	CP	HSPG2	Missense	chr1:22157724 C>T	c.11549G>A	p.Arg3850Gln	rs144525987	None	None	0.294(T)	0.001,0.002(B)	Likely Benign	BP4 + BP1 + PM2
Case-111	Male	Han Chinese	CP	HSPG2	Missense	chr1:22150672 G>A	c.12844C>T	p.Arg4282Cys	rs774968589	None	None	0.057(T)	0.523,0.407(P,B)	Uncertain Significance	PM2 + BP1
Case-111	Male	Han Chinese	CP	FGF6	Missense	chr12:4554498 A>C	c.239T>G	p.Val80Gly	None	None	None	0.384(T)	0.142(B)	Likely Benign	BP1 + BP4 + PM2
Case-111	Male	Han Chinese	CP	BMP8A	Missense	chr1:39988099 G>A	c.893G>A	p.Arg298Gln	rs146607525	3.39457E-3	0	0.018(D)	0.171(B)	Benign	BS1 + BS2 + BP4 + BP1
Case-111	Male	Han Chinese	CP	RYR1	Missense	chr19:39014556 C>T	c.10442C>T	p.Ala3481Val	rs370630840	1.99681E-4	1E-3	0.163(T)	0.036(B)	Likely Benign	BP4 + PM2 + PP2
Case-111	Male	Han Chinese	CP	SHROOM3	Missense	chr4:77662159 G>C	c.2833G>C	p.Asp945His	None	None	None	0.001(D)	0.999,0.998,0.997(D)	Likely Benign	BP1 + BP4 + PM2
Case-111	Male	Han Chinese	CP	RYR1	Missense	chr19:38964290 G>T	c.4039G>T	p.Gly1347Cys	None	None	None	0.05(D)	0.685,0.986(P,D)	Uncertain Significance	PM1 + PM2
Case-111	Male	Han Chinese	CP	SUMO1	Missense	chr2:203084814 T>C	c.28A>G	p.Thr10Ala	None	None	None	0.291,0.291,0.192,0.341,0.464(T)	0.0(B)	Likely Benign	BP4 + BP1 + PM2
Case-111	Male	Han Chinese	CP	PLCG1	Missense	chr20:39766312 G>T	c.31G>T	p.Gly11Cys	rs751060774	None	None	0.004(D)	0.758(P)	Uncertain Significance	PM2 + PP2
Case-111	Male	Han Chinese	CP	KIAA0586	Missense	chr14:58954643 A>G	c.3502A>G	p.Thr1168Ala	rs773967297	None	None	0.333,.,.,.,0.394,0.395(T,.,.,.,T,T)	0.0,0.0,0.002,0.005,0.001,0.001(B)	Likely Benign	BP4 + BP1 + PM2
Case-111	Male	Han Chinese	CP	C2CD3	Missense	chr11:73796005 T>C	c.3921A>G	p.Ile1307Met	rs781137895	None	None	0.026,0.034,0.04(D)	0.487(P)	Likely Benign	BP4 + BP1 + PM2
Case-111	Male	Han Chinese	CP	CEP290	Missense	chr12:88474058 C>A	c.5127G>T	p.Gln1709His	rs757738553	None	None	0.012,0.013,0.012(D)	0.532(P)	Likely Benign	BP4 + BP6 + BP1 + PM2
Case-112	Female	Han Chinese	CP	CEP290	Missense	chr12:88508296 C>T	c.1953G>A	p.Met651Ile	rs1402439930	None	None	0.296,0.297,.,.(T,T,.,.)	0.058,0.16(B)	Likely Benign	BP4 + BP1 + PM2
Case-112	Female	Han Chinese	CP	SRCAP	Missense	chr16:30727634 C>T	c.2651C>T	p.Thr884Ile	rs748447295	None	None	0.001,.(D,.)	0.241,0.929,0.958(B,D,D)	Benign	BS1 + BS2 + BP4 + BP1
Case-112	Female	Han Chinese	CP	ATN1	Missense	chr12:7044924 T>C	c.494T>C	p.Phe165Ser	None	None	None	0.001(D)	0.009,0.006(B)	Likely Benign	BP4 + BP1 + PM2
Case-112	Female	Han Chinese	CP	WDPCP	Missense	chr2:63631539 G>A	c.1079C>T	p.Ser360Leu	rs141011629	3.9936099999999901E-4	2E-3	0.002(D)	0.65,0.997,0.742,0.292(P,D,P,B)	Likely Benign	BP4 + BP1 + PM2
Case-112	Female	Han Chinese	CP	SPRY4	Missense	chr5:141694021 G>T	c.722C>A	p.Ser241Tyr	rs139512218	2.39617E-3	0	0.001(D)	0.964(D)	Benign	BS1 + BS2 + BP4 + BS3 + BP1 + PS3
Case-112	Female	Han Chinese	CP	SALL4	Missense	chr20:50408355 G>C	c.667C>G	p.Gln223Glu	None	None	None	0.0(D)	0.991(D)	Uncertain Significance	PM2 + BP1
Case-112	Female	Han Chinese	CP	TCF7L2	Missense	chr10:114711335 C>G	c.350C>G	p.Pro117Arg	None	None	None	0.001,0.001,0.001,0.001,0.001,0.001,0.002,0.001,0.001,.,0.001,0.001,0.001,.,0.001(D,D,D,D,D,D,D,D,D,.,D,D,D,.,D)	0.351,0.985,0.937,0.02,0.015,0.142,0.082,0.826,0.091,0.142,0.584,0.726,0.026,0.187,0.041,0.026(B,D,D,B,B,B,B,P,B,B,P,P,B,B,B,B)	Uncertain Significance	PM2 + BP1
Case-112	Female	Han Chinese	CP	DNMT3B	Inframe InDel	chr20:31374349 GCACAGGCCTTCC>G	c.350_361delACAGGCCTTCCC	p.His117_Ser120del	None	None	None	None	None	Uncertain Significance	PM4 + PM2 + BP4
Case-112	Female	Han Chinese	CP	MED12	Inframe InDel	chrX:70361097 A>ACAG	c.6306_6308dupGCA	p.Gln2103dup	rs777164189	None	None	None	None	Benign	BS1 + BS2 + BP6
Case-112	Female	Han Chinese	CP	ARHGAP29	Frameshift	chr1:94654818 AG>A	c.1529delC	p.Ser510fs	None	None	None	None	None	Likely Pathogenic	PVS1 + PM2
Case-112	Female	Han Chinese	CP	CFAP57	Missense	chr1:43638548 A>C	c.124A>C	p.Asn42His	None	None	None	0.125,0.229,.,0.231(T,T,.,T)	0.076(B)	Likely Benign	BP4 + PM2
Case-112	Female	Han Chinese	CP	CC2D2A	Missense	chr4:15482353 T>A	c.149T>A	p.Met50Lys	rs765810643	None	None	0.237(T)	0.919,0.814(D,P)	Likely Benign	BP6 + BP4 + PM2
Case-112	Female	Han Chinese	CP	FLNA	Missense	chrX:153591128 G>C	c.2305C>G	p.Pro769Ala	None	None	None	0.091,.,0.091,.,0.09,0.088(T,.,T,.,T,T)	0.747,0.401(P,B)	Uncertain Significance	PM2 + PP3 + BP1
Case-112	Female	Han Chinese	CP	FZD1	Missense	chr7:90894287 C>G	c.92C>G	p.Ala31Gly	None	None	None	0.382(T)	0.009(B)	Likely Benign	BP4 + BP1 + BP3 + PM2
Case-112	Female	Han Chinese	CP	C2CD3	Start site	chr11:73881837 T>C	c.1A>G	p.Met1?	rs756370832	None	None	0.0(D)	0.931,0.969(D)	Likely Pathogenic	PVS1 + PM2
Case-112	Female	Han Chinese	CP	GNAI3	Start site	chr1:110091331 C>CCCG	c.-3_-1dupGCC	None	rs754843961	None	None	None	None	Likely Benign	BS2
Case-113	Female	Han Chinese	CP	HSPG2	Splicing	chr1:22211652 TG>T	c.1211-3delC	None	rs753673630	None	None	None	None	Uncertain Significance	PM2 + BP4
Case-113	Female	Han Chinese	CP	COL2A1	Splicing	chr12:48389709 C>T	c.610-7G>A	None	rs7967258	1.89696E-2	0	None	None	Benign	BA1 + BP6 + BP4
Case-113	Female	Han Chinese	CP	RYR1	Splicing	chr19:39010101 G>A	c.10259+7G>A	None	rs143752962	5.5910500000000002E-3	1E-3	None	None	Benign	BP6 + BS1 + BS2 + BP4
Case-113	Female	Han Chinese	CP	FGF3	Splicing	chr11:69625473 G>A	c.325-5C>T	None	rs61749187	1.33785999999999E-2	0	None	None	Benign	BS1 + BS2 + BP4 + BP6
Case-113	Female	Han Chinese	CP	NEB	Missense	chr2:152408302 T>C	c.19894A>G	p.Lys6632Glu	rs765189771	None	None	0.717,1.0,.,1.0,0.717,0.773,.,.(T,T,.,T,T,T,.,.)	0.469,0.977(P,D)	Likely Benign	BP4 + BP6 + BP1 + PM2
Case-113	Female	Han Chinese	CP	CFAP57	Missense	chr1:43681026 G>A	c.2030G>A	p.Arg677Gln	rs143889464	1.99681E-4	0	0.143,.(T,.)	None	Likely Benign	BP4 + PM2
Case-114	Male	Han Chinese	CP	KIAA0586	Missense	chr14:58954643 A>G	c.3502A>G	p.Thr1168Ala	rs773967297	None	None	0.333,.,.,.,0.394,0.395(T,.,.,.,T,T)	0.0,0.0,0.002,0.005,0.001,0.001(B)	Likely Benign	BP4 + BP1 + PM2
Case-114	Male	Han Chinese	CP	TGFB1	Missense	chr19:41847933 A>T	c.715T>A	p.Phe239Ile	rs569594975	1.99681E-4	1E-3	0.896(T)	0.002(B)	Likely Benign	BP4 + PM1 + PM2
Case-114	Male	Han Chinese	CP	NUP188	Splicing	chr9:131744817 TTCTCTC>T	c.1517-8_1517-3delTCTCTC	None	rs779184817	None	None	None	None	Likely Benign	BP4 + PM2
Case-114	Male	Han Chinese	CP	HSPG2	Missense	chr1:22167604 G>A	c.9506C>T	p.Ala3169Val	rs538263312	5.9904200000000004E-4	3.0000000000000001E-3	0.015(D)	0.487,0.254(P,B)	Likely Benign	BP4 + BP1 + PM2
Case-114	Male	Han Chinese	CP	NOTCH1	Missense	chr9:139396485 C>G	c.5440G>C	p.Gly1814Arg	rs201968456	None	None	0.392(T)	0.512(P)	Uncertain Significance	PP3 + PM2 + BP1
Case-114	Male	Han Chinese	CP	MAGEL2	Missense	chr15:23892321 G>C	c.569C>G	p.Ala190Gly	rs546001754	3.9936099999999901E-4	2E-3	None	None	Benign	BS1 + BS2 + BP4 + BP6 + BP1
Case-114	Male	Han Chinese	CP	SOX9	Missense	chr17:70118880 A>T	c.452A>T	p.Lys151Met	None	None	None	0.0(D)	0.87(P)	Likely Pathogenic	PM1 + PM5 + PP3 + PM2
Case-114	Male	Han Chinese	CP	NFASC	Missense	chr1:204950996 G>A	c.2318G>A	p.Arg773Gln	rs139205012	1.19808E-3	1E-3	0.074,0.281,0.282,0.282,0.074,0.281,0.282,0.155(T)	0.172,0.373,0.076,0.085,0.212,0.682,0.076(B,B,B,B,B,P,B)	Benign	BS1 + BS2 + BP4 + BP1
Case-114	Male	Han Chinese	CP	ZSWIM6	Inframe InDel	chr5:60628249 CGCGGCG>C	c.163_168delGCGGCG	p.Ala55_Ala56del	rs779283808	None	None	None	None	Likely Benign	BS2 + BP6
Case-114	Male	Han Chinese	CP	LTBP1	Inframe InDel	chr2:33172688 A>ACCG	c.316_318dupCCG	p.Pro106dup	rs538338631	2.1964900000000002E-3	4.0000000000000001E-3	None	None	Uncertain Significance	PM2 + BP4
Case-114	Male	Han Chinese	CP	BMP8B	Missense	chr1:40254064 G>T	c.94C>A	p.Pro32Thr	rs1048781310	None	None	0.328,0.306(T)	0.066(B)	Likely Benign	BP4 + BP1 + BP3 + PM2
Case-114	Male	Han Chinese	CP	MASP1	Missense	chr3:186980464 C>A	c.282G>T	p.Glu94Asp	rs759255581	None	None	0.067,0.05,0.22,0.197,0.247(T,D,T,T,T)	0.075,0.025,0.131,0.062(B)	Likely Benign	BP4 + BP1 + PM2
Case-114	Male	Han Chinese	CP	SRCAP	Splicing	chr16:30719040 A>G	c.633+7A>G	None	None	None	None	None	None	Likely Benign	BP4 + PM2
Case-114	Male	Han Chinese	CP	CNOT2	Splicing	chr12:70735884 C>T	c.1179-3C>T	None	rs566631770	1.99681E-4	1E-3	None	None	Benign	BS1 + BS2 + BP4
Case-114	Male	Han Chinese	CP	UGT1A9	Stop site	chr2:234581306 T>G	c.726T>G	p.Tyr242*	rs66915469	5.9904200000000004E-4	3.0000000000000001E-3	None	None	Likely Pathogenic	PVS1 + PM2
Case-114	Male	Han Chinese	CP	WDR19	Missense	chr4:39226559 G>A	c.1535G>A	p.Arg512Gln	rs537283735	1.99681E-4	1E-3	0.094(T)	0.273(B)	Uncertain Significance	PM2 + BP4
Case-114	Male	Han Chinese	CP	CHN2	Missense	chr7:29332562 C>T	c.71C>T	p.Pro24Leu	rs755085690	None	None	0.003(D)	0.0(B)	Likely Benign	BP4 + BP1 + PM2
Case-114	Male	Han Chinese	CP	ALX3	Missense	chr1:110604170 G>A	c.610C>T	p.Arg204Cys	rs1199055481	None	None	0.0(D)	0.999(D)	Likely Pathogenic	PP3 + PM1 + PM2
Case-114	Male	Han Chinese	CP	STIL	Missense	chr1:47767944 G>A	c.227C>T	p.Ser76Leu	rs147160336	None	None	0.847,0.847,0.83,0.853,0.983,1.0(T)	0.0(B)	Likely Benign	BP4 + BP1 + PM2
Case-114	Male	Han Chinese	CP	IGF1R	Missense	chr15:99500336 C>T	c.3769C>T	p.Pro1257Ser	rs1413077368	None	None	0.0(D)	1.0,0.998(D)	Uncertain Significance	PP3 + PM2
Case-114	Male	Han Chinese	CP	KDM6A	Missense	chrX:44928980 G>A	c.2236G>A	p.Ala746Thr	rs181083704	2.64901E-4	1.29999999999999E-3	.,.,.,.,0.485(.,.,.,.,T)	0.074,0.991,0.008,0.009,0.444,0.005(B,D,B,B,B,B)	Benign	BS1 + BS2 + BP4
Case-115	Male	Han Chinese	CL	PAX3	Missense	chr2:223065931 C>T	c.1480G>A	p.Asp494Asn	rs770658594	None	None	1.0(T)	0.001(B)	Likely Benign	BP4 + BP3 + PM2 + PP2
Case-115	Male	Han Chinese	CL	HRAS	Missense	chr11:533501 G>C	c.83C>G	p.Pro28Arg	None	None	None	None	None	Likely Benign	BP4 + BP6 + PM2
Case-115	Male	Han Chinese	CL	EMG1	Missense	chr12:7080141 G>T	c.55G>T	p.Ala19Ser	rs369617092	None	None	None	0.0(B)	Likely Benign	BP4 + BP1 + PM2
Case-115	Male	Han Chinese	CL	FLNB	Splicing	chr3:58090803 G>A	c.1611-4G>A	None	rs73074072	1.9568700000000001E-2	0	None	None	Benign	BA1 + BP6 + BP4
Case-115	Male	Han Chinese	CL	HS6ST1	Missense	chr2:129076100 T>C	c.38A>G	p.Glu13Gly	None	None	None	0.016(D)	0.932(D)	Uncertain Significance	PM2
Case-115	Male	Han Chinese	CL	TMEM67	Missense	chr8:94792893 G>A	c.787G>A	p.Ala263Thr	None	None	None	0.815,0.847,0.714(T)	0.004,0.001(B)	Likely Benign	BP4 + PM1 + PM2
Case-115	Male	Han Chinese	CL	ASXL1	Missense	chr20:31023472 A>G	c.2957A>G	p.Asn986Ser	rs145132837	3.9936099999999901E-4	0	.,0.151,.,0.148(.,T,.,T)	0.005(B)	Benign	BP6 + BS1 + BS2 + BP4 + BP1 + BP3
Case-115	Male	Han Chinese	CL	ZSWIM6	Inframe InDel	chr5:60628249 CGCG>C	c.166_168delGCG	p.Ala56del	rs1355632102	None	None	None	None	Likely Benign	BP6
Case-115	Male	Han Chinese	CL	PIEZO2	Missense	chr18:10773571 C>T	c.2549G>A	p.Ser850Asn	None	None	None	0.107,.,.,.,.(T,.,.,.,.)	0.002(B)	Likely Benign	BP4 + BP1 + PM2
Case-115	Male	Han Chinese	CL	TGFB2	Missense	chr1:218520090 C>T	c.47C>T	p.Thr16Met	rs1173342696	None	None	0.012,0.027(D)	0.584,0.824,0.916(P,P,D)	Uncertain Significance	PM2 + BP4
Case-115	Male	Han Chinese	CL	THBS1	Splicing	chr15:39886402 G>A	c.3365+5G>A	None	rs185847032	3.9936099999999901E-4	2E-3	None	None	Likely Benign	BS1 + BS2 + PP3
Case-115	Male	Han Chinese	CL	CEP120	Splicing	chr5:122708474 A>T	c.2359-8T>A	None	rs570367630	1.99681E-4	1E-3	None	None	Likely Benign	BP4 + BP6 + PM2
Case-115	Male	Han Chinese	CL	STAG2	Splicing	chrX:123199993 A>ATT	c.2097-6_2097-5dupTT	None	rs777312886	None	None	None	None	Benign	BA1 + BP4
Case-115	Male	Han Chinese	CL	NUP188	Splicing	chr9:131735536 T>C	c.1203+8T>C	None	rs775850317	None	None	None	None	Likely Benign	BP4 + PM2
Case-116	Female	Han Chinese	CL	WDR11	Missense	chr10:122662613 C>T	c.2800C>T	p.His934Tyr	rs185255081	3.9936099999999901E-4	2E-3	0.674(T)	0.369,0.292,0.023,0.219(B)	Likely Benign	BP4 + BP6 + PM2
Case-116	Female	Han Chinese	CL	WDPCP	Missense	chr2:63713717 G>A	c.212C>T	p.Thr71Ile	rs752047428	None	None	0.331,0.349(T)	0.007,0.024(B)	Likely Benign	BP4 + BP1 + PM2
Case-116	Female	Han Chinese	CL	PIK3CG	Missense	chr7:106509186 C>T	c.1180C>T	p.Leu394Phe	None	None	None	0.006(D)	0.946(D)	Uncertain Significance	PP3 + PM2 + BP1
Case-116	Female	Han Chinese	CL	TRRAP	Missense	chr7:98553808 G>C	c.5956G>C	p.Val1986Leu	None	None	None	0.166,0.175,.,.(T,T,.,.)	0.02,0.008,0.008(B)	Likely Benign	BP1 + BP4 + PM2
Case-116	Female	Han Chinese	CL	HOXA2	Missense	chr7:27141780 C>G	c.340G>C	p.Ala114Pro	None	None	None	0.463(T)	0.003(B)	Likely Benign	BP1 + BP4 + PM2
Case-116	Female	Han Chinese	CL	CTNNB1	Missense	chr3:41266062 C>T	c.59C>T	p.Ala20Val	rs757325337	None	None	0.223,0.313,0.48,0.313,0.313,0.31,0.313,0.163,0.166(T)	0.001(B)	Uncertain Significance	PM1 + PM2 + BP4
Case-116	Female	Han Chinese	CL	IFT52	Missense	chr20:42264639 A>G	c.997A>G	p.Thr333Ala	rs147813586	1.99681E-4	1E-3	0.398(T)	0.0(B)	Likely Benign	BP4 + PM2
Case-116	Female	Han Chinese	CL	TGFB3	Missense	chr14:76437971 C>T	c.443G>A	p.Arg148Gln	rs776388495	None	None	0.048,0.015(D)	0.984(D)	Uncertain Significance	PM2 + PP3
Case-116	Female	Han Chinese	CL	EFTUD2	Missense	chr17:42941073 C>T	c.1363G>A	p.Gly455Ser	rs201465523	None	None	0.002,.,.,0.002(D,.,.,D)	1.0(D)	Benign	BS1 + BS2 + BP6 + BP4
Case-116	Female	Han Chinese	CL	MN1	Inframe InDel	chr22:28195606 T>TGCTGCTGCTGCTGCTGGG	c.908_925dupCCCAGCAGCAGCAGCAGC	p.Pro303_Gln308dup	rs775711200	None	None	None	None	Benign	BS1 + BS2 + BP6
Case-116	Female	Han Chinese	CL	HOXA2	Missense	chr7:27141777 C>G	c.343G>C	p.Ala115Pro	None	None	None	0.068(T)	0.38(B)	Likely Benign	BP1 + BP4 + PM2
Case-116	Female	Han Chinese	CL	CDON	Missense	chr11:125880287 C>T	c.1501G>A	p.Glu501Lys	rs761054118	None	None	0.058,0.025(T,D)	0.37,0.253(B)	Likely Benign	BP1 + BP6 + PM2
Case-116	Female	Han Chinese	CL	KMT2D	Missense	chr12:49434871 T>C	c.6682A>G	p.Thr2228Ala	rs750815710	None	None	0.047(D)	0.0(B)	Benign	BS2 + BP4 + BP1
Case-116	Female	Han Chinese	CL	TRAPPC9	Missense	chr8:140922528 C>G	c.3121G>C	p.Asp1041His	rs144046998	5.9904200000000004E-4	3.0000000000000001E-3	0.001(D)	0.966,0.997,0.991,0.943(D)	Uncertain Significance	PM2 + PM6 + PP3
Case-116	Female	Han Chinese	CL	ZSWIM6	Missense	chr5:60628422 G>A	c.323G>A	p.Arg108His	rs1478010760	None	None	0.001(D)	0.991(D)	Uncertain Significance	PM2 + PP2
Case-116	Female	Han Chinese	CL	PDGFRA	Missense	chr4:55141054 C>T	c.1700C>T	p.Pro567Leu	rs201503614	None	None	0.059(T)	0.55,0.998(P,D)	Uncertain Significance	PM1 + PM2
Case-116	Female	Han Chinese	CL	ACVR1B	Missense	chr12:52370135 C>T	c.356C>T	p.Pro119Leu	rs200497301	3.9936099999999901E-4	2E-3	0.174,0.098,0.133,0.004,0.105,0.106(T,T,T,D,T,T)	0.005,0.001,0.005,0.013(B)	Benign	BS1 + BS2 + BP4 + PP2
Case-116	Female	Han Chinese	CL	MKS1	Missense	chr17:56283726 C>T	c.1423G>A	p.Glu475Lys	rs368535131	3.9936099999999901E-4	2E-3	None	None	Benign	BP4 + BP6 + BP1 + BP3 + PM2
Case-117	Male	Han Chinese	CP	HYLS1	Inframe InDel	chr11:125770155 CCTT>C	c.896_898delCTT	p.Ser299del	rs771348153	None	None	None	None	Uncertain Significance	PVS1 + PM2
Case-117	Male	Han Chinese	CP	PHF8	Missense	chrX:53989345 T>C	c.2579A>G	p.Asp860Gly	None	None	None	None	None	Uncertain Significance	PM2 + BP1
Case-117	Male	Han Chinese	CP	LTBP1	Missense	chr2:33335689 G>A	c.904G>A	p.Gly302Ser	rs1282588906	None	None	0.27(T)	0.01(B)	Likely Benign	BP4 + BP1 + PM2
Case-117	Male	Han Chinese	CP	KLF4	Missense	chr9:110249801 G>A	c.874C>T	p.Pro292Ser	rs1337270879	None	None	0.056(T)	0.112,0.043(B)	Likely Benign	BP4 + BP1 + BP3 + PM2
Case-117	Male	Han Chinese	CP	GPC3	Missense	chrX:132888182 C>T	c.359G>A	p.Arg120His	rs148021273	5.2980099999999902E-4	1.29999999999999E-3	0.005,0.008,.(D,D,.)	0.985,0.983,0.985,0.985(D)	Benign	BP6 + BS1 + BS2 + BP4 + BP1
Case-117	Male	Han Chinese	CP	PIEZO2	Missense	chr18:10791218 A>C	c.1863T>G	p.Ser621Arg	None	None	None	0.074,.,.,.(T,.,.,.)	None	Likely Benign	BP4 + BP1 + PM2
Case-117	Male	Han Chinese	CP	FRAS1	Missense	chr4:79301138 A>G	c.3551A>G	p.Lys1184Arg	rs762177477	None	None	0.449,.(T,.)	0.003,0.002(B)	Likely Benign	BP4 + BP1 + PM2
Case-117	Male	Han Chinese	CP	SCARF2	Splicing	chr22:20786279 C>CGAGCA	c.174-9_174-5dupTGCTC	None	None	None	None	None	None	Uncertain Significance	PM2 + BP4
Case-117	Male	Han Chinese	CP	PGAP3	Splicing	chr17:37829126 G>A	c.900-7C>T	None	None	None	None	None	None	Likely Benign	BP4 + PM2
Case-117	Male	Han Chinese	CP	STAG2	Splicing	chrX:123184949 CTTT>C	c.1018-5_1018-3delTTT	None	rs760262624	None	None	None	None	Benign	BS1 + BS2
Case-117	Male	Han Chinese	CP	GLI2	Splicing	chr2:121726286 A>G	c.644-4A>G	None	rs553802867	None	None	None	None	Likely Benign	BP4 + PM2
Case-117	Male	Han Chinese	CP	DDX59	Missense	chr1:200618312 A>G	c.1357T>C	p.Cys453Arg	None	None	None	0.042,0.017,0.077,0.036(D,D,T,D)	0.901,0.823(P)	Uncertain Significance	PM2 + BP1
Case-117	Male	Han Chinese	CP	COG1	Missense	chr17:71197323 G>C	c.1357G>C	p.Glu453Gln	rs62621249	5.0319500000000003E-2	0	.,0.136(.,T)	0.245,0.135,0.245(B)	Benign	BA1 + BP4 + BP6 + BP1
Case-117	Male	Han Chinese	CP	RYR1	Missense	chr19:38951146 A>G	c.2492A>G	p.Glu831Gly	None	None	None	0.488,0.484,0.48(T)	0.647,0.599(P)	Uncertain Significance	PM2 + PP2 + PP3
Case-117	Male	Han Chinese	CP	RYR1	Missense	chr19:39002913 G>A	c.9262G>A	p.Val3088Met	rs145044872	7.98721999999999E-4	0	0.001,.,0.001(D,.,D)	0.998,0.998,0.994(D)	Likely Benign	BP4 + BP6 + PM2 + PP2
Case-117	Male	Han Chinese	CP	ARHGAP29	Missense	chr1:94639463 A>T	c.3748T>A	p.Phe1250Ile	None	None	None	0.026(D)	0.214(B)	Likely Benign	BP4 + PM2
Case-117	Male	Han Chinese	CP	FAM20C	Missense	chr7:193413 G>C	c.214G>C	p.Ala72Pro	None	None	None	0.268(T)	0.908(P)	Uncertain Significance	PM2 + BP4
Case-118	Female	Han Chinese	CL	FGF5	Inframe InDel	chr4:81207686 G>GAGC	c.671_673dupAGC	p.Gln224dup	rs34623167	1.03833999999999E-2	0	None	None	Likely Benign	BS1 + BS2 + PM4
Case-118	Female	Han Chinese	CL	CTNND1	Missense	chr11:57569258 C>T	c.1010C>T	p.Ala337Val	rs765137672	None	None	0.038,0.036,0.036,0.26,0.038,0.058,0.027,0.034,0.036,0.035,0.027,0.027,0.038,0.025,0.093,0.058,0.058,0.055,0.038,0.101,0.026,0.089,0.004,0.12,0.003,0.096,0.1,0.024,0.023,0.027,0.058,0.036,0.0(D,D,D,T,D,T,D,D,D,D,D,D,D,D,T,T,T,T,D,T,D,T,D,T,D,T,T,D,D,D,T,D,D)	0.028,0.05,0.023,0.09,0.05,0.05,0.192,0.05,0.012(B)	Benign	BS1 + BS2 + BP1 + BP4
Case-118	Female	Han Chinese	CL	PIEZO2	Splicing	chr18:10718193 G>A	c.4915+5C>T	None	None	None	None	None	None	Likely Benign	BP4 + PM2
Case-118	Female	Han Chinese	CL	NBAS	Splicing	chr2:15427194 T>C	c.5138+3A>G	None	None	None	None	None	None	Likely Benign	PM2 + BP4
Case-118	Female	Han Chinese	CL	GSK3A	Splicing	chr19:42736838 AG>A	c.1099-5delC	None	rs373697675	9.9840299999999905E-4	4.0000000000000001E-3	None	None	Benign	BS1 + BS2 + BP4
Case-118	Female	Han Chinese	CL	C2CD3	Missense	chr11:73796780 C>T	c.3793G>A	p.Val1265Ile	rs747037639	None	None	0.479,0.538,0.595(T)	0.0(B)	Likely Benign	BP4 + BP1 + PM2
Case-118	Female	Han Chinese	CL	COLEC10	Missense	chr8:120079609 T>G	c.89T>G	p.Ile30Ser	None	None	None	0.38(T)	0.007(B)	Uncertain Significance	PM2 + BP4
Case-118	Female	Han Chinese	CL	NEB	Missense	chr2:152553741 T>A	c.1391A>T	p.Glu464Val	None	None	None	0.061,1.0,.,1.0,0.061,.,.(T,T,.,T,T,.,.)	0.906,0.597(P)	Uncertain Significance	PM2 + BP1
Case-118	Female	Han Chinese	CL	PIK3CG	Missense	chr7:106508095 C>G	c.89C>G	p.Ala30Gly	rs61757719	1.99681E-4	1E-3	1.0(T)	0.0(B)	Likely Benign	BP4 + BP1 + PM2
Case-118	Female	Han Chinese	CL	AXIN1	Missense	chr16:341253 G>A	c.2231C>T	p.Pro744Leu	None	None	None	0.035(D)	0.072(B)	Likely Benign	BP1 + BP4 + PM2
Case-119	Female	Han Chinese	CP	FZD8	Inframe InDel	chr10:35928369 GCCCCCGCCGCCGCCCGGC>G	c.1971_1988delGCCGGGCGGCGGCGGGGG	p.Pro658_Gly663del	rs751320601	None	None	None	None	Likely Benign	BS1 + BS2 + PM4
Case-119	Female	Han Chinese	CP	FRAS1	Missense	chr4:79284807 G>A	c.2563G>A	p.Gly855Arg	None	None	None	0.061,.(T,.)	0.167,0.266(B)	Likely Benign	BP1 + BP4 + PM2
Case-119	Female	Han Chinese	CP	CTNND1	Missense	chr11:57569372 T>C	c.1124T>C	p.Leu375Pro	None	None	None	0.0(D)	0.999,0.999,0.998,0.999,0.999,0.999,1.0,0.999,0.998(D)	Uncertain Significance	PP3 + PM2 + BP1
Case-119	Female	Han Chinese	CP	EDNRA	Missense	chr4:148407089 A>G	c.256A>G	p.Ile86Val	rs192190120	5.9904200000000004E-4	0	0.274,1.0,0.274(T)	0.009,0.047,0.003(B)	Benign	BS1 + BS2 + BP4 + BP6
Case-119	Female	Han Chinese	CP	HSPG2	Frameshift	chr1:22156544 G>GTC	c.11713_11714dupGA	p.Asp3905fs	None	None	None	None	None	Likely Pathogenic	PVS1 + PM2
Case-119	Female	Han Chinese	CP	GLI1	Missense	chr12:57858576 C>A	c.314C>A	p.Ser105Tyr	rs139570630	1.3977600000000001E-3	0	0.0(D)	0.999(D)	Likely Benign	BP4 + BP6 +BP1 + PM2
Case-119	Female	Han Chinese	CP	CHD7	Missense	chr8:61654107 A>T	c.116A>T	p.Gln39Leu	None	None	None	0.004,0.01,0.003(D)	0.346(B)	Uncertain Significance	PM2 + BP1
Case-119	Female	Han Chinese	CP	DVL1	Missense	chr1:1271853 G>C	c.1682C>G	p.Pro561Arg	rs113005319	8.3865799999999907E-3	0	0.636,0.399,.(T,T,.)	0.146,0.166,0.078(B)	Benign	BS1 + BS2 + BP4 + BP6 +BP1
Case-119	Female	Han Chinese	CP	RARB	Missense	chr3:25636095 G>C	c.1097G>C	p.Arg366Thr	None	None	None	0.029,0.044,0.026,0.044(D)	0.996(D)	Uncertain Significance	PM1 + PP3 + PM2
Case-119	Female	Han Chinese	CP	PIEZO2	Missense	chr18:10762996 C>T	c.2972G>A	p.Cys991Tyr	None	None	None	0.0,.,.,.(D,.,.,.)	0.998(D)	Uncertain Significance	PP3 + PM2 + BP1
Case-119	Female	Han Chinese	CP	WDR11	Missense	chr10:122630757 C>T	c.1370C>T	p.Thr457Met	rs778620914	None	None	0.002,.(D,.)	0.274(B)	Uncertain Significance	PM2 + BP4
Case-119	Female	Han Chinese	CP	NEB	Missense	chr2:152468776 T>C	c.11729A>G	p.Asp3910Gly	rs35740585	7.3881800000000003E-3	0	0.029,0.286,.,0.339,0.029,.,.(D,T,.,T,D,.,.)	0.09(B)	Benign	BP6 + BS1 + BS2 + BP4 + BP1
Case-120	Male	Han Chinese	CP	DVL2	Missense	chr17:7131084 A>G	c.1121T>C	p.Ile374Thr	rs780177279	None	None	0.0,.(D,.)	0.878,0.993(P,D)	Likely Benign	BP1 + BP4 + PM2
Case-120	Male	Han Chinese	CP	PARN	Missense	chr16:14540919 C>T	c.1690G>A	p.Val564Ile	rs35722504	5.9904199999999902E-3	0	0.079,0.08,0.083,0.053(T)	0.026,0.006,0.006(B)	Benign	BS1 + BS2 + BP4 + BP6 + BP1
Case-120	Male	Han Chinese	CP	HSPG2	Missense	chr1:22207879 C>T	c.1774G>A	p.Val592Ile	rs375066928	None	None	0.306(T)	0.002(B)	Likely Benign	BP4 + BP1 + PM2
Case-120	Male	Han Chinese	CP	TBX10	Missense	chr11:67401721 C>T	c.488G>A	p.Arg163His	rs151337371	1.99681E-4	0	0.001(D)	0.904(P)	Uncertain Significance	PM2 + BP4
Case-120	Male	Han Chinese	CP	SLC35D1	Missense	chr1:67518534 C>T	c.244G>A	p.Ala82Thr	rs10157422	0.10423300000000001	0	0.107(T)	0.061,0.109(B)	Benign	BA1 + BP4 + BP6 + BP1
Case-120	Male	Han Chinese	CP	GAB1	Missense	chr4:144387264 T>G	c.1902T>G	p.Phe634Leu	rs774496541	None	None	0.319,0.341,0.368(T)	0.057,0.003(B)	Likely Benign	BP4 + BP1 + PM2
Case-120	Male	Han Chinese	CP	APC	Missense	chr5:112175240 G>C	c.3949G>C	p.Glu1317Gln	rs1801166	2.9952099999999899E-3	0	0.154(T)	0.003(B)	Benign	BP6 + BS1 + BS2 + BP4 + BP1
Case-120	Male	Han Chinese	CP	PTCH1	Splicing	chr9:98242669 C>T	c.945+3G>A	None	rs775144388	None	None	None	None	Likely Benign	BP4 + PM2
Case-120	Male	Han Chinese	CP	DAG1	Splicing	chr3:49508481 AAGTT>A	c.-336+4_-336+7delAGTT	None	rs1458755857	None	None	None	None	Uncertain Significance	PM2
Case-120	Male	Han Chinese	CP	WDR35	Missense	chr2:20174307 C>A	c.658G>T	p.Val220Leu	rs746602378	None	None	0.072,0.069(T)	0.006,0.001(B)	Likely Benign	BP4 + PM2
Case-121	Female	Han Chinese	CLP	ARHGAP31	Missense	chr3:119120777 A>G	c.1178A>G	p.Lys393Arg	rs574813801	1.99681E-4	1E-3	0.018(D)	0.11(B)	Benign	BS1 + BS2 + BP4 + BP1 + BP6
Case-121	Female	Han Chinese	CLP	THBS1	Missense	chr15:39885309 G>A	c.2876G>A	p.Arg959Gln	rs562056645	3.9936099999999901E-4	2E-3	0.545(T)	0.007,0.029(B)	Benign	BS1 + BS2 + BP4
Case-121	Female	Han Chinese	CLP	SHROOM3	Missense	chr4:77652018 C>A	c.517C>A	p.Pro173Thr	rs202067002	1.99681E-4	1E-3	0.076(T)	0.01(B)	Likely Benign	BP1 + BP4 + PM2
Case-121	Female	Han Chinese	CLP	ZBTB24	Missense	chr6:109802475 C>T	c.755G>A	p.Arg252Gln	rs200055910	3.9936099999999901E-4	2E-3	0.15(T)	0.794,0.097(P,B)	Likely Benign	BP4 + BP1 + PM2
Case-121	Female	Han Chinese	CLP	TRAPPC9	Missense	chr8:141381234 G>A	c.1474C>T	p.Leu492Phe	rs1361411017	None	None	0.0(D)	0.452,0.554,0.455(P)	Likely Benign	BP4 + BP7 + PM2
Case-121	Female	Han Chinese	CLP	MN1	Missense	chr22:28196227 G>A	c.305C>T	p.Pro102Leu	rs754024849	None	None	0.009(D)	0.905(P)	Likely Benign	BP1 + BP4 + PM2
Case-121	Female	Han Chinese	CLP	NBAS	Missense	chr2:15506799 C>T	c.3722G>A	p.Arg1241Gln	rs149402748	None	None	0.006(D)	0.996,1.0(D)	Likely Benign	BP6 + BP1 + PM2 + PP3
Case-121	Female	Han Chinese	CLP	SMO	Inframe InDel	chr7:128829039 G>GGCT	c.67_69dupCTG	p.Leu23dup	rs570242755	2.7955300000000001E-3	0	None	None	Benign	BS1 + BS2 + BP6
Case-121	Female	Han Chinese	CLP	NEB	Missense	chr2:152359308 G>A	c.24032C>T	p.Ser8011Leu	rs202137113	7.98721999999999E-4	3.0000000000000001E-3	0.012,0.018,.,0.018,0.012,.,.,0.006(D,D,.,D,D,.,.,D)	0.998,0.755(D,P)	Likely Benign	BP4 + BP6 + BP1 + PM2
Case-121	Female	Han Chinese	CLP	ALX1	Missense	chr12:85674188 T>C	c.149T>C	p.Val50Ala	rs150692244	None	None	0.125(T)	0.0(B)	Likely Benign	BP4 + PM2
Case-121	Female	Han Chinese	CLP	KIF7	Missense	chr15:90173616 C>A	c.3220G>T	p.Ala1074Ser	rs202129004	1.99681E-4	1E-3	0.579(T)	0.922,0.626(D,P)	Likely Benign	BP4 + BP1 +PM2
Case-121	Female	Han Chinese	CLP	WNT1	Missense	chr12:49375235 G>C	c.925G>C	p.Gly309Arg	None	None	None	.,0.0(.,D)	1.0(D)	Likely Pathogenic	PP3 + PM2 + PP2
Case-121	Female	Han Chinese	CLP	ANKRD11	Splicing	chr16:89341215 G>T	c.7713+7C>A	None	rs1318218675	None	None	None	None	Likely Benign	BP4 + PM2
Case-121	Female	Han Chinese	CLP	EBP	Splicing	chrX:48385419 T>C	c.338+6T>C	None	rs782368244	None	None	None	None	Likely Benign	BS1 + BS2 + PP3
Case-122	Female	Han Chinese	CP	TGFB2	Missense	chr1:218609361 G>C	c.888G>C	p.Lys296Asn	None	None	None	0.134,0.081(T)	0.209,0.119(B)	Likely Benign	BP4 + PM2
Case-122	Female	Han Chinese	CP	NBAS	Missense	chr2:15564515 A>T	c.2501T>A	p.Met834Lys	rs1396396580	None	None	0.077,0.0(T,D)	0.009,0.022(B)	Likely Benign	BP4 + BP1 + PM2
Case-122	Female	Han Chinese	CP	RYR1	Missense	chr19:38980770 T>A	c.5869T>A	p.Ser1957Thr	rs192932788	1.99681E-4	1E-3	0.005,.,0.005(D,.,D)	0.007,0.003(B)	Uncertain Significance	PM1 + PM2 + PP5 + BP4
Case-122	Female	Han Chinese	CP	MEOX1	Missense	chr17:41738893 C>T	c.10G>A	p.Ala4Thr	rs758959698	None	None	1.0,0.975(T)	0.006,0.002(B)	Likely Benign	BP4 + BP1 + PM2
Case-122	Female	Han Chinese	CP	FOXC2	Missense	chr16:86601545 G>A	c.604G>A	p.Asp202Asn	rs550350665	1.99681E-4	1E-3	0.104(T)	0.006(B)	Benign	BS1 + BS2 + BP4 + BP6 +BP1
Case-122	Female	Han Chinese	CP	AMELX	Missense	chrX:11317017 A>G	c.536A>G	p.Gln179Arg	None	None	None	0.065,0.073,0.07(T)	0.578,0.393,0.439(P,B,B)	Uncertain Significance	PM2 + PP2 + PP3
Case-122	Female	Han Chinese	CP	SALL4	Missense	chr20:50418829 G>A	c.119C>T	p.Ala40Val	rs201955525	1.99681E-4	1E-3	0.254,0.023,0.042(T,D,D)	0.001(B)	Likely Benign	BP4 + BP1 + PM2
Case-122	Female	Han Chinese	CP	FGFRL1	Splicing	chr4:1018459 G>C	c.1072+7G>C	None	rs200119815	5.9904200000000004E-4	3.0000000000000001E-3	None	None	Likely Benign	BP4 + PM2
Case-122	Female	Han Chinese	CP	DLG1	Missense	chr3:197009704 A>T	c.164T>A	p.Phe55Tyr	None	None	None	0.151,0.221,0.14,0.222,0.14,0.221,0.209,0.086,0.105,0.073,0.115,0.097(T)	0.002,0.001,0.004,0.009(B)	Uncertain Significance	PM2 + BP1
Case-123	Male	Han Chinese	CP	FLNB	Missense	chr3:58156437 A>G	c.7850A>G	p.Lys2617Arg	rs1163662328	None	None	0.026,0.026,0.027,0.026,0.027,.(D,D,D,D,D,.)	0.493,0.749,0.994,0.249,0.994,0.994(P,P,D,B,D,D)	Uncertain Significance	PM2 + BP1
Case-123	Male	Han Chinese	CP	XYLT1	Missense	chr16:17564643 G>C	c.11C>G	p.Ala4Gly	None	None	None	0.352(T)	0.001(B)	Likely Benign	BP4 + BP1 + BP3 + PM2
Case-123	Male	Han Chinese	CP	AKT1	Splicing	chr14:105239435 C>T	c.958-6G>A	None	rs199770031	5.9904200000000004E-4	3.0000000000000001E-3	None	None	Benign	BS1 + BS2 + BP4 + BP6
Case-123	Male	Han Chinese	CP	EOGT	Splicing	chr3:69053521 T>C	c.620+8A>G	None	None	None	None	None	None	Likely Benign	BP4 + PM2
Case-123	Male	Han Chinese	CP	TRRAP	Missense	chr7:98507874 G>C	c.1546G>C	p.Ala516Pro	None	None	None	0.157,0.172,.,0.193(T,T,.,T)	0.0(B)	Benign	BA1 + BP4 + BP1
Case-123	Male	Han Chinese	CP	TRRAP	Missense	chr7:98507877 A>C	c.1549A>C	p.Thr517Pro	rs781973244	None	None	0.302,0.291,.,0.254(T,T,.,T)	0.0(B)	Benign	BA1 + BP4 + BP1
Case-123	Male	Han Chinese	CP	IGF1R	Missense	chr15:99500549 G>A	c.3982G>A	p.Gly1328Ser	rs531850849	1.99681E-4	0	0.118,0.116(T)	0.097,0.506(B,P)	Likely Benign	BP4 + BP6 + PM2
Case-123	Male	Han Chinese	CP	CTNND1	Missense	chr11:57581818 A>G	c.2674A>G	p.Asn892Asp	rs181230846	1.3977600000000001E-3	3.0000000000000001E-3	0.674,0.746,0.746,.,0.671,0.714,0.701,0.689,0.714,0.714,0.674,0.671,0.671,0.686,0.674,0.671,0.74,0.591,0.676,0.689,0.706,0.694,0.664,0.677,0.714,0.671(T,T,T,.,T,T,T,T,T,T,T,T,T,T,T,T,T,T,T,T,T,T,T,T,T,T)	0.001,0.001,0.0,0.002,0.0(B)	Benign	BS1 + BS2 + BP1 + BP4
Case-123	Male	Han Chinese	CP	TELO2	Missense	chr16:1547463 C>T	c.784C>T	p.Arg262Trp	rs778177264	None	None	0.002(D)	0.998(D)	Uncertain Significance	PM2 + BP1
Case-123	Male	Han Chinese	CP	RIC1	Missense	chr9:5772989 G>C	c.3892G>C	p.Val1298Leu	None	None	None	0.127,.,0.115(T,.,T)	0.005,0.014(B)	Likely Benign	BP4 + BP1 + PM2
Case-124	Female	Han Chinese	CP	KDM6A	Missense	chrX:44941864 G>C	c.3344G>C	p.Ser1115Thr	None	None	None	0.0,.,.,.,0.201(D,.,.,.,T)	0.0,0.037,0.005,0.001,0.001(B)	Likely Benign	BP4 + PM2
Case-124	Female	Han Chinese	CP	PGAP3	Missense	chr17:37844260 C>T	c.8G>A	p.Gly3Asp	rs767944583	None	None	.,0.587,0.039,.,0.196(.,T,D,.,T)	0.047,0.102,0.047(B)	Likely Benign	BP4 + BP6 + BP3 + PM2
Case-124	Female	Han Chinese	CP	CRYZ	Frameshift	chr1:75172844 TA>T	c.674delT	p.Leu225fs	rs770229059	None	None	None	None	Uncertain Significance	PM2
Case-124	Female	Han Chinese	CP	DYNC2H1	Missense	chr11:103128464 C>T	c.10610C>T	p.Ala3537Val	rs765568845	None	None	0.013(D)	0.21,0.565(B,P)	Likely Benign	BP4 + PM2
Case-124	Female	Han Chinese	CP	POLR1B	Missense	chr2:113333172 C>T	c.3388C>T	p.Arg1130Cys	rs200995508	None	None	0.006,0.007,0.007,0.007,0.005(D)	0.899,0.997,0.827,0.91(P,D,P,D)	Benign	BS1 + BS2 + BP1 + BP4
Case-124	Female	Han Chinese	CP	FGF10	Missense	chr5:44388646 G>A	c.139C>T	p.Pro47Ser	rs527933059	1.99681E-4	1E-3	0.138,0.022(T,D)	0.224(B)	Uncertain Significance	PM2 + PP2 + BP4
Case-124	Female	Han Chinese	CP	RYR1	Missense	chr19:39025959 A>T	c.11443A>T	p.Met3815Leu	rs368909156	None	None	0.09,.,0.09,.,.(T,.,T,.,.)	0.743,0.811,0.651(P)	Likely Benign	BP4 + BP6 + PM2 + PP2
Case-124	Female	Han Chinese	CP	INTS1	Missense	chr7:1519958 G>A	c.4069C>T	p.Leu1357Phe	rs578227585	5.9904200000000004E-4	3.0000000000000001E-3	0.102(T)	0.787(P)	Likely Benign	BP1 + BP4 + PM2
Case-124	Female	Han Chinese	CP	FRAS1	Missense	chr4:79430008 G>A	c.9628G>A	p.Ala3210Thr	rs145189350	3.9936099999999901E-4	2E-3	None	0.011,0.013(B)	Likely Benign	BP4 + BP6 + BP1 + PM2
Case-124	Female	Han Chinese	CP	MIB1	Splicing	chr18:19423086 G>A	c.1963-6G>A	None	rs186680702	1.19808E-3	4.0000000000000001E-3	None	None	Benign	BP6 + BS1 + BS2 + BP4
Case-124	Female	Han Chinese	CP	EPG5	Splicing	chr18:43529442 CA>C	c.1497+7delT	None	None	None	None	None	None	Likely Benign	BP4 + PM2
Case-124	Female	Han Chinese	CP	AXIN2	Missense	chr17:63526126 G>A	c.2500C>T	p.Arg834Trp	rs878854728	None	None	0.0,.,0.0(D,.,D)	0.983,0.948(D)	Uncertain Significance	PP3 + PM2 + BP1
Case-124	Female	Han Chinese	CP	INTS1	Missense	chr7:1542675 G>A	c.211C>T	p.Leu71Phe	None	None	None	0.078(T)	0.549,0.467(P)	Likely Benign	BP1 + BP4 + PM2
Case-124	Female	Han Chinese	CP	SHROOM3	Missense	chr4:77661227 A>G	c.1901A>G	p.His634Arg	rs752332641	None	None	0.105(T)	0.018,0.01,0.005(B)	Likely Benign	BP4 + BP1 + BP3 + PM2
Case-124	Female	Han Chinese	CP	STIL	Missense	chr1:47716837 G>A	c.3838C>T	p.Arg1280Cys	rs199634446	None	None	0.0,.,0.0,0.0(D,.,D,D)	0.917(D)	Uncertain Significance	PP5 + PM2 + BP1 + BP4
Case-124	Female	Han Chinese	CP	TCF7	Missense	chr5:133474719 A>G	c.625A>G	p.Thr209Ala	rs545262466	1.99681E-4	0	0.004,0.037,0.03,0.159,0.088,0.055,0.036,0.034,0.036,0.034,0.069(D,D,D,T,T,T,D,D,D,D,T)	0.062,0.825,0.005,0.468,0.337(B,P,B,P,B)	Benign	BS1 + BS2 + BP1 + BP4
Case-124	Female	Han Chinese	CP	NEB	Missense	chr2:152394656 T>C	c.20995A>G	p.Lys6999Glu	None	None	None	0.805,0.872,.,0.903,0.805,1.0,.,.,0.716(T,T,.,T,T,T,.,.,T)	0.002,0.91(B,D)	Likely Benign	BP4 + BP1 + PM2
Case-125	Male	Han Chinese	CP	CDON	Missense	chr11:125880530 C>G	c.1258G>C	p.Asp420His	None	None	None	0.029,0.021(D)	0.695,0.471(P)	Likely Benign	BP1 + BP4 + PM2
Case-125	Male	Han Chinese	CP	COL9A2	Missense	chr1:40770042 G>A	c.1237C>T	p.Pro413Ser	rs201985170	1.99681E-4	1E-3	0.287(T)	0.003(B)	Benign	BP4 + BP6 + BP1 + PM2
Case-125	Male	Han Chinese	CP	BMP4	Missense	chr14:54417492 C>T	c.485G>A	p.Arg162Gln	rs770493925	None	None	0.004,0.004,0.004,0.004,0.003(D)	0.993(D)	Likely Benign	BP4 + BP6 + PM2 + PP5
Case-125	Male	Han Chinese	CP	HSPG2	Missense	chr1:22162034 T>G	c.10455A>C	p.Gln3485His	None	None	None	0.023(D)	0.17,0.132(B)	Likely Benign	BP4 + BP1 + PM2
Case-125	Male	Han Chinese	CP	SON	Splicing	chr21:34948077 C>G	c.7106-7C>G	None	rs762104734	None	None	None	None	Benign	BS1 + BS2 + BP4
Case-125	Male	Han Chinese	CP	GPC3	Missense	chrX:132730615 T>C	c.1495A>G	p.Met499Val	rs200265913	2.64901E-4	0	0.812,0.701,.(T,T,.)	0.007,0.004,0.01,0.007(B)	Benign	BS1 + BS2 + BP4 + BP6 + BP1
Case-125	Male	Han Chinese	CP	TCF7L2	Missense	chr10:114905828 G>T	c.847G>T	p.Ala283Ser	rs780571021	None	None	0.421,.,.,0.767,.,0.49,.,0.633,0.492,.,0.32,0.528,0.196,.(T,.,.,T,.,T,.,T,T,.,T,T,T,.)	0.109,0.041,0.034,0.119,0.038,0.119,0.113,0.155,0.023,0.061,0.034,0.171,0.109,0.194,0.995,0.082,0.237,0.279,0.955(B,B,B,B,B,B,B,B,B,B,B,B,B,B,D,B,B,B,D)	Likely Benign	BP1 + BP4 + PM2
Case-125	Male	Han Chinese	CP	IRF6	Missense	chr1:209974733 C>T	c.26G>A	p.Arg9Gln	None	None	None	0.003,0.002(D)	0.998(D)	Pathogenic	PP3 + PM1 + PM5 + PP5 + PM2
Case-125	Male	Han Chinese	CP	GLI2	Missense	chr2:121740401 C>G	c.1628C>G	p.Ala543Gly	rs201279367	3.9936099999999901E-4	1E-3	0.0,.,0.0(D,.,D)	0.992,0.995,0.985,0.995,0.806(D,D,D,D,P)	Benign	BS2 + BP4 + BP6 +BP1
Case-125	Male	Han Chinese	CP	MAGEL2	Missense	chr15:23891791 C>A	c.1099G>T	p.Gly367Cys	rs576068111	1.99681E-4	1E-3	None	None	Benign	BS1 + BS2 + BP4 + BP6 + BP1
Case-125	Male	Han Chinese	CP	TTC21B	Missense	chr2:166769098 T>G	c.2248A>C	p.Asn750His	None	None	None	0.043(D)	0.549(P)	Uncertain Significance	PM2 + BP4
Case-125	Male	Han Chinese	CP	IFT172	Splicing	chr2:27706809 G>A	c.337-5C>T	None	rs141086523	3.9936099999999901E-4	1E-3	None	None	Likely Benign	BP4 + BP6 + PM2
Case-126	Male	Han Chinese	CL	DENND4B	Missense	chr1:153904690 G>A	c.3986C>T	p.Ser1329Leu	rs780016192	None	None	0.291(T)	0.0(B)	Likely Benign	BP4 + BP3 + PM2 + PP2
Case-126	Male	Han Chinese	CL	SMAD6	Missense	chr15:66995835 C>T	c.239C>T	p.Ala80Val	None	None	None	0.05(D)	0.004(B)	Uncertain Significance	PM2 + BP4
Case-126	Male	Han Chinese	CL	RIMS3	Missense	chr1:41101708 C>T	c.239G>A	p.Arg80His	rs1486758049	None	None	0.001(D)	0.542(P)	Uncertain Significance	PM2
Case-126	Male	Han Chinese	CL	SIX5	Inframe InDel	chr19:46271953 GGCC>G	c.147_149delGGC	p.Ala50del	rs772182553	None	None	None	None	Uncertain Significance	PM2 + BP4
Case-126	Male	Han Chinese	CL	SRCAP	Missense	chr16:30732077 G>C	c.3031G>C	p.Val1011Leu	None	None	None	0.11,.(T,.)	0.032,0.032,0.014(B)	Likely Benign	BP4 + BP1 + PM2
Case-126	Male	Han Chinese	CL	CLPTM1L	Missense	chr5:1344533 C>T	c.196G>A	p.Gly66Ser	None	None	None	0.772(T)	0.003(B)	Likely Benign	BP4 + BP1 + PM2
Case-126	Male	Han Chinese	CL	FGF13	Missense	chrX:137793155 G>C	c.11C>G	p.Ala4Gly	None	None	None	0.004(D)	0.936(D)	Uncertain Significance	PM1 + PM2
Case-126	Male	Han Chinese	CL	SPECC1L	Missense	chr22:24717642 A>G	c.694A>G	p.Met232Val	rs201958693	None	None	0.921,0.894,0.921,0.881,0.853(T)	0.0(B)	Benign	BS1 + BS2 + BP4 + BP1
Case-126	Male	Han Chinese	CL	NECTIN2	Missense	chr19:45368740 G>A	c.301G>A	p.Glu101Lys	rs200611066	1.99681E-4	1E-3	0.321,0.181(T)	0.026,0.015(B)	Likely Benign	BP4 + PM2
Case-126	Male	Han Chinese	CL	FGF13	Missense	chrX:137793158 G>C	c.8C>G	p.Ala3Gly	None	None	None	0.028(D)	0.237(B)	Uncertain Significance	PM1 + PM2 + BP4
Case-127	Female	Han Chinese	CL	POMT1	Missense	chr9:134388669 G>A	c.1192G>A	p.Gly398Arg	rs146869947	7.98721999999999E-4	1E-3	0.001,0.001,0.0,0.001,0.001,0.001(D)	1.0,1.0,1.0,1.0,0.999(D)	Benign	BS1 + BS2 + BP4 + BP6 + PM1
Case-127	Female	Han Chinese	CL	IFT172	Missense	chr2:27668816 G>A	c.4795C>T	p.Arg1599Cys	rs186020523	5.9904200000000004E-4	3.0000000000000001E-3	0.004(D)	0.96(D)	Likely Benign	BP4 + BP6 + PM2
Case-127	Female	Han Chinese	CL	GDF6	Missense	chr8:97157314 G>A	c.845C>T	p.Thr282Ile	None	None	None	0.019,.(D,.)	0.13(B)	Uncertain Significance	PM2 + BP1
Case-127	Female	Han Chinese	CL	NBAS	Missense	chr2:15644333 G>A	c.890C>T	p.Pro297Leu	rs139768432	3.9936099999999901E-4	2E-3	0.043(D)	0.069(B)	Likely Benign	BP6 + BP1 + BP4 + PM2
Case-127	Female	Han Chinese	CL	TXNRD2	Missense	chr22:19864729 G>A	c.1474C>T	p.Arg492Trp	rs146133764	7.98721999999999E-4	4.0000000000000001E-3	0.003,.,.,0.002,0.003,0.004,.,.(D,.,.,D,D,D,.,.)	0.809(P)	Likely Benign	BP4 + BP6 + BP1 + PM2
Case-127	Female	Han Chinese	CL	INTU	Splicing	chr4:128632263 G>C	c.2559+6G>C	None	rs768632844	None	None	None	None	Likely Benign	BP4 + PM2
Case-127	Female	Han Chinese	CL	MKS1	Missense	chr17:56285297 G>A	c.1231C>T	p.Arg411Cys	rs201036775	1.99681E-4	0	0.0,.,0.0,.(D,.,D,.)	1.0,0.999(D)	Uncertain Significance	PP3 + PM2 + BP1
Case-127	Female	Han Chinese	CL	CEP290	Missense	chr12:88473999 C>T	c.5186G>A	p.Arg1729Gln	rs535531689	1.99681E-4	1E-3	0.224,0.193,0.224(T)	0.232(B)	Likely Benign	BP4 + BP1 + PM2
Case-127	Female	Han Chinese	CL	COL2A1	Missense	chr12:48369229 C>T	c.3757G>A	p.Ala1253Thr	rs551400443	1.99681E-4	1E-3	0.46,0.403(T)	0.049,0.022(B)	Likely Benign	BP4 + BP6 + PM1 + PM2
Case-127	Female	Han Chinese	CL	STAG2	Splicing	chrX:123197681 ATAT>A	c.1822-9_1822-7delATT	None	rs1356736514	None	None	None	None	Likely Benign	BP6 + BP4 + PM2
Case-128	Male	Han Chinese	CL	EVC2	Start site	chr4:5710238 C>T	c.3G>A	p.Met1?	None	None	None	0.0(D)	0.037(B)	Likely Pathogenic	PVS1 + PM2
Case-128	Male	Han Chinese	CL	HSPG2	Missense	chr1:22211645 G>A	c.1216C>T	p.Pro406Ser	rs747853683	None	None	0.073(T)	0.996(D)	Uncertain Significance	PM2 + BP1
Case-128	Male	Han Chinese	CL	FGFR4	Missense	chr5:176517963 G>A	c.461G>A	p.Arg154His	rs201257476	None	None	0.002,0.002,0.001,0.002,0.001(D)	0.998,0.991,0.996,0.993(D)	Uncertain Significance	PM2 + PP3 + BP1
Case-128	Male	Han Chinese	CL	CENPF	Missense	chr1:214816198 T>G	c.4517T>G	p.Met1506Arg	rs186880898	1.99681E-4	1E-3	0.039(D)	0.116(B)	Likely Benign	BP4 + BP1 + PM2
Case-128	Male	Han Chinese	CL	COG5	Missense	chr7:106851019 T>C	c.2420A>G	p.Gln807Arg	rs149616917	1.99681E-4	1E-3	0.126,0.123,0.122(T)	0.002,0.006(B)	Likely Benign	BP4 + BP1 + PM2
Case-128	Male	Han Chinese	CL	CFAP57	Splicing	chr1:43638400 C>A	c.-22-3C>A	None	rs772794044	None	None	None	None	Likely Benign	BP4 + PM2
Case-129	Male	Han Chinese	CL	GSK3A	Missense	chr19:42746427 C>T	c.191G>A	p.Ser64Asn	None	None	None	0.315(T)	0.051(B)	Uncertain Significance	PM2 + PP2 + BP4
Case-129	Male	Han Chinese	CL	PLCG1	Missense	chr20:39797787 A>G	c.2552A>G	p.Asn851Ser	rs1412196535	None	None	1.0(T)	0.001,0.0,0.0,0.0(B)	Likely Benign	BP4 + PM2 + PP2
Case-129	Male	Han Chinese	CL	COL9A2	Missense	chr1:40776811 G>T	c.584C>A	p.Ala195Glu	rs764157850	None	None	0.415(T)	0.133(B)	Likely Benign	BP4 + BP1 + PM2
Case-129	Male	Han Chinese	CL	DYNC2H1	Missense	chr11:102984832 G>T	c.367G>T	p.Asp123Tyr	None	None	None	0.004(D)	0.967,0.373,0.61(D,B,P)	Uncertain Significance	PP3 + PM2
Case-129	Male	Han Chinese	CL	NEB	Splicing	chr2:152408249 C>T	c.19944+3G>A	None	rs115142419	1.3977600000000001E-3	0	None	None	Benign	BP4 + BP6 + PM2
Case-129	Male	Han Chinese	CL	GPC3	Splicing	chrX:132838305 G>GA	c.1033-5dupT	None	rs773361389	None	None	None	None	Benign	BA1 + BP4 + BP6
Case-129	Male	Han Chinese	CL	NEB	Inframe InDel	chr2:152584315 A>ATGCTGGCTGTGCCAG	c.169_183dupCTGGCACAGCCAGCA	p.Ala61_Ser62insLeuAlaGlnProAla	rs770886969	None	None	None	None	Uncertain Significance	PM4 + PM2 + BP4 + BP6
Case-129	Male	Han Chinese	CL	ALX1	Missense	chr12:85674230 G>A	c.191G>A	p.Arg64His	rs115596276	None	None	0.151(T)	0.964(D)	Uncertain Significance	PM2
Case-129	Male	Han Chinese	CL	DVL3	Missense	chr3:183882134 A>G	c.311A>G	p.Glu104Gly	None	None	None	0.04,0.044,0.001(D)	0.979(D)	Uncertain Significance	PM2 + BP1
Case-129	Male	Han Chinese	CL	PRKACA	Missense	chr19:14208184 C>T	c.982G>A	p.Val328Ile	rs760535486	None	None	0.183,.(T,.)	0.007,0.015,0.004(B)	Likely Benign	BS2 + BP4 + PM1
Case-129	Male	Han Chinese	CL	NIPBL	Missense	chr5:37020738 A>G	c.5188A>G	p.Ile1730Val	rs745372802	None	None	0.378,0.427(T)	0.011,0.007(B)	Likely Benign	BP4 + PM2
Case-129	Male	Han Chinese	CL	IFT172	Missense	chr2:27682364 C>T	c.2668G>A	p.Ala890Thr	rs202216329	5.9904200000000004E-4	2E-3	0.002(D)	0.956(D)	Uncertain Significance	PM2
Case-129	Male	Han Chinese	CL	CC2D2A	Missense	chr4:15534818 A>G	c.1469A>G	p.Gln490Arg	rs1360208683	None	None	0.207,0.162,0.207,0.22(T)	0.234(B)	Likely Benign	PM2 + BP4
Case-129	Male	Han Chinese	CL	FZD4	Missense	chr11:86665923 G>A	c.205C>T	p.His69Tyr	rs80358282	1.99681E-4	1E-3	0.007(D)	0.183(B)	Likely Benign	BS2 + BP6 + BP4 + PM1 + PP5
Case-129	Male	Han Chinese	CL	SKI	Missense	chr1:2160523 A>T	c.318A>T	p.Glu106Asp	rs564817940	3.9936099999999901E-4	2E-3	0.0(D)	0.357(B)	Benign	BS1 + BS2 + BP4
Case-130	Male	Han Chinese	CL	LTBP1	Missense	chr2:33246264 T>C	c.854T>C	p.Ile285Thr	None	None	None	0.461(T)	0.116(B)	Likely Benign	BP4 + BP1 + PM2
Case-130	Male	Han Chinese	CL	KMT2D	Missense	chr12:49431115 G>A	c.10024C>T	p.Arg3342Cys	rs371869550	7.98721999999999E-4	0	0.002(D)	0.01(B)	Benign	BS2 + BP4 + BP6 + BP1
Case-130	Male	Han Chinese	CL	PLCB4	Missense	chr20:9459571 A>G	c.3500A>G	p.Glu1167Gly	rs1215269949	None	None	0.2,0.2,.,0.2(T,T,.,T)	0.05,0.053,0.899(B,B,P)	Likely Benign	BP4 + PM2
Case-130	Male	Han Chinese	CL	GLI3	Missense	chr7:42064933 G>A	c.1286C>T	p.Pro429Leu	rs758757750	None	None	0.15(T)	0.003(B)	Benign	BS2 + BP4 + BP1
Case-130	Male	Han Chinese	CL	NUDT6	Missense	chr4:123843552 C>A	c.176G>T	p.Arg59Leu	rs558322912	5.9904200000000004E-4	3.0000000000000001E-3	0.081(T)	0.03(B)	Likely Benign	BP4 + PM2
Case-130	Male	Han Chinese	CL	AXIN1	Splicing	chr16:364536 G>T	c.1019+7C>A	None	rs1032382308	None	None	None	None	Likely Benign	BP4 + PM2
Case-130	Male	Han Chinese	CL	JAG2	Missense	chr14:105614696 C>T	c.2101G>A	p.Asp701Asn	rs192887377	3.9936099999999901E-4	2E-3	0.198,0.186(T)	0.004,0.007(B)	Likely Benign	BP4 + PM2
Case-130	Male	Han Chinese	CL	FGF17	Missense	chr8:21905681 A>G	c.572A>G	p.Lys191Arg	rs537349540	3.9936099999999901E-4	1E-3	0.604,0.609(T)	0.0(B)	Benign	BS1 + BS2 + BP4 + BP6
Case-130	Male	Han Chinese	CL	IFT57	Missense	chr3:107886661 T>G	c.828A>C	p.Glu276Asp	rs200227143	3.9936099999999901E-4	2E-3	0.199(T)	0.022(B)	Likely Benign	BP4 + BP1 + PM2
Case-130	Male	Han Chinese	CL	ATRX	Missense	chrX:76937942 C>G	c.2806G>C	p.Val936Leu	rs149232501	7.94702E-4	3.8999999999999898E-3	0.462,0.456,.,.(T,T,.,.)	0.002,0.009,0.008,0.002(B)	Benign	BS1 + BS2 + BP4 + BP6 + BP1
Case-131	Female	Han Chinese	CL	BMPR2	Missense	chr2:203417506 C>T	c.1481C>T	p.Ala494Val	rs2229778	None	None	0.008,0.003(D)	0.999,0.998(D)	Benign	BS1 + BS2 + BP6 + PM1 + PP3
Case-131	Female	Han Chinese	CL	OTX2	Missense	chr14:57268941 T>C	c.406A>G	p.Ser136Gly	rs770291855	None	None	0.144,0.164,0.164,0.154,0.17(T)	0.004,0.016(B)	Benign	BS1 + BS2 + BP4 + PM1
Case-131	Female	Han Chinese	CL	TCOF1	Missense	chr5:149777959 A>G	c.4385A>G	p.Lys1462Arg	rs200645401	3.9936099999999901E-4	2E-3	.,0.0,0.0,0.0,0.0,0.0,.(.,D,D,D,D,D,.)	0.998,0.998,0.998,0.994,0.998(D)	Benign	BS1 + BS2 + BP4 + BP1 + BP6
Case-131	Female	Han Chinese	CL	IGF1R	Missense	chr15:99465453 G>A	c.2278G>A	p.Ala760Thr	rs70958396	None	None	0.528,0.525(T)	0.0(B)	Likely Benign	BP4 + PM2
Case-131	Female	Han Chinese	CL	TRAPPC9	Missense	chr8:141461082 C>T	c.685G>A	p.Asp229Asn	rs199691323	5.9904200000000004E-4	3.0000000000000001E-3	0.423,0.51(T)	0.718,0.362,0.129(P,B,B)	Likely Benign	BP4 + BP1 + PM2
Case-131	Female	Han Chinese	CL	PIGO	Missense	chr9:35093077 G>A	c.1069C>T	p.His357Tyr	rs141121202	3.9936099999999901E-4	2E-3	1.0(T)	0.001,0.0(B)	Likely Benign	BP4 + BP3 + PM2
Case-131	Female	Han Chinese	CL	CNOT2	Splicing	chr12:70724257 G>A	c.569+8G>A	None	rs200805639	1.99681E-4	1E-3	None	None	Benign	BS1 + BS2 + BP4
Case-131	Female	Han Chinese	CL	RPL26	Splicing	chr17:8285631 T>TGGC	c.-5-1_-4dupGCC	None	None	None	None	None	None	Uncertain Significance	PM3
Case-131	Female	Han Chinese	CL	MED25	Missense	chr19:50321605 C>T	c.7C>T	p.Pro3Ser	rs969422780	None	None	.,.,.,.,0.007,.,0.0,.,.(.,.,.,.,D,.,D,.,.)	0.25,0.117(B)	Likely Benign	BP1 + BP4 + PM2
Case-131	Female	Han Chinese	CL	ANKRD11	Missense	chr16:89352582 G>C	c.757C>G	p.Leu253Val	None	None	None	0.001,0.001,.(D,D,.)	0.977(D)	Uncertain Significance	PP3 + PM2 + BP1
Case-131	Female	Han Chinese	CL	KIF7	Splicing	chr15:90176504 G>A	c.2593-7C>T	None	rs548973054	1.99681E-4	1E-3	None	None	Likely Benign	BP4 + BP6 +PM2
Case-131	Female	Han Chinese	CL	HAAO	Splicing	chr2:42997004 C>A	c.485-6G>T	None	rs780721956	None	None	None	None	Likely Benign	BP4 + PM2
Case-132	Male	Han Chinese	CP	ATN1	Inframe InDel	chr12:7045891 ACAGCAGCAGCAGCAG>A,ACAGCAGCAGCAGCAGCAGCAGCAGCAGCAGCAGCAGCAGCAG	c.1482_1508dupGCAGCAGCAGCAGCAGCAGCAGCAGCA	p.Gln494_Gln502dup	None	None	None	None	None	Uncertain Significance	PM2 + BP4
Case-132	Male	Han Chinese	CP	SKI	Missense	chr1:2235478 G>A	c.1411G>A	p.Val471Met	rs745717087	None	None	0.125(T)	0.05(B)	Likely Benign	BP4 + PM2
Case-132	Male	Han Chinese	CP	RAI1	Inframe InDel	chr17:17697093 C>CCAG	c.870_872dupGCA	p.Gln291dup	None	None	None	None	None	Benign	BP6 + BS1 + BS2
Case-132	Male	Han Chinese	CP	SALL4	Missense	chr20:50400989 C>G	c.2977G>C	p.Gly993Arg	rs138891224	None	None	0.002,0.025,0.066(D,D,T)	0.993,0.796,0.726(D,P,P)	Benign	BS1 + BS2 + BP1
Case-132	Male	Han Chinese	CP	INTS1	Missense	chr7:1538754 T>C	c.994A>G	p.Met332Val	rs548074674	None	None	1.0(T)	0.001,0.0(B)	Likely Benign	BP4 + BP1 + PM2
Case-132	Male	Han Chinese	CP	PIK3CG	Missense	chr7:106508080 C>T	c.74C>T	p.Pro25Leu	None	None	None	0.005(D)	0.001(B)	Likely Benign	BP4 + BP1 + PM2
Case-132	Male	Han Chinese	CP	NOTCH1	Missense	chr9:139391403 C>T	c.6788G>A	p.Arg2263Gln	rs200521815	3.9936099999999901E-4	2E-3	0.351(T)	0.011(B)	Benign	BS1 + BS2 + BP4 + BP6 + BP1
Case-132	Male	Han Chinese	CP	EVC2	Missense	chr4:5642366 G>A	c.1345C>T	p.Arg449Trp	rs778943940	None	None	0.011,0.013(D)	0.983(D)	Uncertain Significance	PM2 + PP3 + BP1
Case-132	Male	Han Chinese	CP	FLNB	Missense	chr3:58155359 C>T	c.7553C>T	p.Ser2518Phe	rs771879974	None	None	0.001,0.001,0.001,0.001,0.001,.(D,D,D,D,D,.)	0.786,0.717,0.679,0.879,0.616,0.616(P)	Uncertain Significance	PM2 + BP1
Case-132	Male	Han Chinese	CP	SMPD4	Splicing	chr2:130914150 A>G	c.1305+8T>C	None	None	None	None	None	None	Likely Benign	BP4 + PM2
Case-132	Male	Han Chinese	CP	COLEC10	Missense	chr8:120101969 G>A	c.199G>A	p.Val67Met	rs368718411	None	None	0.028(D)	0.03(B)	Likely Benign	BP4 + PM2
Case-132	Male	Han Chinese	CP	HSPG2	Missense	chr1:22157544 C>T	c.11605G>A	p.Val3869Met	rs368497178	1.99681E-4	1E-3	0.201(T)	0.021,0.025(B)	Likely Benign	BP4 + BP1 + PM2
Case-133	Male	Han Chinese	CP	STAMBP	Missense	chr2:74072378 A>G	c.364A>G	p.Asn122Asp	rs772879662	None	None	0.63,0.63,0.524,0.596,0.63,0.625,0.63,0.571(T)	0.013(B)	Likely Benign	BP4 + PM1 + PM2
Case-133	Male	Han Chinese	CP	PHYH	Missense	chr10:13330389 G>C	c.655C>G	p.Leu219Val	rs200627042	1.99681E-4	1E-3	0.045,0.005,0.038,0.119(D,D,D,T)	0.896,0.991(P,D)	Uncertain Significance	PM2 + PP2
Case-133	Male	Han Chinese	CP	BMP4	Missense	chr14:54417226 G>A	c.751C>T	p.His251Tyr	rs200671094	7.98721999999999E-4	4.0000000000000001E-3	0.0(D)	0.974(D)	Likely Benign	BP4 + BP6 + PM2
Case-133	Male	Han Chinese	CP	FAM149B1	Start site	chr10:74928066 T>TGAG	c.-2_1dupGGA	None	rs777393708	None	None	None	None	Benign	BA1
Case-133	Male	Han Chinese	CP	ACACB	Missense	chr12:109665242 G>A	c.3949G>A	p.Gly1317Ser	rs60293430	5.1717300000000001E-2	2E-3	0.33(T)	0.907(P)	Benign	BA1 + BP4 + BP1
Case-133	Male	Han Chinese	CP	RPGRIP1L	Missense	chr16:53730122 C>A	c.171G>T	p.Leu57Phe	rs146925098	1.99681E-4	1E-3	0.007,.,0.0,0.006,0.006,0.008,.,0.004,.(D,.,D,D,D,D,.,D,.)	0.974,0.985,0.985,0.978(D)	Likely Benign	BP4 + BP6 + BP1 + PM2 + PP5
Case-133	Male	Han Chinese	CP	PPP1R21	Missense	chr2:48737158 G>A	c.2090G>A	p.Arg697Gln	rs779018854	None	None	0.008,0.008,0.005(D)	0.998,0.994,0.996(D)	Likely Benign	BP1 + BP4 + PM2
Case-133	Male	Han Chinese	CP	SHROOM3	Missense	chr4:77676237 C>T	c.4601C>T	p.Pro1534Leu	rs759708668	None	None	0.407(T)	0.0(B)	Benign	BS1 + BS2 + BP4 + BP1 + BP6
Case-133	Male	Han Chinese	CP	WNT8A	Missense	chr5:137426305 A>G	c.653A>G	p.Glu218Gly	None	None	None	0.057,0.058,0.119(T)	0.595,0.314,0.111(P,B,B)	Likely Benign	BP1 + BP4 + PM2
Case-133	Male	Han Chinese	CP	ORC1	Missense	chr1:52863470 C>T	c.289G>A	p.Ala97Thr	rs370667339	None	None	0.418(T)	0.001(B)	Uncertain Significance	PM5 + PM1 + PM2 + BP4
Case-134	Male	Han Chinese	CP	MKS1	Splicing	chr17:56285248 C>T	c.1273+7G>A	None	rs569463908	1.99681E-4	1E-3	None	None	Likely Benign	BP4 + BP6 + PM2
Case-134	Male	Han Chinese	CP	COLEC11	Splicing	chr2:3691030 G>T	c.371-4G>T	None	rs370178695	None	None	None	None	Likely Benign	BP4 + BP6 + PM2
Case-134	Male	Han Chinese	CP	SMO	Splicing	chr7:128846215 A>G	c.1140+5A>G	None	None	None	None	None	None	Likely Benign	BP4 + PM2
Case-134	Male	Han Chinese	CP	PEX2	Missense	chr8:77896109 T>A	c.306A>T	p.Gln102His	rs202125546	3.9936099999999901E-4	2E-3	0.064,0.064,0.064,0.104(T)	0.745(P)	Uncertain Significance	PM2 + BP1
Case-134	Male	Han Chinese	CP	KMT2D	Inframe InDel	chr12:49445351 TGAGTCCTCAGGTGGTGGGGATGTGGGG>T	c.2088_2114delCCCCACATCCCCACCACCTGAGGACTC	p.Pro697_Ser705del	rs780334086	None	None	None	None	Likely Benign	BS2 + BP6 + PM4
Case-134	Male	Han Chinese	CP	FRAS1	Missense	chr4:79353690 T>C	c.5149T>C	p.Ser1717Pro	None	None	None	0.027,.(D,.)	0.265,0.203(B)	Likely Benign	BP1 + BP4 + PM2
Case-134	Male	Han Chinese	CP	HYAL2	Missense	chr3:50357545 A>C	c.376T>G	p.Ser126Ala	None	None	None	1.0(T)	0.001,0.002(B)	Likely Benign	BP4 + PM2 + PP2
Case-135	Male	Han Chinese	CL	FOXE1	Missense	chr9:100616395 G>A	c.199G>A	p.Ala67Thr	rs1438362739	None	None	0.061(T)	0.96(D)	Uncertain Significance	PM1 + PM2
Case-135	Male	Han Chinese	CL	RAI1	Missense	chr17:17699221 G>A	c.2959G>A	p.Ala987Thr	rs773304078	None	None	0.004(D)	0.709(P)	Benign	BS2 + BP4 + BP6 + BP1
Case-135	Male	Han Chinese	CL	FOXP2	Missense	chr7:114174708 C>A	c.205C>A	p.Gln69Lys	None	None	None	0.007,0.008,0.005,0.007,0.033,0.004,0.008,0.003,0.008(D)	0.842,0.015,0.023,0.08,0.842,0.937,0.107(P,B,B,B,P,D,B)	Likely Benign	BP1 + BP4 + PM2
Case-135	Male	Han Chinese	CL	NEB	Missense	chr2:152506779 G>A	c.7342C>T	p.Arg2448Cys	rs576076237	3.9936099999999901E-4	2E-3	0.0,0.001,.,0.0,0.0,.,.(D,D,.,D,D,.,.)	0.999(D)	Likely Benign	BP4 + BP6 + BP1 + PM2
Case-135	Male	Han Chinese	CL	PHGDH	Missense	chr1:120283105 G>A	c.1042G>A	p.Gly348Arg	rs1437647230	None	None	0.019,0.038(D)	0.032,0.408,0.408,0.141,0.404(B)	Uncertain Significance	PM2 + PP2 + BP4
Case-135	Male	Han Chinese	CL	DYNC2H1	Missense	chr11:102984961 A>G	c.496A>G	p.Thr166Ala	rs781063172	None	None	0.527,0.234,0.527(T)	0.022,0.012,0.02(B)	Likely Benign	BP4 + PM2
Case-135	Male	Han Chinese	CL	PLEKHA7	Missense	chr11:16838364 G>A	c.1849C>T	p.Arg617Trp	rs200893380	3.9936099999999901E-4	2E-3	0.033(D)	0.96,0.01,0.005,0.009(D,B,B,B)	Likely Benign	BP4 + BP1 + PM2
Case-135	Male	Han Chinese	CL	ANKRD11	Missense	chr16:89347227 G>C	c.5723C>G	p.Pro1908Arg	None	None	None	0.0(D)	0.785(P)	Uncertain Significance	PM2 + BP1
Case-136	Male	Han Chinese	CP	ATRX	Missense	chrX:76937942 C>G	c.2806G>C	p.Val936Leu	rs149232501	7.94702E-4	3.8999999999999898E-3	0.462,0.456,.,.(T,T,.,.)	0.002,0.009,0.008,0.002(B)	Benign	BS1 + BS2 + BP4 + BP6 + BP1
Case-136	Male	Han Chinese	CP	ATN1	Inframe InDel	chr12:7045936 G>GCAGCAGCAGCAGCAGCAT	c.1508_1509insGCAGCAGCAGCAGCATCA	p.Gln502_His503insGlnGlnGlnGlnGlnHis	None	None	None	None	None	Uncertain Significance	PM2 + BP4
Case-136	Male	Han Chinese	CP	KMT2D	Missense	chr12:49434495 G>A	c.7058C>T	p.Pro2353Leu	rs749441161	None	None	0.001(D)	0.001(B)	Benign	BS2 + BP4 + BP6 + BP1
Case-136	Male	Han Chinese	CP	FZD7	Missense	chr2:202899957 G>A	c.587G>A	p.Gly196Glu	rs34908164	3.79393E-3	1E-3	0.152(T)	0.05(B)	Benign	BS1 + BS2 + BP4 + BP6 + BP1 + BP3
Case-136	Male	Han Chinese	CP	NEB	Missense	chr2:152534392 C>T	c.3565G>A	p.Asp1189Asn	None	None	None	0.043,0.114,.,0.112,0.043,.,.(D,T,.,T,D,.,.)	0.773(P)	Likely Benign	BP1 + BP4 + PM2
Case-136	Male	Han Chinese	CP	PIEZO2	Missense	chr18:10794925 T>C	c.1603A>G	p.Asn535Asp	None	None	None	0.596,.,.,.(T,.,.,.)	None	Likely Benign	BP4 + BP1 + PM2
Case-136	Male	Han Chinese	CP	KAT6B	Inframe InDel	chr10:76781905 GGAAGAA>G,GGAA	c.3307_3312delGAAGAA	p.Glu1103_Glu1104del	None	None	None	None	None	Benign	BS1 + BS2 + BP6
Case-136	Male	Han Chinese	CP	HSPG2	Splicing	chr1:22213908 C>T	c.958+5G>A	None	rs537939062	1.99681E-4	1E-3	None	None	Uncertain Significance	PP3 + PM2
Case-137	Male	Han Chinese	CLP	NFASC	Missense	chr1:204966474 G>A	c.2959G>A	p.Ala987Thr	rs183209390	1.19808E-3	0	0.783,0.783,0.263(T)	0.001,0.0(B)	Benign	BS1 + BS2 + BP4 + BP6 + BP1 + BP3
Case-137	Male	Han Chinese	CLP	GPC3	Missense	chrX:132730615 T>C	c.1495A>G	p.Met499Val	rs200265913	2.64901E-4	0	0.812,0.701,.(T,T,.)	0.007,0.004,0.01,0.007(B)	Benign	BS1 + BS2 + BP4 + BP6 + BP1
Case-137	Male	Han Chinese	CLP	LTBP1	Missense	chr2:33622329 C>T	c.4964C>T	p.Thr1655Met	rs752902860	None	None	0.6,0.511,0.779,0.778,0.706(T)	0.0,0.002,0.001,0.001,0.001,0.001,0.003(B)	Likely Benign	BP4 + BP1 + PM2
Case-137	Male	Han Chinese	CLP	LTBP1	Missense	chr2:33586555 T>G	c.4243T>G	p.Ser1415Ala	rs116888774	1.99681E-4	1E-3	0.296,0.349,0.233,0.233,0.264,0.37(T)	0.008,0.012,0.005,0.006,0.012,0.012,0.028(B)	Likely Benign	BP4 + BP1 + PM2
Case-137	Male	Han Chinese	CLP	PLCB4	Missense	chr20:9343621 C>T	c.448C>T	p.His150Tyr	rs759189106	None	None	0.13,0.127,.,0.127,0.126(T,T,.,T,T)	0.329,0.954,0.286(B,D,B)	Uncertain Significance	PP3 + PM2
Case-137	Male	Han Chinese	CLP	MAP2K7	Splicing	chr19:7976128 C>T	c.904-7C>T	None	rs190780642	None	None	None	None	Benign	BS1 + BS2 + BP4
Case-137	Male	Han Chinese	CLP	STAG2	Splicing	chrX:123204978 C>CT	c.2359-7dupT	None	rs765633790	None	None	None	None	Benign	BA1 + BP4
Case-137	Male	Han Chinese	CLP	RAI1	Missense	chr17:17701077 C>A	c.4815C>A	p.Asp1605Glu	None	None	None	0.042(D)	0.075(B)	Likely Benign	BP4 + BP1 + BP3 + PM2
Case-137	Male	Han Chinese	CLP	ABCA12	Missense	chr2:215843133 A>T	c.5035T>A	p.Leu1679Ile	None	None	None	0.082,0.139(T)	0.051,0.109(B)	Likely Benign	BP4 + PM2
Case-137	Male	Han Chinese	CLP	MSX2	Missense	chr5:174151867 A>G	c.205A>G	p.Ser69Gly	rs1407617887	None	None	0.479,0.734(T)	0.0(B)	Likely Benign	BP4 + BP1 + PM2
Case-137	Male	Han Chinese	CLP	RUNX2	Missense	chr6:45399706 A>C	c.530A>C	p.Asn177Thr	None	None	None	.,0.0,0.0,0.001,.,0.0,.(.,D,D,D,.,D,.)	0.187,0.307,0.992(B,B,D)	Uncertain Significance	PM1 + PP3 + PM2
Case-137	Male	Han Chinese	CLP	INTS1	Missense	chr7:1518377 G>A	c.4474C>T	p.Arg1492Cys	rs948562834	None	None	0.036(D)	0.288(B)	Likely Benign	BP1 + BP4 + PM2
Case-138	Female	Han Chinese	CL	ZEB2	Missense	chr2:145274909 C>G	c.9G>C	p.Gln3His	rs149882004	3.9936099999999901E-4	1E-3	.,.,0.003,0.004,0.003,0.003,.,.,.,0.006,.,0.005,0.004,.,.,.,.,.(.,.,D,D,D,D,.,.,.,D,.,D,D,.,.,.,.,.)	0.114,0.001(B)	Benign	BS1 + BS2 + BP4 + BP6 + BP1
Case-138	Female	Han Chinese	CL	PIGO	Missense	chr9:35091966 G>A	c.1918C>T	p.Arg640Cys	rs552540556	None	None	0.058(T)	0.676(P)	Likely Benign	BP6 + BP4 + PM2
Case-138	Female	Han Chinese	CL	ZSWIM6	Missense	chr5:60628184 G>A	c.85G>A	p.Gly29Ser	rs963100061	None	None	0.112(T)	0.002(B)	Likely Benign	BP4 + PP2
Case-138	Female	Han Chinese	CL	WNT2B	Missense	chr1:113033664 G>T	c.86G>T	p.Gly29Val	rs768337962	None	None	0.023(D)	0.04(B)	Likely Benign	BP4 + BP1 + BP3 + PM2
Case-138	Female	Han Chinese	CL	PSAT1	Splicing	chr9:80915506 A>AT	c.61-5dupT	None	rs768434204	None	None	None	None	Uncertain Significance	PM2 + BP4
Case-138	Female	Han Chinese	CL	WNT7B	Missense	chr22:46327187 C>T	c.361G>A	p.Ala121Thr	rs1488409485	None	None	0.507,0.296,0.259,0.1,0.08(T)	0.005,0.007(B)	Likely Benign	BP4 + PM2
Case-138	Female	Han Chinese	CL	RYR1	Missense	chr19:38931467 A>C	c.128A>C	p.Asn43Thr	None	None	None	0.106,0.105,0.106(T)	0.982,0.576(D,P)	Likely Pathogenic	PM1 + PP3 + PM2 + PP5
Case-138	Female	Han Chinese	CL	KAT6A	Missense	chr8:41791521 A>G	c.4217T>C	p.Leu1406Ser	rs117150462	3.9936099999999901E-4	2E-3	0.059(T)	0.908(P)	Benign	BS1 + BS2 + BP4 + BP6 + BP1
Case-139	Male	Han Chinese	CL	ABCA12	Missense	chr2:215891646 T>G	c.1078A>C	p.Asn360His	None	None	None	0.01(D)	0.437(B)	Likely Benign	PM2 + BP4 + PM1
Case-139	Male	Han Chinese	CL	GPC6	Missense	chr13:95055422 C>T	c.1619C>T	p.Ser540Phe	rs183272194	0.00059904200000000004	0.001	0.723(T)	0.001(B)	Likely Benign	BP4 + BP1 + PM2
Case-139	Male	Han Chinese	CL	SOS1	Missense	chr2:39281888 G>A	c.587C>T	p.Ser196Leu	rs199898869	0.000199681	0.001	0.147(T)	0.001(B)	Likely Benign	PM1 + PM2 + PP3 + BS2 + BP6
Case-139	Male	Han Chinese	CL	KAT6A	Missense	chr8:41791254 C>T	c.4484G>A	p.Arg1495His	rs145436847	0.000199681	0.001	0.015(D)	0.985(D)	Benign	BS1 + BP6
Case-139	Male	Han Chinese	CL	XYLT1	Missense	chr16:17353016 C>T	c.742G>A	p.Glu248Lys	rs765052371	None	None	0.051(T)	0.975(D)	Uncertain Significance	PM2 + BP4
Case-139	Male	Han Chinese	CL	RYR1	Missense	chr19:39008182 A>G	c.9869A>G	p.Glu3290Gly	None	None	None	0.002(D)	0.999(D)	Likely Pathogenic	PM1 + PM2 + PM5 + PP3 + PP2
Case-139	Male	Han Chinese	CL	PPP1R21	Missense	chr2:48707114 A>G	c.1277A>G	p.Asn426Ser	rs201056519	0.000199681	0.001	0.049(D)	0.152(B)	Likely Benign	PM1 + PM2 + BP4 + BP1
Case-139	Male	Han Chinese	CL	GRHL3	Missense	chr1:24669436 G>T	c.1355G>T	p.Arg452Leu	rs544083411	None	None	0.003(D)	0.891(P)	Benign	BP1 + BS1 + BS2
Case-139	Male	Han Chinese	CL	CDH1	Missense	chr16:68847375 G>A	c.1297G>A	p.Asp433Asn	rs199886166	None	None	0.089(T)	0.135(B)	Benign	BP1 + BP4 + BP6
Case-139	Male	Han Chinese	CL	RPL5	Missense	chr1:93301774 A>C	c.352A>C	p.Ile118Leu	None	None	None	0.546(T)	0.0(B)	Uncertain Significance	PM2 + PM1 + BP1
Case-139	Male	Han Chinese	CL	COL9A3	Missense	chr20:61459302 G>A	c.874G>A	p.Gly292Arg	rs768224094	None	None	0.0(D)	1.0(D)	Uncertain Significance	PM2 + PP3 + BP1
Case-139	Male	Han Chinese	CL	FGFR2	Missense	chr10:123260369 G>A	c.1535C>T	p.Ala512Val	rs770309121	None	None	0.598(T)	0.007(B)	Uncertain Significance	PM2 + PP2 + PM1
Case-140	Female	Han Chinese	CP	DYNC2I1	Missense	chr7:158672379 A>G	c.578A>G	p.Gln193Arg	rs201379330	0.000199681	0.001	0.009(D)	0.099(B)	Likely Benign	BP4 + BP1 + PM2
Case-140	Female	Han Chinese	CP	SHH	Missense	chr7:155592808 C>A	c.433G>T	p.Ala145Ser	None	None	None	0.227(T)	0.131(B)	Uncertain Significance	PM2 + PP2
Case-140	Female	Han Chinese	CP	PHIP	Missense	chr6:79655086 G>T	c.4759C>A	p.Arg1587Ser	None	None	None	0.004(D)	0.993(D)	Uncertain Significance	PM2 + BP4
Case-140	Female	Han Chinese	CP	IFT172	Missense	chr2:27682364 C>T	c.2668G>A	p.Ala890Thr	rs202216329	0.00059904200000000004	0.002	0.002(D)	1.0(D)	Uncertain Significance	PM2
Case-141	Female	Han Chinese	CL	PEX7	Missense	chr6:137191058 A>C	c.664A>C	p.Ser222Arg	None	None	None	0.057(T)	0.006(B)	Uncertain Significance	PM2 + PM1 + BP1
Case-141	Female	Han Chinese	CL	FRAS1	Missense	chr4:79373349 A>G	c.6604A>G	p.Ile2202Val	rs540125346	0.00039936099999999999	0.002	None	None	Likely Benign	BS1 + BP4 + BP6
Case-141	Female	Han Chinese	CL	FREM2	Missense	chr13:39263084 C>T	c.1603C>T	p.Arg535Cys	rs201457616	0.00039936099999999999	0.002	0.001(D)	None	Likely Benign	BS1 + BP6
Case-141	Female	Han Chinese	CL	STAMBP	Splicing	chr2:74076616 T>G	c.867+2T>G	None	None	None	None	None	None	Likely Pathogenic	PVS1 + PM2
Case-141	Female	Han Chinese	CL	FGF10	Missense	chr5:44388594 C>A	c.191G>T	p.Gly64Val	rs201676495	None	None	0.044(D)	0.704(P)	Benign	BS1 + BS2 + BP4 + PP2
Case-141	Female	Han Chinese	CL	SIX1	Missense	chr14:61113151 C>A	c.705G>T	p.Gln235His	rs747474509	None	None	0.133(T)	0.947(P)	Likely Benign	PP2 + BS1 + BP6
Case-141	Female	Han Chinese	CL	FAM149B1	Missense	chr10:74987899 C>T	c.980C>T	p.Pro327Leu	rs780464381	None	None	0.002(D)	1.0(D)	Likely Benign	PM2 + PM1 + BP1
Case-141	Female	Han Chinese	CL	NOTCH2	Missense	chr1:120484314 G>A	c.2816C>T	p.Pro939Leu	rs201100122	0.000199681	0.001	0.013(D)	0.008(B)	Likely Benign	PP2 + BS1 + BP6
Case-141	Female	Han Chinese	CL	ANKRD11	Missense	chr16:89348508 G>A	c.4442C>T	p.Ala1481Val	rs148065431	0.00059904200000000004	0.0030000000000000001	0.333(T)	0.003(B)	Benign	BS1 + BS2 + BP4 + BP1
Case-141	Female	Han Chinese	CL	CDON	Missense	chr11:125851120 C>G	c.3100G>C	p.Gly1034Arg	rs199957528	0.00039936099999999999	None	0.067(T)	0.554(P)	Likely Benign	PM2 + BP4 + BP1
Case-142	Male	Han Chinese	CL	FGFR4	Missense	chr5:176520430 C>T	c.1121C>T	p.Pro374Leu	rs201812753	0.00079872199999999997	0.0030000000000000001	0.136(T)	None	Uncertain Significance	PM2 + PP2 + BP4
Case-142	Male	Han Chinese	CL	THBS1	Missense	chr15:39882019 G>A	c.1940G>A	p.Arg647His	rs374856624	None	None	0.169(T)	1.0(D)	Likely pathogenic	PM2 + PM1 + PP2 + PP3
Case-142	Male	Han Chinese	CL	PEX7	Splicing	chr6:137193392 G>C	c.803+1G>C	None	None	None	None	None	None	Likely Pathogenic	PVS1 + PM2
Case-142	Male	Han Chinese	CL	INPPL1	Missense	chr11:71939803 C>T	c.430C>T	p.Arg144Cys	None	None	None	0.005(D)	0.999(D)	Uncertain Significance	PM2 + PP3
Case-142	Male	Han Chinese	CL	NEB	Missense	chr2:152382685 T>A	c.22142A>T	p.Asn7381Ile	rs140982447	0.000199681	0.001	0.421(T)	0.146(B)	Likely Benign	PM2 + PM1 + BP1 + BP4
Case-142	Male	Han Chinese	CL	PTDSS1	Missense	chr8:97311931 A>C	c.610A>C	p.Met204Leu	None	None	None	0.166(T)	0.319(B)	Uncertain Significance	PM2 + BP1
Case-142	Male	Han Chinese	CL	NEB	Missense	chr2:152424921 C>T	c.17645G>A	p.Arg5882Gln	rs558345996	None	None	0.203(T)	0.87(P)	Uncertain Significance	PM2 + PM1 + BP1
Case-143	Female	Han Chinese	CL	DUSP22	Missense	chr6:348224 G>A	c.385G>A	p.Val129Met	rs140673019	0.000199681	None	0.23(T)	0.004(B)	Likely Benign	BP4 + BP1 + PM2
Case-143	Female	Han Chinese	CL	FZD6	Missense	chr8:104330902 C>G	c.262C>G	p.Gln88Glu	rs761922015	None	None	0.272(T)	0.009(B)	Likely Benign	PM2 + BP4 + BP1
Case-143	Female	Han Chinese	CL	DOCK6	Missense	chr19:11319453 G>A	c.5102C>T	p.Ser1701Leu	rs373239745	None	None	0.001(D)	0.446(B)	Uncertain Significance	PM2
Case-143	Female	Han Chinese	CL	SRCAP	Missense	chr16:30749379 C>T	c.8018C>T	p.Thr2673Ile	rs775633415	None	None	0.011(D)	0.01(B)	Likely Benign	PM2 + PM1 + BP1 + BP4
Case-143	Female	Han Chinese	CL	NEB	Missense	chr2:152389993 A>G	c.21485T>C	p.Met7162Thr	rs561915220	0.000199681	None	0.39(T)	None	Likely Benign	PM2 + PM1 + BP1
Case-143	Female	Han Chinese	CL	POLR1B	Missense	chr2:113322045 C>T	c.1829C>T	p.Pro610Leu	rs181685293	0.00039936099999999999	0.002	0.276(T)	0.001(B)	Uncertain Significance	PM1 + PM2 + BS2 + PP2
Case-143	Female	Han Chinese	CL	CEP120	Missense	chr5:122713115 A>C	c.2311T>G	p.Leu771Val	rs752408297	None	None	0.389(T)	0.004(B)	Likely Benign	PM2 + BP4 + BP1
Case-143	Female	Han Chinese	CL	PGAP2	Missense	chr11:3845152 G>A	c.559G>A	p.Gly187Arg	rs770306400	None	None	0.035(D)	0.999(D)	Uncertain Significance	PM2 + PM1 + PP2
Case-143	Female	Han Chinese	CL	FGFR4	Stop site	chr5:176520252 C>T	c.1171C>T	p.Arg391*	None	None	None	None	None	Uncertain Significance	PM2 + PP3
Case-143	Female	Han Chinese	CL	PIEZO2	Missense	chr18:10742552 A>C	c.4576T>G	p.Leu1526Val	rs1045419854	None	None	0.185(T)	0.595(P)	Uncertain Significance	PM1 + PM2 + PP2 + BP4
Case-143	Female	Han Chinese	CL	NBN	Missense	chr8:90976728 G>C	c.904C>G	p.Leu302Val	None	None	None	0.009(D)	0.927(P)	Uncertain Significance	PM2 + PM1 + BP1
Case-144	Male	Han Chinese	CP	IGF1R	Missense	chr15:99478587 G>T	c.3229G>T	p.Val1077Phe	None	None	None	0.0(D)	1.0(D)	Uncertain Significance	PM2 + PP3 + PM1 + BP1
Case-144	Male	Han Chinese	CP	CHD7	Missense	chr8:61735164 A>C	c.3060A>C	p.Leu1020Phe	None	None	None	0.001(D)	0.998(D)	Likely Pathogenic	PM2 + PM5 + PP3 + PP2
Case-144	Male	Han Chinese	CP	CENPF	Missense	chr1:214819966 C>A	c.7053C>A	p.Asn2351Lys	rs766737817	None	None	0.292(T)	None	Likely Benign	PM2 + BP4 + BP1
Case-144	Male	Han Chinese	CP	GLI2	Missense	chr2:121747167 G>A	c.3677G>A	p.Arg1226Gln	rs543155526	0.000199681	None	0.515(T)	0.005(B)	Likely Benign	BS1 + BP4
Case-144	Male	Han Chinese	CP	LRP5	Missense	chr11:68216333 G>T	c.4643G>T	p.Cys1548Phe	rs147618989	0.00039936099999999999	0.002	0.05(D)	0.999(D)	Likely Benign	PM2 + BS2 + BP1
Case-144	Male	Han Chinese	CP	PTDSS1	Splicing	chr8:97316413 T>G	c.894+4T>G	None	None	None	None	None	None	Likely Benign	BP4 + PM2
Case-144	Male	Han Chinese	CP	GRIP1	Missense	chr12:66770826 G>T	c.2827C>A	p.Arg943Ser	rs749173900	None	None	0.007(D)	0.369(B)	Likely Benign	PM2 + BP4 + BP1
Case-144	Male	Han Chinese	CP	FZD10	Missense	chr12:130647563 A>C	c.76A>C	p.Met26Leu	rs200216509	None	None	0.65(T)	0.0(B)	Likely Benign	PM2 + BP4
Case-144	Male	Han Chinese	CP	SMAD6	Missense	chr15:66995693 G>A	c.97G>A	p.Gly33Ser	rs769111756	None	None	0.127(T)	0.8(P)	Likely Benign	PM2
Case-144	Male	Han Chinese	CP	CC2D2A	Missense	chr4:15512915 A>G	c.586A>G	p.Thr196Ala	None	None	None	0.013(D)	0.99(D)	Uncertain Significance	PM2 + PM1
Case-145	Male	Han Chinese	CLP	BUB1B	Missense	chr15:40477573 A>G	c.959A>G	p.Glu320Gly	rs771382233	None	None	0.331(T)	0.0(B)	Likely Benign	PM2 + BP1 + BP4 + BP3
Case-145	Male	Han Chinese	CLP	PGM1	Missense	chr1:64114256 C>T	c.1267C>T	p.Arg423Cys	rs754131603	None	None	0.005(D)	1.0(D)	Likely Benign	PM2
Case-145	Male	Han Chinese	CLP	MAGEL2	Missense	chr15:23890029 A>G	c.2861T>C	p.Ile954Thr	rs756557403	None	None	None	None	Likely Benign	BS1 + BP6
Case-145	Male	Han Chinese	CLP	POMT1	Missense	chr9:134388669 G>A	c.1192G>A	p.Gly398Arg	rs146869947	0.00079872199999999997	0.001	0.001(D)	1.0(D)	Benign	PP3 + BA1 + BS1 + BS2 + BP6
Case-145	Male	Han Chinese	CLP	NBAS	Missense	chr2:15417137 T>C	c.5227A>G	p.Met1743Val	rs535474853	0.00039936099999999999	0.002	0.005(D)	0.999(D)	Likely Benign	BP6 + PM2
Case-145	Male	Han Chinese	CLP	EVC	Missense	chr4:5809990 A>T	c.2624A>T	p.His875Leu	rs200403160	0.000199681	0.001	0.063(T)	0.015(B)	Likely Benign	BS1 + BP4 + BP6
Case-145	Male	Han Chinese	CLP	AXIN1	Missense	chr16:341266 C>T	c.2218G>A	p.Ala740Thr	rs537096728	0.00059904200000000004	0.0030000000000000001	0.764(T)	0.001(B)	Likely Benign	BP4 + BP1 + PM2
Case-146	Female	Han Chinese	CL	NEB	Missense	chr2:152420428 G>A	c.18488C>T	p.Ala6163Val	rs201529683	None	None	0.015(D)	0.073(B)	Uncertain Significance	PM2 + PM1 + BP1
Case-146	Female	Han Chinese	CL	PQBP1	Inframe InDel	chrX:48759620 CACG>C	c.406_408del	p.Asp136del	None	None	None	None	None	Uncertain Significance	PM2
Case-146	Female	Han Chinese	CL	PTPRS	Missense	chr19:5239002 G>A	c.1777C>T	p.Arg593Cys	rs775100072	None	None	0.059(T)	0.997(D)	Likely pathogenic	PM1 + PM2 + PP2 + PP3
Case-146	Female	Han Chinese	CL	FZD10	Missense	chr12:130648087 C>G	c.600C>G	p.His200Gln	None	None	None	0.242(T)	0.008(B)	Likely Benign	PM2 + BP4
Case-146	Female	Han Chinese	CL	POLR1B	Missense	chr2:113305101 A>G	c.563A>G	p.Asn188Ser	rs200786382	0.00079872199999999997	0.002	0.485(T)	0.0(B)	Likely Benign	PM1 + PM2 + PP2 + BP4 + BP6
Case-146	Female	Han Chinese	CL	PGAP2	Missense	chr11:3819240 G>T	c.31G>T	p.Gly11Cys	None	None	None	None	None	Likely Benign	PM2 + BP4
Case-146	Female	Han Chinese	CL	FZD9	Missense	chr7:72849563 A>G	c.1226A>G	p.Tyr409Cys	None	None	None	0.0(D)	1.0(D)	Uncertain Significance	PM2 + PM1
Case-146	Female	Han Chinese	CL	SMG9	Missense	chr19:44251664 G>A	c.518C>T	p.Pro173Leu	rs763986657	None	None	0.01(D)	0.594(P)	Likely Benign	PM2 + BP4
Case-146	Female	Han Chinese	CL	KATNIP	Missense	chr16:27761441 C>T	c.3160C>T	p.Arg1054Trp	rs761854517	None	None	0.003(D)	0.901(P)	Uncertain Significance	PM2 + PM1 + BP1
Case-146	Female	Han Chinese	CL	ARHGAP29	Missense	chr1:94674452 T>C	c.446A>G	p.Asn149Ser	None	None	None	0.079(T)	0.005(B)	Likely Benign	PM1 + PM2 + BP4 + BP1
Case-146	Female	Han Chinese	CL	SPECC1L	Missense	chr22:24730493 A>G	c.2512A>G	p.Thr838Ala	rs776613797	None	None	1.0(T)	None	Uncertain Significance	PM1 + PM2 + BP4 + PP2
Case-146	Female	Han Chinese	CL	PIK3CD	Missense	chr1:9776068 T>C	c.532T>C	p.Trp178Arg	rs757809265	None	None	0.29(T)	0.001(B)	Uncertain Significance	PM1 + PM2 + PP2 + BP4
Case-147	Male	Han Chinese	CP	GRHL3	Missense	chr1:24669226 C>T	c.1264C>T	p.Arg422Trp	rs993460632	None	None	0.0(D)	1.0(D)	Uncertain Significance	PM2 + PP3 + BP1
Case-147	Male	Han Chinese	CP	C2CD3	Missense	chr11:73795997 A>G	c.3929T>C	p.Ile1310Thr	rs757220593	None	None	0.471(T)	0.675(P)	Likely Benign	PM2 + BP4 + BP1
Case-147	Male	Han Chinese	CP	STAMBP	Missense	chr2:74074722 C>T	c.584C>T	p.Pro195Leu	rs145371787	0.000199681	None	0.091(T)	0.012(B)	Uncertain Significance	PM2 + PM1 + BP4
Case-147	Male	Han Chinese	CP	PLCG1	Missense	chr20:39791854 G>A	c.728G>A	p.Arg243Gln	rs759301572	None	None	0.173(T)	0.454(P)	Uncertain Significance	PM2 + PP2 + BP4 +PM1
Case-147	Male	Han Chinese	CP	WNT2B	Stop site	chr1:113057661 G>A	c.348G>A	p.Trp116*	None	None	None	None	None	Likely Pathogenic	PVS1 + PM2
Case-147	Male	Han Chinese	CP	KIF7	Missense	chr15:90171847 G>A	c.3835C>T	p.Arg1279Cys	rs749221779	None	None	0.002(D)	1.0(D)	Likely Benign	PM2
Case-147	Male	Han Chinese	CP	IFT80	Splicing	chr3:159995090 T>C	c.2099+4A>G	None	rs754398043	None	None	None	None	Likely Benign	PP3 + BS1 + BP6
Case-147	Male	Han Chinese	CP	AHDC1	Missense	chr1:27874095 G>A	c.4532C>T	p.Thr1511Met	rs746077736	None	None	0.001(D)	1.0(D)	Likely Benign	BP1 + BP4 + PM2
Case-147	Male	Han Chinese	CP	MYH3	Missense	chr17:10533762 G>A	c.5300C>T	p.Ala1767Val	rs770274849	None	None	None	0.995(D)	Uncertain Significance	PM2 + PP3
Case-147	Male	Han Chinese	CP	FOXC2	Missense	chr16:86601636 G>A	c.695G>A	p.Ser232Asn	rs200039004	0.00039936099999999999	0.002	0.031(D)	0.967(D)	Likely Benign	BS1 + BP6
Case-147	Male	Han Chinese	CP	JAG2	Missense	chr14:105609274 G>A	c.3475C>T	p.Arg1159Cys	rs188092112	0.000199681	0.001	0.023(D)	0.006(B)	Likely Benign	BP4 + PM2
Case-147	Male	Han Chinese	CP	COL9A1	Missense	chr6:71004063 G>T	c.503C>A	p.Ala168Asp	None	None	None	0.047(D)	0.186(B)	Likely Benign	PM2 + BP1 + BP4
Case-147	Male	Han Chinese	CP	DYNC2H1	Missense	chr11:103075607 A>G	c.8368A>G	p.Met2790Val	None	None	None	1.0(T)	0.0(B)	Likely Benign	PM2 + BP4 + PM1
Case-147	Male	Han Chinese	CP	DDX59	Missense	chr1:200635541 C>A	c.328G>T	p.Val110Phe	rs202238030	0.000199681	0.001	0.002(D)	0.933(P)	Likely Benign	PM2 + BP4 + BP1
Case-147	Male	Han Chinese	CP	SHROOM3	Missense	chr4:77357210 T>G	c.5T>G	p.Met2Arg	rs751596690	None	None	0.0(D)	0.997(D)	Benign	BS1 + BS2 + BP1 + BP4
Case-148	Female	Han Chinese	CL	HSPG2	Missense	chr1:22199198 C>T	c.3947G>A	p.Ser1316Asn	None	None	None	0.08(T)	0.993(D)	Uncertain Significance	PM2 + PM1 + PP2
Case-148	Female	Han Chinese	CL	MUSK	Missense	chr9:113457721 A>G	c.397A>G	p.Ile133Val	rs570136508	0.00039936099999999999	0.002	0.433(T)	0.022(B)	Likely Benign	BS1 + BP4 + BP6
Case-148	Female	Han Chinese	CL	POMT1	Stop site	chr9:134385763 C>T	c.799C>T	p.Arg267*	rs191404622	0.00039936099999999999	0.002	None	None	Likely Pathogenic	PVS1 + PM2 + BP6
Case-148	Female	Han Chinese	CL	PTPN11	Missense	chr12:112892399 G>T	c.557G>T	p.Arg186Leu	None	None	None	0.219(T)	0.006(B)	Uncertain Significance	PM2 + PM1
Case-148	Female	Han Chinese	CL	RAPSN	Missense	chr11:47464258 C>T	c.640G>A	p.Val214Met	rs201124957	0.00059904200000000004	0.0030000000000000001	0.107(T)	0.587(P)	Likely Benign	BS2 + BP6
Case-148	Female	Han Chinese	CL	ATRX	Missense	chrX:76937575 T>C	c.3173A>G	p.Asp1058Gly	rs782596987	None	None	0.244(T)	0.0(B)	Likely Benign	PM2 + BP4 + BP1 + BP6
Case-148	Female	Han Chinese	CL	PIGA	Missense	chrX:15339869 G>A	c.1214C>T	p.Ala405Val	rs201361742	0.000264901	0.0012999999999999999	0.276(T)	0.0(B)	Benign	BS1 + BS2 + BP4 + BP6
Case-148	Female	Han Chinese	CL	CHRNA7	Missense	chr15:32460270 G>A	c.1207G>A	p.Val403Met	rs757687293	None	None	0.279(T)	0.002(B)	Likely Benign	PM2 + BP4 + BP1
Case-148	Female	Han Chinese	CL	ZBTB24	Missense	chr6:109787211 T>G	c.1937A>C	p.Glu646Ala	rs772738232	None	None	0.039(D)	0.003(B)	Likely Benign	PM2 + BP1 + BP4
Case-149	Male	Han Chinese	CP	IFT57	Missense	chr3:107881412 A>C	c.1202T>G	p.Leu401Arg	None	None	None	0.0(D)	0.999(D)	Likely Benign	PM2 + PP3
Case-149	Male	Han Chinese	CP	KIF7	Missense	chr15:90172234 C>T	c.3637G>A	p.Gly1213Ser	rs143316368	0.000199681	0.001	0.706(T)	0.001(B)	Likely Benign	BS1 + BP4 + BP6
Case-149	Male	Han Chinese	CP	HS6ST1	Missense	chr2:129026116 G>A	c.856C>T	p.Arg286Trp	rs763970769	None	None	0.002(D)	0.988(D)	Uncertain Significance	PM2
Case-149	Male	Han Chinese	CP	ATR	Missense	chr3:142286970 A>G	c.86T>C	p.Val29Ala	None	None	None	0.128(T)	0.01(B)	Uncertain Significance	PM2 + PP2 +BP4
Case-149	Male	Han Chinese	CP	PIK3CD	Missense	chr1:9780045 C>T	c.1309C>T	p.Arg437Cys	rs28730673	0.00059904200000000004	0.0030000000000000001	0.112(T)	0.001(B)	Likely Benign	PP2 + BS1 + BP6
Case-149	Male	Han Chinese	CP	LMNA	Missense	chr1:156107546 C>A	c.1710C>A	p.Ser570Arg	None	None	None	0.005(D)	0.523(P)	Uncertain Significance	PM2 + PP2 + PM1
Case-149	Male	Han Chinese	CP	COL9A1	Missense	chr6:71003892 T>A	c.674A>T	p.Asp225Val	rs186444567	0.00039936099999999999	0.002	0.006(D)	0.182(B)	Benign	BS1 + BS2 + BP1 + BP4 + BP6
Case-149	Male	Han Chinese	CP	PLEKHA7	Missense	chr11:16811362 C>T	c.3119G>A	p.Arg1040Gln	rs368449449	None	None	0.016(D)	0.345(B)	Likely Benign	PM2 + PM1
Case-149	Male	Han Chinese	CP	CDH19	Missense	chr18:64197165 G>C	c.1375C>G	p.Gln459Glu	rs201232711	0.000199681	0.001	0.064(T)	0.055(B)	Likely Benign	PM2 + BP4 + BP1
Case-149	Male	Han Chinese	CP	B3GALT6	Missense	chr1:1168638 G>A	c.980G>A	p.Gly327Asp	None	None	None	0.006(D)	0.999(D)	Uncertain Significance	PM2 + PP2 +PP3
Case-149	Male	Han Chinese	CP	COLEC11	Missense	chr2:3660940 G>A	c.212G>A	p.Arg71Gln	None	None	None	0.044(D)	0.996(D)	Likely Benign	PM2 + BP4 + BP1
Case-149	Male	Han Chinese	CP	CENPF	Missense	chr1:214816212 A>T	c.4531A>T	p.Asn1511Tyr	None	None	None	0.003(D)	0.718(P)	Likely Benign	PM2 + BP1 + BP4
Case-149	Male	Han Chinese	CP	DONSON	Missense	chr21:34955804 C>G	c.954G>C	p.Met318Ile	None	None	None	0.015(D)	0.984(D)	Uncertain Significance	PM2 +PM1
Case-149	Male	Han Chinese	CP	LTBP1	Missense	chr2:33622329 C>T	c.4964C>T	p.Thr1655Met	rs752902860	None	None	0.6(T)	0.001(B)	Likely Benign	PM2 + BP6 + PM1
Case-149	Male	Han Chinese	CP	KMT2D	Missense	chr12:49433372 C>T	c.8075G>A	p.Arg2692Gln	None	None	None	0.331(T)	1.0(D)	Likely Benign	PM2 + PP2 + BP6 + PP3 + BP1
Case-150	Male	Han Chinese	CP	FGF6	Start site	chr12:4554736 T>G	c.1A>C	p.Met1Leu	rs375467953	None	None	0.0(D)	0.176(B)	Likely Benign	PM2 + PVS1 + BS1 + BS2
Case-150	Male	Han Chinese	CP	COL9A3	Inframe InDel	chr20:61448442 C>CGCTCCT	c.43_48dup	p.Leu15_Leu16dup	rs1036479876	None	None	None	None	Uncertain Significance	PM2 + PM4 + BP4 + BP3
Case-150	Male	Han Chinese	CP	LTBP1	Missense	chr2:33172500 G>A	c.109G>A	p.Gly37Ser	None	None	None	0.255(T)	None	Likely Benign	PM2 + BS2 + BP4
Case-150	Male	Han Chinese	CP	IFT172	Missense	chr2:27682364 C>T	c.2668G>A	p.Ala890Thr	rs202216329	0.00059904200000000004	0.002	0.002(D)	1.0(D)	Uncertain Significance	PM2
Case-150	Male	Han Chinese	CP	COL9A3	Inframe InDel	chr20:61448443 G>GCTCCTA	c.32_33insACTCCT	p.Leu15_Leu16dup	None	None	None	None	None	Uncertain Significance	PM2 + PM4
Case-150	Male	Han Chinese	CP	ESCO2	Missense	chr8:27634487 A>T	c.662A>T	p.Lys221Ile	rs199665460	0.000199681	0.001	0.004(D)	0.917(P)	Likely Benign	BP4 + BP1 + PM2
Case-150	Male	Han Chinese	CP	NEB	Missense	chr2:152500610 C>T	c.7678G>A	p.Gly2560Ser	rs775186355	None	None	0.024(D)	1.0(D)	Uncertain Significance	PM1 + PM2 + PP3 + BP1
Case-150	Male	Han Chinese	CP	STAG2	Splicing	chrX:123195618 T>A	c.1535-3T>A	None	rs766097406	None	None	None	None	Benign	BS1 + BS2 + BP6
Case-150	Male	Han Chinese	CP	C2CD3	Missense	chr11:73748627 C>T	c.5777G>A	p.Cys1926Tyr	rs377395313	None	None	0.564(T)	0.03(B)	Likely Benign	PM2 + BP1 + BP4 + BP3
Case-151	Male	Han Chinese	CL	PDGFRA	Stop site	chr4:55152050 C>T	c.2557C>T	p.Gln853*	None	None	None	None	None	Pathogenic	PVS1 + PM2 + PP3
Case-151	Male	Han Chinese	CL	ARCN1	Missense	chr11:118463469 A>G	c.1030A>G	p.Ile344Val	rs200207376	0.000199681	0.001	0.123(T)	0.149(B)	Benign	BS1 + BS2 + BP4 + BP1 + BP6
Case-151	Male	Han Chinese	CL	KANSL1	Missense	chr17:44248879 G>C	c.631C>G	p.Pro211Ala	rs745305837	None	None	0.043(D)	None	Likely Benign	PM2 + PM1
Case-151	Male	Han Chinese	CL	FBXO11	Missense	chr2:48132711 T>G	c.149A>C	p.Gln50Pro	rs781277953	None	None	0.178(T)	None	Benign	PP2 + BS1 + BP4 + BP6
Case-151	Male	Han Chinese	CL	PIK3R2	Missense	chr19:18273072 G>A	c.962G>A	p.Ser321Asn	rs780319560	None	None	0.627(T)	0.005(B)	Likely Benign	PM2 + BP4 + PM1
Case-151	Male	Han Chinese	CL	BCOR	Inframe InDel	chrX:39933661 GGCT>G	c.935_937del	p.Gln312del	rs3840969	None	None	None	None	Benign	PM4 + BS1 + BS2 + BP6
Case-151	Male	Han Chinese	CL	FAM20C	Missense	chr7:195601 C>T	c.653C>T	p.Ala218Val	rs200962622	0.00079872199999999997	0.0040000000000000001	0.518(T)	0.059(B)	Likely Benign	BS1 + BP4 + BP6
Case-152	Male	Han Chinese	CP	COL9A1	Missense	chr6:70951719 C>G	c.1946G>C	p.Gly649Ala	rs201480339	0.000199681	0.001	0.027(D)	1.0(D)	Likely Benign	PP3 + BS1 + BP1 + BP6
Case-152	Male	Han Chinese	CP	HSPG2	Missense	chr1:22214000 C>T	c.871G>A	p.Ala291Thr	rs148693072	None	None	0.991(T)	0.008(B)	Likely Benign	PM2
Case-152	Male	Han Chinese	CP	IFT172	Missense	chr2:27706505 T>G	c.424A>C	p.Thr142Pro	None	None	None	0.006(D)	0.992(D)	Uncertain Significance	BP1 + PM2
Case-152	Male	Han Chinese	CP	TCOF1	Missense	chr5:149740732 C>T	c.122C>T	p.Ala41Val	rs56180593	0.00099840299999999992	0.002	0.015(D)	0.509(P)	Benign	BS1 + BS2 + BP6 + BP4 + BP1 + BP3
Case-152	Male	Han Chinese	CP	FREM2	Missense	chr13:39266018 G>A	c.4537G>A	p.Asp1513Asn	None	None	None	0.03(D)	None	Uncertain Significance	PM2 + PM5
Case-152	Male	Han Chinese	CP	DOCK6	Missense	chr19:11313143 C>G	c.5483G>C	p.Arg1828Thr	rs751843684	None	None	0.095(T)	0.054(B)	Likely Benign	PM2 + BP4 + BP1
Case-152	Male	Han Chinese	CP	FGFR3	Missense	chr4:1795748 G>C	c.87G>C	p.Gln29His	rs553265665	0.00039936099999999999	0.002	0.047(D)	0.289(B)	Likely Benign	BS1 + BP6
Case-152	Male	Han Chinese	CP	COL9A3	Missense	chr20:61453152 G>A	c.413G>A	p.Arg138His	rs199846937	None	None	0.125(T)	0.995(D)	Likely Benign	PM2 + BP4 + BP1
Case-152	Male	Han Chinese	CP	KAT6A	Missense	chr8:41792208 C>T	c.3530G>A	p.Arg1177Gln	rs773943197	None	None	0.311(T)	0.016(B)	Likely Benign	PM2 + BP4 + BP6
Case-152	Male	Han Chinese	CP	LRP5	Missense	chr11:68179016 A>G	c.2431A>G	p.Ile811Val	rs758364834	None	None	0.058(T)	0.943(P)	Uncertain Significance	PM2 + PP3 + BP1
Case-152	Male	Han Chinese	CP	KIAA0586	Missense	chr14:58955575 A>C	c.3923A>C	p.Gln1308Pro	rs781640465	None	None	0.004(D)	0.98(D)	Uncertain Significance	PM2 + PM1 + BP1
Case-153	Male	Han Chinese	CP	ADH7	Missense	chr4:100341742 G>A	c.833C>T	p.Thr278Ile	rs576525742	0.000199681	0.001	0.01(D)	0.687(P)	Likely Benign	BP1 + BP4 + PM2
Case-153	Male	Han Chinese	CP	NEB	Missense	chr2:152492796 C>T	c.9047G>A	p.Arg3016Gln	rs373587647	0.00079872199999999997	0.0030000000000000001	0.081(T)	None	Uncertain Significance	PM2 + PM1 + BP1
Case-153	Male	Han Chinese	CP	PTPRS	Missense	chr19:5222823 C>T	c.2980G>A	p.Ala994Thr	rs201423065	0.00039936099999999999	0.002	None	0.002(B)	Likely Benign	PM2 + BS2 + PP2 + BP4
Case-153	Male	Han Chinese	CP	POLR1A	Missense	chr2:86269016 C>T	c.3568G>A	p.Asp1190Asn	rs536089000	0.000199681	0.001	0.138(T)	0.145(B)	Likely Benign	BS2 + BP4
Case-153	Male	Han Chinese	CP	CEP290	Missense	chr12:88535074 T>G	c.11A>C	p.Asn4Thr	rs770326046	None	None	0.366(T)	0.004(B)	Likely Benign	PM2 + BP4 + BP2
Case-153	Male	Han Chinese	CP	MYH3	Frameshift	chr17:10543987 c>cT	c.2181_2182insA	p.Ala728SerfsTer6	None	None	None	None	None	Likely Pathogenic	PVS1 + PM2
Case-153	Male	Han Chinese	CP	GPC6	Missense	chr13:95055422 C>T	c.1619C>T	p.Ser540Phe	rs183272194	0.00059904200000000004	0.001	0.723(T)	0.001(B)	Likely Benign	BP4 + BP1 + PM2
Case-153	Male	Han Chinese	CP	ANKRD11	Missense	chr16:89348610 G>A	c.4340C>T	p.Pro1447Leu	rs768495392	None	None	0.008(D)	0.139(B)	Likely Benign	BP1 + BP4 + PM2
Case-153	Male	Han Chinese	CP	NEB	Missense	chr2:152534216 C>T	c.3637G>A	p.Val1213Ile	rs202124287	0.000199681	None	0.085(T)	0.296(B)	Likely Benign	PM2 + PM1 + BP1 + BP4
Case-153	Male	Han Chinese	CP	CEP120	Missense	chr5:122682220 C>T	c.2954G>A	p.Ser985Asn	rs780399076	None	None	0.01(D)	0.799(P)	Likely Benign	PM2 + BP4 + BP1
Case-153	Male	Han Chinese	CP	NFASC	Missense	chr1:204955073 C>A	c.2655C>A	p.Asn885Lys	rs138243916	0.000199681	0.001	0.221(T)	0.003(B)	Uncertain Significance	PM2 + BP4 + PM1
Case-153	Male	Han Chinese	CP	FZD2	Inframe InDel	chr17:42635605 gggc>g	c.560_562del	p.Gly187del	None	None	None	None	None	Uncertain Significance	PM2 + BP3
Case-153	Male	Han Chinese	CP	SCARF2	Missense	chr22:20779809 G>A	c.2468C>T	p.Pro823Leu	rs764576797	None	None	None	None	Uncertain Significance	BP7 + PM2
Case-153	Male	Han Chinese	CP	CDC45	Missense	chr22:19468563 G>C	c.199G>C	p.Glu67Gln	rs545468684	0.00039936099999999999	0.002	0.065(T)	0.993(D)	Likely Benign	PM2 + BP4 + BP6
Case-153	Male	Han Chinese	CP	TBX1	Missense	chr22:19754301 G>A	c.1426G>A	p.Ala476Thr	None	None	None	0.013(D)	None	Uncertain Significance	PM2 + PM1
Case-153	Male	Han Chinese	CP	CHRNA1	Missense	chr2:175618333 C>T	c.751G>A	p.Val251Ile	rs200102479	0.000199681	0.001	0.551(T)	0.032(B)	Likely Benign	BP4 + PM2 + PP2
Case-154	Male	Han Chinese	CP	PGAP2	Missense	chr11:3832541 C>T	c.223C>T	p.Arg75Cys	rs200164387	0.000199681	0.001	0.016(D)	1.0(D)	Likely Benign	BS1 + BP6
Case-154	Male	Han Chinese	CP	FGFR4	Missense	chr5:176523145 G>A	c.1909G>A	p.Val637Ile	rs746619070	None	None	1.0(T)	0.488(P)	Likely Benign	PM1 + PP2 + PM2 + BP4
Case-154	Male	Han Chinese	CP	WNT8B	Missense	chr10:102239730 A>G	c.202A>G	p.Arg68Gly	None	None	None	0.135(T)	0.075(B)	Likely Benign	PM2
Case-154	Male	Han Chinese	CP	IFT140	Missense	chr16:1616258 T>C	c.1805A>G	p.Tyr602Cys	None	None	None	0.002(D)	1.0(D)	Likely Benign	PM2 + PP3
Case-154	Male	Han Chinese	CP	PLEKHA7	Missense	chr11:16811345 C>T	c.3136G>A	p.Glu1046Lys	rs186303220	0.00039936099999999999	0.002	0.739(T)	0.477(P)	Likely Benign	PM2 + BP4 + PM1
Case-154	Male	Han Chinese	CP	GAB1	Missense	chr4:144359688 C>T	c.1130C>T	p.Thr377Ile	rs2229879	0.00059904200000000004	0.0030000000000000001	0.035(D)	0.006(B)	Likely Benign	PM2 + BP4 + BP6
Case-154	Male	Han Chinese	CP	NBN	Missense	chr8:90971041 C>T	c.1036G>A	p.Val346Met	rs200297914	0.00039936099999999999	0.002	0.164(T)	0.002(B)	Likely Benign	BS1 + BP4 + BP6
Case-154	Male	Han Chinese	CP	SMC3	Missense	chr10:112362347 G>A	c.3221G>A	p.Ser1074Asn	rs749094580	None	None	0.442(T)	0.021(B)	Uncertain Significance	PM2 + PP2 + PM1
Case-155	Female	Han Chinese	CL	THBS1	Missense	chr15:39885203 G>A	c.2770G>A	p.Asp924Asn	rs767203395	None	None	0.284(T)	0.828(P)	Uncertain Significance	PM2 + PP2 + PP3
Case-155	Female	Han Chinese	CL	POLR1A	Splicing	chr2:86255838 G>C	c.4780-4C>G	None	None	None	None	None	None	Likely Benign	BP4 + PM2
Case-155	Female	Han Chinese	CL	SMOC1	Missense	chr14:70420190 A>C	c.319A>C	p.Lys107Gln	rs149628528	0.00039936099999999999	0.002	0.02(D)	0.734(P)	Likely Benign	BS1 + BS2 + BP6
Case-155	Female	Han Chinese	CL	RYR1	Missense	chr19:38964364 G>C	c.4113G>C	p.Arg1371Ser	rs551509462	0.00079872199999999997	0.0040000000000000001	0.049(D)	0.05(B)	Likely pathogenic	PP2 + BP6 + PM1 + PM2 + PP3
Case-155	Female	Han Chinese	CL	ORC1	Missense	chr1:52867106 G>C	c.151C>G	p.Gln51Glu	rs182707743	0.00039936099999999999	0.002	0.204(T)	0.3(B)	Likely Benign	BS1 + BP6
Case-155	Female	Han Chinese	CL	RIPK4	Missense	chr21:43161182 C>A	c.2171G>T	p.Ser724Ile	rs766516062	None	None	0.089(T)	0.145(B)	Likely Benign	PM2 + BP4 + PM1
Case-155	Female	Han Chinese	CL	SON	Missense	chr21:34924012 G>A	c.2475G>A	p.Met825Ile	rs565521486	0.00039936099999999999	0.002	0.03(D)	0.74(P)	Likely Benign	PM2 + BP4 + PM1 + BP1
Case-155	Female	Han Chinese	CL	BMP8A	Missense	chr1:39957757 C>T	c.94C>T	p.Pro32Ser	None	None	None	0.806(T)	0.005(B)	Uncertain Significance	PM2 + BP4
Case-155	Female	Han Chinese	CL	IFT140	Missense	chr16:1576636 G>A	c.2561C>T	p.Thr854Met	rs202189990	0.00059904200000000004	None	0.033(D)	0.026(B)	Benign	BS1 + BS2 + BP4 + BP6
Case-155	Female	Han Chinese	CL	XYLT1	Missense	chr16:17232349 C>T	c.1627G>A	p.Asp543Asn	rs551025574	0.000199681	None	0.263(T)	0.966(D)	Uncertain Significance	PM2 + BP4
Case-155	Female	Han Chinese	CL	WNT8A	Missense	chr5:137426590 C>T	c.938C>T	p.Thr313Ile	rs771857167	None	None	0.439(T)	0.311(B)	Uncertain Significance	PM2 + PM1
Case-156	Female	Han Chinese	CP	CENPF	Missense	chr1:214828633 C>T	c.8372C>T	p.Ala2791Val	rs765876947	None	None	0.308(T)	None	Likely Benign	PM2 + BP4 + BP1
Case-156	Female	Han Chinese	CP	EVC2	Missense	chr4:5687180 C>T	c.733G>A	p.Ala245Thr	rs530937415	0.000199681	None	1.0(T)	0.011(B)	Likely Benign	PM1 + PM2 + BP4 + BP1 + BS2
Case-156	Female	Han Chinese	CP	KIAA0586	Missense	chr14:58937421 C>T	c.2692C>T	p.Pro898Ser	rs377023593	None	None	0.0(D)	0.979(D)	Uncertain Significance	PM2 + PM1 + BP1
Case-156	Female	Han Chinese	CP	EVC	Splicing	chr4:5754559 G>T	c.1099-4G>T	None	None	None	None	None	None	Likely Benign	PM2 + BP4
Case-156	Female	Han Chinese	CP	DLX4	Missense	chr17:48050593 G>A	c.440G>A	p.Arg147Lys	None	None	None	0.0(D)	0.597(P)	Uncertain Significance	PM1 + PM2 + PP3 + BP1
Case-156	Female	Han Chinese	CP	PGM1	Missense	chr1:64120016 T>G	c.1532T>G	p.Ile511Ser	None	None	None	0.065(T)	0.974(D)	Likely Benign	PM2
Case-156	Female	Han Chinese	CP	ACACB	Missense	chr12:109617746 G>A	c.1672G>A	p.Val558Met	rs556775153	0.000199681	None	0.0(D)	1.0(D)	Benign	BS1 + BS2 + BP4 + BP1
Case-156	Female	Han Chinese	CP	TCOF1	Missense	chr5:149749104 C>T	c.578C>T	p.Ala193Val	rs530439288	0.000199681	None	0.0(D)	0.783(P)	Benign	BS2 + BP4 + BP1
Case-156	Female	Han Chinese	CP	DYNC2H1	Missense	chr11:103191961 A>C	c.11950A>C	p.Ile3984Leu	rs757571550	None	None	0.804(T)	0.001(B)	Likely Benign	PM2 + BP4
Case-156	Female	Han Chinese	CP	SKI	Missense	chr1:2235373 G>T	c.1306G>T	p.Ala436Ser	None	None	None	1.0(T)	0.001(B)	Uncertain Significance	PM2 + BP4
Case-156	Female	Han Chinese	CP	DYNC2I2	Missense	chr9:131403100 T>G	c.305A>C	p.Gln102Pro	rs760359033	None	None	0.149(T)	0.001(B)	Likely Benign	PM2 + BP4 + BP3
Case-156	Female	Han Chinese	CP	MIB1	Missense	chr18:19444593 G>A	c.2987G>A	p.Arg996His	None	None	None	0.0(D)	0.996(D)	Likely Pathogenic	PM2 + PP3 + PP2 + PM1
Case-156	Female	Han Chinese	CP	RPGRIP1L	Missense	chr16:53730122 C>A	c.171G>T	p.Leu57Phe	rs146925098	0.000199681	0.001	0.007(D)	0.999(D)	Likely Benign	BS1 + BP6
Case-156	Female	Han Chinese	CP	SMAD2	Missense	chr18:45396907 T>C	c.265A>G	p.Thr89Ala	None	None	None	0.331(T)	0.006(B)	Uncertain Significance	PM2 + PP2 + PM1 + BP1
Case-157	Male	Han Chinese	CLP	CENPF	Missense	chr1:214795614 C>T	c.1058C>T	p.Ala353Val	rs760387778	None	None	0.008(D)	0.999(D)	Likely Benign	PM2 + BP4 + BP1
Case-157	Male	Han Chinese	CLP	DDX59	Missense	chr1:200635706 G>C	c.163C>G	p.His55Asp	None	None	None	0.638(T)	0.0(B)	Uncertain Significance	PM2 + BP4 + PM1 + PP2
Case-157	Male	Han Chinese	CLP	SMC3	Splicing	chr10:112343595 A>G	c.970-4A>G	None	rs747626414	None	None	None	None	Likely Benign	PM2 + BP4 + BP6
Case-157	Male	Han Chinese	CLP	SMOC1	Missense	chr14:70490155 A>G	c.1282A>G	p.Ser428Gly	rs750087289	None	None	0.048(D)	0.0(B)	Likely Benign	PM2 + BP4 + PM1
Case-157	Male	Han Chinese	CLP	MIB1	Stop site	chr18:19423152 G>T	c.2023G>T	p.Glu675*	None	None	None	None	None	Likely Pathogenic	PVS1 + PM2
Case-157	Male	Han Chinese	CLP	WNT10A	Missense	chr2:219757809 C>T	c.1070C>T	p.Thr357Ile	rs750190755	None	None	0.032(D)	0.999(D)	Pathogenic	PS4 + PP3 + PM2
Case-157	Male	Han Chinese	CLP	SMPD4	Missense	chr2:130910924 C>T	c.2110G>A	p.Gly704Arg	rs185280937	0.00059904200000000004	None	0.003(D)	None	Uncertain Significance	PM2 + PM1 + BP4
Case-157	Male	Han Chinese	CLP	FOXC2	Inframe InDel	chr16:86602141 g>gCCGCCC	c.1206_1211dup	p.Pro403_Pro404dup	None	None	None	None	None	Uncertain Significance	PM2 + PM1 + BP4
Case-157	Male	Han Chinese	CLP	FREM2	Missense	chr13:39450473 A>G	c.8498A>G	p.Asn2833Ser	None	None	None	0.296(T)	None	Likely Benign	PM2 + BP4
Case-158	Male	Han Chinese	CL	PAX3	Missense	chr2:223066852 C>T	c.1231G>A	p.Ala411Thr	rs549206921	None	None	0.007(D)	0.894(P)	Likely pathogenic	PM2 + PP2 + PM1 + PP3
Case-158	Male	Han Chinese	CL	IFT172	Missense	chr2:27695227 C>T	c.1414G>A	p.Asp472Asn	rs747544155	None	None	0.03(D)	0.992(D)	Uncertain Significance	PP3 + PM1 + PM2
Case-158	Male	Han Chinese	CL	KAT6B	Missense	chr10:76789840 G>C	c.5258G>C	p.Gly1753Ala	None	None	None	0.006(D)	0.982(D)	Uncertain Significance	PM2 + PM1 + PP3 + BP1
Case-158	Male	Han Chinese	CL	GLI3	Missense	chr7:42088095 G>A	c.674C>T	p.Thr225Ile	rs753769482	None	None	0.013(D)	0.982(D)	Uncertain Significance	PM2 + BP1
Case-158	Male	Han Chinese	CL	SKI	Missense	chr1:2160479 A>C	c.274A>C	p.Met92Leu	None	None	None	0.018(D)	0.0(B)	Likely Benign	PM2 + BP4
Case-158	Male	Han Chinese	CL	SMAD7	Missense	chr18:46448049 C>T	c.974G>A	p.Arg325Gln	rs764398217	None	None	0.01(D)	0.593(P)	Uncertain Significance	PM2 + PM1 + PP3
Case-158	Male	Han Chinese	CL	GLI3	Missense	chr7:42012196 T>A	c.1843A>T	p.Thr615Ser	rs200913720	0.000199681	0.001	0.038(D)	0.389(B)	Benign	BS1 + BS2 + BP4 + BP6 + PM1
Case-158	Male	Han Chinese	CL	PLEKHA5	Missense	chr12:19282743 G>A	c.10G>A	p.Asp4Asn	rs78739424	0.00079872199999999997	0.0040000000000000001	0.175(T)	0.884(P)	Uncertain Significance	PM1 + PM2 + PP2 + BP6
Case-158	Male	Han Chinese	CL	NEB	Missense	chr2:152348668 C>T	c.25106G>A	p.Arg8369Lys	None	None	None	0.626(T)	0.905(P)	Uncertain Significance	PM2 + PM1 + BP1
Case-158	Male	Han Chinese	CL	LRP6	Missense	chr12:12315313 T>C	c.2093A>G	p.His698Arg	None	None	None	0.923(T)	0.024(B)	Uncertain Significance	PM2 + PP3 + PM1
Case-158	Male	Han Chinese	CL	ACACB	Missense	chr12:109690865 G>A	c.5947G>A	p.Val1983Ile	rs138134900	0.00059904200000000004	0.001	0.334(T)	0.038(B)	Benign	BS1 + BS2 + BP4 + BP1
Case-158	Male	Han Chinese	CL	SMAD4	Splicing	chr18:48575054 A>C	c.250-2A>C	None	None	None	None	None	None	Likely Pathogenic	PVS1 + PM2
Case-158	Male	Han Chinese	CL	DOCK6	Missense	chr19:11363177 A>G	c.358T>C	p.Trp120Arg	rs369962295	None	None	0.0(D)	1.0(D)	Uncertain Significance	PM2 + PP3 + BP1
Case-158	Male	Han Chinese	CL	FZD1	Missense	chr7:90895939 C>T	c.1744C>T	p.Pro582Ser	rs772172455	None	None	0.049(D)	0.999(D)	Uncertain Significance	PM2 + PP3 + PM1
Case-158	Male	Han Chinese	CL	WNT5B	Missense	chr12:1755219 C>T	c.881C>T	p.Thr294Met	rs200149826	None	None	0.017(D)	0.986(D)	Uncertain Significance	PM2 + PP3 + PM1
Case-158	Male	Han Chinese	CL	FREM2	Missense	chr13:39264281 C>T	c.2800C>T	p.Arg934Trp	rs368536400	None	None	0.02(D)	None	Likely Benign	PM2 + BP4
Case-158	Male	Han Chinese	CL	BTRC	Missense	chr10:103310592 G>A	c.1793G>A	p.Arg598Gln	rs202110950	0.00059904200000000004	0.0030000000000000001	0.003(D)	0.9(P)	Benign	BS1 + BS2 + BP4 + BP6 + BP1
Case-159	Male	Han Chinese	CLP	INPPL1	Missense	chr11:71948644 G>A	c.3356G>A	p.Arg1119Gln	rs572965433	0.000199681	None	0.426(T)	0.023(B)	Uncertain Significance	PM2 + PM1
Case-159	Male	Han Chinese	CLP	FGF10	Missense	chr5:44388646 G>A	c.139C>T	p.Pro47Ser	rs527933059	0.000199681	0.001	0.138(T)	0.808(P)	Likely Benign	PM2 + PM1 + BS2
Case-159	Male	Han Chinese	CLP	ATN1	Inframe InDel	chr12:7045891 a>aCAGCAGCAGCAGCAG	c.1494_1508dup	p.Gln498_Gln502dup	None	None	None	None	None	Likely Benign	PM2 + BP3 + BP6
Case-159	Male	Han Chinese	CLP	MUSK	Missense	chr9:113530327 G>A	c.1148G>A	p.Ser383Asn	None	None	None	0.834(T)	0.0(B)	Likely Benign	PM2 + BP4 + PM1
Case-159	Male	Han Chinese	CLP	DYNC2H1	Splicing	chr11:102995826 T>C	c.1662-3T>C	None	rs548328948	0.000199681	0.001	None	None	Likely Benign	BS2 + BP4 + BP6
Case-159	Male	Han Chinese	CLP	RAD21	Missense	chr8:117862931 T>G	c.1546A>C	p.Ile516Leu	None	None	None	0.147(T)	0.518(P)	Likely Benign	BP4 + PM2
Case-159	Male	Han Chinese	CLP	IRF6	Frameshift	chr1:209969836 CA>C	c.235delT	p.Trp79GlyfsTer17	None	None	None	None	None	Likely Pathogenic	PVS1 + PM2
Case-159	Male	Han Chinese	CLP	CFAP57	Stop site	chr1:43688516 C>T	c.2554C>T	p.Gln852*	None	None	None	None	None	Likely Pathogenic	PVS1 + PM2
Case-159	Male	Han Chinese	CLP	POMT2	Missense	chr14:77762517 C>T	c.1106G>A	p.Arg369His	rs398124260	0.000199681	0.001	0.047(D)	0.016(B)	Likely Benign	BP4 + PM1 + PM2
Case-160	Male	Han Chinese	CP	PLEKHA7	Missense	chr11:16838417 G>A	c.1796C>T	p.Pro599Leu	rs200150073	0.00039936099999999999	None	0.388(T)	0.003(B)	Likely Benign	PM2 + BP4 + PM1
Case-160	Male	Han Chinese	CP	ATRX	Inframe InDel	chrX:76907781 ttcc>t	c.4377_4379del	p.Glu1464del	rs398123423	None	None	None	None	Benign	BS1 + BS2 + BP4 + BP6
Case-160	Male	Han Chinese	CP	MN1	Inframe InDel	chr22:28194321 C>CGTA	c.2208_2210dup	p.Thr737dup	None	None	None	None	None	Uncertain Significance	PM2 + PM4
Case-160	Male	Han Chinese	CP	BMP7	Missense	chr20:55777548 G>A	c.743C>T	p.Ser248Leu	rs145527493	0.000199681	None	0.614(T)	0.004(B)	Benign	BS1 + BS2 + BP4 + BP1
Case-160	Male	Han Chinese	CP	NEK1	Missense	chr4:170359262 C>T	c.2736G>A	p.Met912Ile	rs750788096	None	None	0.549(T)	0.0(B)	Uncertain Significance	PM2 + BP4 + PM1
Case-160	Male	Han Chinese	CP	CPLANE1	Splicing	chr5:37139474 t>tAA	c.8633-2->TT	None	None	None	None	None	None	Uncertain Significance	PM2 + BP4
Case-160	Male	Han Chinese	CP	BCOR	Missense	chrX:39931966 A>G	c.2633T>C	p.Val878Ala	rs759983308	None	None	0.003(D)	0.001(B)	Benign	BS1 + BS2 + BP4 + BP6 + BP1
Case-160	Male	Han Chinese	CP	KIAA0586	Missense	chr14:58949398 G>A	c.3271G>A	p.Gly1091Arg	rs745471887	None	None	0.02(D)	0.979(D)	Uncertain Significance	PM2 + PM1 + BP1
Case-160	Male	Han Chinese	CP	RPGRIP1L	Missense	chr16:53721798 T>G	c.609A>C	p.Glu203Asp	rs775203325	None	None	0.112(T)	0.279(B)	Likely Benign	PM2 + BP4 + PM1 + BP1
Case-160	Male	Han Chinese	CP	PTCH1	Missense	chr9:98209585 G>A	c.3953C>T	p.Pro1318Leu	rs536440590	0.000199681	None	0.213(T)	0.036(B)	Likely Benign	PM1 + BP1 + BP6
Case-161	Male	Han Chinese	CL	WDR19	Missense	chr4:39226559 G>A	c.1535G>A	p.Arg512Gln	rs537283735	0.000199681	0.001	0.094(T)	0.857(P)	Uncertain Significance	PM2 + PP3
Case-161	Male	Han Chinese	CL	FGF22	Missense	chr19:643449 G>A	c.358G>A	p.Glu120Lys	rs201800861	0.00059904200000000004	0.002	0.026(D)	1.0(D)	Benign	BS1 + BS2 + BP4 + BP1
Case-161	Male	Han Chinese	CL	ROR2	Missense	chr9:94487101 C>T	c.1675G>A	p.Gly559Ser	rs117134265	0.00039936099999999999	0.002	0.067(T)	0.983(D)	Benign	BS1 + PP5 + BP6 + PM2 + PP3 + BS2
Case-161	Male	Han Chinese	CL	DLG1	Stop site	chr3:196817799 G>A	c.1744C>T	p.Arg582*	None	None	None	None	None	Pathogenic	PM2 + PVS1 + PP3
Case-161	Male	Han Chinese	CL	FRAS1	Missense	chr4:79430008 G>A	c.9628G>A	p.Ala3210Thr	rs145189350	0.00039936099999999999	0.002	None	None	Likely Benign	BS1 + BP4 + BP6
Case-161	Male	Han Chinese	CL	CHRD	Splicing	chr3:184100954 G>T	c.1213+3G>T	None	None	None	None	None	None	Likely Benign	PM2 + PP3
Case-161	Male	Han Chinese	CL	PEX2	Missense	chr8:77896109 T>A	c.306A>T	p.Gln102His	rs202125546	0.00039936099999999999	0.002	0.064(T)	0.992(D)	Uncertain Significance	PM2 + PM1
Case-161	Male	Han Chinese	CL	MEIS2	Missense	chr15:37385814 G>T	c.607C>A	p.Leu203Ile	rs185278462	0.00079872199999999997	0.0040000000000000001	0.85(T)	0.001(B)	Benign	BS1 + PM1 + BS2
Case-161	Male	Han Chinese	CL	ANKRD11	Missense	chr16:89346358 G>A	c.6592C>T	p.Arg2198Trp	None	None	None	0.011(D)	0.988(D)	Likely Benign	PM1 + PM2 + BP4 + BP1
Case-161	Male	Han Chinese	CL	TFAP2B	Missense	chr6:50810979 C>G	c.1257C>G	p.Asn419Lys	None	None	None	0.077(T)	0.997(D)	Uncertain Significance	PM2 + PP2 + PP3
Case-161	Male	Han Chinese	CL	KMT2D	Missense	chr12:49445230 G>A	c.2236C>T	p.Arg746Trp	rs201896284	None	None	0.002(D)	0.998(D)	Likely Benign	PM2 + PP2 + BP4 + BP6
Case-161	Male	Han Chinese	CL	NEB	Missense	chr2:152447863 T>A	c.14933A>T	p.Asp4978Val	None	None	None	0.012(D)	None	Uncertain Significance	PM1 + PM2 + PP3 + BP1
Case-161	Male	Han Chinese	CL	APC	Missense	chr5:112178144 G>A	c.6907G>A	p.Val2303Ile	None	None	None	0.194(T)	0.0(B)	Likely Benign	BP1 + BP4 + PM2
Case-161	Male	Han Chinese	CL	STAG2	Missense	chrX:123181290 C>T	c.754C>T	p.Arg252Trp	None	None	None	0.0(D)	1.0(D)	Uncertain Significance	PM1 + PM2 + PP2
Case-161	Male	Han Chinese	CL	CLPTM1	Missense	chr19:45458714 G>C	c.62G>C	p.Ser21Thr	rs926816880	None	None	0.72(T)	0.001(B)	Likely Benign	PM2 + BP4 + PP2
Case-162	Male	Han Chinese	CL	KIF7	Missense	chr15:90171897 C>A	c.3785G>T	p.Arg1262Leu	rs561205514	0.000199681	0.001	0.085(T)	0.002(B)	Likely Benign	BS1 + BP4
Case-162	Male	Han Chinese	CL	RAD21	Splicing	chr8:117868530 GTaaaaa>G	c.815-9_815-4del	None	None	None	None	None	None	Likely Benign	BP4
Case-162	Male	Han Chinese	CL	EDNRA	Missense	chr4:148407089 A>G	c.256A>G	p.Ile86Val	rs192190120	0.00059904200000000004	None	1.0(T)	0.001(B)	Benign	BS1 + BS2 + BP4 + BP6
Case-162	Male	Han Chinese	CL	DOCK6	Missense	chr19:11332560 G>A	c.3622C>T	p.Arg1208Trp	rs145081732	0.0015974400000000001	None	0.002(D)	0.981(D)	Benign	BS1 + BS2 + BP4 + BP6
Case-162	Male	Han Chinese	CL	HHIP	Missense	chr4:145573886 C>T	c.409C>T	p.Leu137Phe	rs547796806	0.000199681	0.001	0.151(T)	0.018(B)	Benign	BS1 + BS2 + BP1 + BP4
Case-162	Male	Han Chinese	CL	KLF4	Missense	chr9:110250464 C>T	c.211G>A	p.Ala71Thr	None	None	None	0.061(T)	0.0(B)	Uncertain Significance	PM2 + BP4 + PM1
Case-162	Male	Han Chinese	CL	RYR1	Missense	chr19:38976583 C>T	c.5288C>T	p.Pro1763Leu	None	None	None	0.005(D)	1.0(D)	Likely pathogenic	PM2 + PP2 + PM1 + PP3
Case-162	Male	Han Chinese	CL	ACACB	Missense	chr12:109678898 C>T	c.4834C>T	p.Arg1612Cys	rs17848829	0.00079872199999999997	0.0040000000000000001	0.028(D)	1.0(D)	Benign	BS1 + BS2 + BP1 + BP4
Case-162	Male	Han Chinese	CL	CTNND1	Missense	chr11:57563056 G>A	c.275G>A	p.Ser92Asn	rs770019209	None	None	0.165(T)	1.0(D)	Benign	BS1 + BS2 + BP4 + BP1
Case-162	Male	Han Chinese	CL	TBX15	Missense	chr1:119466168 A>G	c.752T>C	p.Phe251Ser	rs199611902	0.00039936099999999999	0.002	0.843(T)	0.145(B)	Likely Benign	PM2 + BP4 + BP1
Case-162	Male	Han Chinese	CL	APC	Missense	chr5:112179623 G>T	c.8386G>T	p.Ala2796Ser	rs587778046	None	None	0.022(D)	0.999(D)	Benign	BS2 + BP4 + BP1 + BP6
Case-162	Male	Han Chinese	CL	TRRAP	Splicing	chr7:98586592 G>A	c.9603+3G>A	None	rs3779186	0.00039936099999999999	0.002	None	None	Likely Benign	BS1 + BP4
Case-163	Male	Han Chinese	CP	FGFR4	Missense	chr5:176517436 C>T	c.137C>T	p.Thr46Ile	rs746357877	None	None	0.425(T)	0.329(B)	Uncertain Significance	PM1 + PP2 + PM2 + BP4
Case-163	Male	Han Chinese	CP	FRAS1	Missense	chr4:79367984 A>G	c.5960A>G	p.Asp1987Gly	rs754114272	None	None	None	None	Uncertain Significance	PM2 + PP3
Case-163	Male	Han Chinese	CP	LRP6	Missense	chr12:12339925 C>T	c.776G>A	p.Arg259His	rs781643215	None	None	0.025(D)	0.001(B)	Uncertain Significance	PM2 + PM1 + PP3
Case-163	Male	Han Chinese	CP	EARS2	Missense	chr16:23546373 C>G	c.794G>C	p.Gly265Ala	None	None	None	0.003(D)	0.999(D)	Uncertain Significance	PM2 + PM1
Case-163	Male	Han Chinese	CP	EVC	Missense	chr4:5735110 A>G	c.650A>G	p.His217Arg	rs776989981	None	None	0.137(T)	0.994(D)	Likely Benign	PM2
Case-163	Male	Han Chinese	CP	UFD1	Missense	chr22:19459328 C>T	c.173G>A	p.Arg58Gln	None	None	None	0.041(D)	0.211(B)	Uncertain Significance	PM2 + PM1
Case-163	Male	Han Chinese	CP	MEGF10	Missense	chr5:126732332 G>A	c.521G>A	p.Arg174Gln	rs745588312	None	None	0.445(T)	0.03(B)	Likely Benign	PM2 + BP4 + PM1
Case-163	Male	Han Chinese	CP	NOTCH1	Missense	chr9:139396503 C>T	c.5422G>A	p.Asp1808Asn	rs571739078	0.000199681	None	0.091(T)	0.676(P)	Likely Benign	PM2 + PP2 + BP6 + BS2
Case-163	Male	Han Chinese	CP	WDR19	Missense	chr4:39245910 A>G	c.2464A>G	p.Ile822Val	rs138364911	0.00099840299999999992	0.002	0.14(T)	0.045(B)	Likely Benign	BS1 + BP4 + BP6
Case-163	Male	Han Chinese	CP	STIL	Missense	chr1:47717505 T>C	c.3170A>G	p.Asn1057Ser	rs143956189	0.00039936099999999999	0.002	0.562(T)	0.01(B)	Likely Benign	BP1 + BP4 + PM2
Case-163	Male	Han Chinese	CP	FREM2	Missense	chr13:39261824 C>G	c.343C>G	p.Leu115Val	rs1026917863	None	None	0.06(T)	None	Likely Benign	PM2 + BP4 + BP1
Case-164	Female	Han Chinese	CP	IFT172	Missense	chr2:27704079 T>C	c.619A>G	p.Thr207Ala	None	None	None	0.812(T)	0.0(B)	Likely Benign	PM2 + BP4 + PM1
Case-164	Female	Han Chinese	CP	AHDC1	Missense	chr1:27876924 G>A	c.1703C>T	p.Ala568Val	rs112313220	None	None	0.015(D)	0.976(D)	Benign	BS1 + BS2 + BP4 + BP1 + BP6 + BP3
Case-164	Female	Han Chinese	CP	MAGEL2	Missense	chr15:23891791 C>A	c.1099G>T	p.Gly367Cys	rs576068111	0.000199681	0.001	None	None	Likely Benign	BS1 + BP6
Case-164	Female	Han Chinese	CP	MAP3K7	Missense	chr6:91226317 A>G	c.1724T>C	p.Leu575Ser	None	None	None	0.021(D)	0.95(P)	Uncertain Significance	PM2 + PM1 + PP2
Case-164	Female	Han Chinese	CP	NUP188	Missense	chr9:131760463 C>T	c.3385C>T	p.Arg1129Cys	rs146235160	0.000199681	0.001	0.172(T)	0.994(D)	Likely Benign	PM2 + BP1
Case-164	Female	Han Chinese	CP	G6PC3	Missense	chr17:42153290 G>A	c.920G>A	p.Ser307Asn	rs762579612	None	None	0.215(T)	0.985(D)	Likely Benign	PM2 + BP4
Case-164	Female	Han Chinese	CP	NEB	Splicing	chr2:152402514 T>TGAA	c.20467-2->TTC	None	None	None	None	None	None	Likely Benign	PM2
Case-164	Female	Han Chinese	CP	PIBF1	Missense	chr13:73357819 C>T	c.212C>T	p.Thr71Ile	rs116564048	None	None	0.006(D)	0.256(B)	Likely Benign	BP4 + BP1 + PM2
Case-164	Female	Han Chinese	CP	FRAS1	Missense	chr4:79373349 A>G	c.6604A>G	p.Ile2202Val	rs540125346	0.00039936099999999999	0.002	None	None	Likely Benign	BS1 + BP4 + BP6
Case-164	Female	Han Chinese	CP	LRP8	Stop site	chr1:53792547 C>CCT	c.241_242insAG	p.Cys81*	None	None	None	None	None	Likely Pathogenic	PVS1 + PM2
Case-164	Female	Han Chinese	CP	EPG5	Missense	chr18:43432606 A>C	c.7566T>G	p.Asn2522Lys	rs766290238	None	None	0.39(T)	0.0(B)	Likely Benign	PM2 + BP4 + PM1 + BP1
Case-165	Male	Han Chinese	CL	BMP5	Missense	chr6:55623840 T>C	c.1178A>G	p.His393Arg	rs756256577	None	None	0.143(T)	0.964(D)	Benign	BS1 + BS2 + BP1
Case-165	Male	Han Chinese	CL	SON	Missense	chr21:34923024 C>T	c.1487C>T	p.Ala496Val	rs376954101	0.00059904200000000004	0.0030000000000000001	0.241(T)	0.488(P)	Benign	BS1 + BS2 + BP4 + BP6
Case-165	Male	Han Chinese	CL	FRAS1	Missense	chr4:79462135 G>A	c.11896G>A	p.Val3966Met	rs192220896	0.0021964900000000002	None	None	None	Likely Benign	BS1 + BP4 + BP6
Case-165	Male	Han Chinese	CL	DYNC2I2	Missense	chr9:131397011 G>C	c.1171C>G	p.His391Asp	rs537004785	None	None	0.002(D)	0.996(D)	Uncertain Significance	PM2 + PP3
Case-166	Female	Han Chinese	CL	NEB	Missense	chr2:152470912 C>T	c.11479G>A	p.Ala3827Thr	None	None	None	0.0(D)	1.0(D)	Uncertain Significance	PM2 + PM1 + BP1
Case-166	Female	Han Chinese	CL	DOCK6	Missense	chr19:11319448 C>T	c.5107G>A	p.Asp1703Asn	rs76981407	0.00039936099999999999	0.002	0.036(D)	0.926(P)	Likely Benign	BS1 + BP6
Case-166	Female	Han Chinese	CL	FRAS1	Missense	chr4:79229312 T>C	c.1627T>C	p.Cys543Arg	rs775199363	None	None	0.002(D)	None	Uncertain Significance	PM2 + PM1 + PP3
Case-166	Female	Han Chinese	CL	PDGFRA	Missense	chr4:55161395 A>G	c.3301A>G	p.Ile1101Val	rs750465940	None	None	0.028(D)	0.325(B)	Uncertain Significance	PM2 + PM1
Case-166	Female	Han Chinese	CL	AMER1	Missense	chrX:63412377 C>T	c.790G>A	p.Ala264Thr	rs150929706	0.000264901	0.0012999999999999999	0.326(T)	0.009(B)	Likely Benign	BP1 + BP4 + PM2
Case-166	Female	Han Chinese	CL	NEB	Splicing	chr2:152389953 T>C	c.21522+3A>G	None	rs148950085	0.00039936099999999999	0.002	None	None	Likely Pathogenic	PM3 + PM2 + PP3
Case-166	Female	Han Chinese	CL	PHIP	Splicing	chr6:79735885 A>G	c.601-4T>C	None	rs202141638	0.00039936099999999999	0.002	None	None	Benign	BS1 + BP4 + BP6
Case-166	Female	Han Chinese	CL	B4GALT7	Missense	chr5:177034371 T>C	c.482T>C	p.Met161Thr	None	None	None	0.001(D)	0.999(D)	Uncertain Significance	PM1 + PM2 + PP3
Case-166	Female	Han Chinese	CL	NOTCH1	Missense	chr9:139393359 T>C	c.6172A>G	p.Asn2058Asp	rs760123789	None	None	1.0(T)	0.049(B)	Uncertain Significance	PP2 + BP4 + PM1 + PM2
Case-167	Female	Han Chinese	CP	ATRX	Missense	chrX:76938028 C>T	c.2720G>A	p.Arg907Gln	rs143413618	0.00052980099999999999	None	0.442(T)	0.0(B)	Benign	BS1 + BS2 + BP4 + BP1 + BP6
Case-167	Female	Han Chinese	CP	GLI3	Missense	chr7:42007392 C>T	c.2233G>A	p.Asp745Asn	rs142249104	None	None	0.009(D)	0.926(P)	Likely Benign	PM2 + BP6 + BP1
Case-167	Female	Han Chinese	CP	GLI1	Missense	chr12:57861960 G>A	c.1261G>A	p.Gly421Ser	rs200169408	None	None	0.635(T)	0.003(B)	Likely Benign	BS1 + BP4
Case-167	Female	Han Chinese	CP	SPECC1L	Missense	chr22:24717642 A>G	c.694A>G	p.Met232Val	rs201958693	None	None	0.921(T)	None	Likely Benign	BP4 + BP6
Case-167	Female	Han Chinese	CP	MAGEL2	Missense	chr15:23891241 T>G	c.1649A>C	p.Gln550Pro	None	None	None	None	None	Uncertain Significance	PM2 + PM1 + BP1
Case-167	Female	Han Chinese	CP	INTS1	Missense	chr7:1511217 C>T	c.6245G>A	p.Ser2082Asn	rs200142723	0.00039936099999999999	0.002	0.056(T)	0.036(B)	Likely Benign	BS1 + BS2 + BP4
Case-167	Female	Han Chinese	CP	AXIN2	Missense	chr17:63533661 G>C	c.1493C>G	p.Pro498Arg	None	None	None	0.022(D)	0.664(P)	Uncertain Significance	PM2 + BP4 + PM1
Case-167	Female	Han Chinese	CP	PTCH2	Missense	chr1:45297968 A>G	c.311T>C	p.Leu104Pro	rs80168454	0.00079872199999999997	0.0030000000000000001	0.003(D)	0.995(D)	Uncertain Significance	PM1 + PM2 + BS2 + PP3
Case-168	Female	Han Chinese	CL	FGFR1	Missense	chr8:38272298 T>C	c.2069A>G	p.Asn690Ser	None	None	None	0.001(D)	1.0(D)	Likely Pathogenic	PM1 + PP2 + PM2 + PP3
Case-168	Female	Han Chinese	CL	AHDC1	Missense	chr1:27876876 A>C	c.1751T>G	p.Val584Gly	None	None	None	0.103(T)	0.01(B)	Likely Benign	BP4 + BP1 + PM2
Case-168	Female	Han Chinese	CL	PIBF1	Missense	chr13:73372055 A>G	c.563A>G	p.Tyr188Cys	rs763492706	None	None	0.001(D)	0.003(B)	Uncertain Significance	PM2 + PM1
Case-168	Female	Han Chinese	CL	NBAS	Missense	chr2:15330452 C>T	c.6508G>A	p.Glu2170Lys	rs202242469	0.00039936099999999999	0.002	0.328(T)	0.336(B)	Likely Benign	PM2 + BP4 + BP6
Case-168	Female	Han Chinese	CL	LRP6	Missense	chr12:12277515 T>C	c.4531A>G	p.Thr1511Ala	rs764950498	None	None	0.13(T)	0.009(B)	Uncertain Significance	PM2 + PM1 + PP3
Case-168	Female	Han Chinese	CL	HSPG2	Splicing	chr1:22186498 G>A	c.5018-3C>T	None	rs772540788	None	None	None	None	Likely Benign	BS1 + BP4
Case-168	Female	Han Chinese	CL	WNT10A	Splicing	chr2:219754697 TAACCAC>T	c.377-7_377-2del	None	None	None	None	None	None	Likely Pathogenic	PVS1 + PM2
Case-169	Male	Han Chinese	CL	COL11A1	Missense	chr1:103347315 T>C	c.5014A>G	p.Ile1672Val	None	None	None	0.582(T)	0.084(B)	Uncertain Significance	PM2 + BP4 + PM1
Case-169	Male	Han Chinese	CL	TMCO1	Missense	chr1:165697324 C>T	c.554G>A	p.Arg185Gln	None	None	None	None	0.482(P)	Uncertain Significance	PM2 + PM1 + BP1
Case-169	Male	Han Chinese	CL	JAG2	Missense	chr14:105609274 G>A	c.3475C>T	p.Arg1159Cys	rs188092112	0.000199681	0.001	0.023(D)	0.006(B)	Likely Benign	BP4 + PM2
Case-169	Male	Han Chinese	CL	TCOF1	Missense	chr5:149755296 G>C	c.1717G>C	p.Gly573Arg	None	None	None	0.06(T)	1.0(D)	Uncertain Significance	PM2 + BP1
Case-169	Male	Han Chinese	CL	HYLS1	Missense	chr11:125769739 A>T	c.476A>T	p.Glu159Val	rs747723105	None	None	0.014(D)	0.739(P)	Likely Benign	PM2 + PM1 + PP2 + BP4
Case-169	Male	Han Chinese	CL	MN1	Missense	chr22:28196372 C>T	c.160G>A	p.Ala54Thr	rs1018293081	None	None	0.088(T)	0.077(B)	Likely Benign	PM2 + BP1 + BP4
[truncated: 506 more rows]
