# Supplementary material for: Exome Sequencing Reveals the Genetic Architecture of Non‐syndromic Orofacial Clefts and Identifies BOC as a Novel Causal Gene
Source: Adv Sci (Weinh). 2025 Jun 4;12(32):e12073. doi: 10.1002/advs.202412073 (PMC12407381; doi:10.1002/advs.202412073)
Supplement: Supplementary file 5 — Supporting Information [file ADVS-12-e12073-s006.xlsx]

## Sheet: Sheet1
Supplemental Table 4. Detailed information of 103 patients harboring variants in OFC-related signaling pathways genes.
Case ID	Gender	Population	Cleft type	Gene	Type of variant	Change in chromosome	cDNA change	Amino acid change	dbSNP database	MAF in 1000G database (global)	MAF in 1000G database (Asian)	SIFT prediction	PolyPhen-2 prediction	ACMG Classification	Classification Criteria
Case-059	Female	Han Chinese	CP	PTCH2	Missense	chr1:45297968 A>G	c.311T>C	p.Leu104Pro	rs80168454	7.98721999999999E-4	3.0000000000000001E-3	0.003(D)	0.929(D)	Uncertain Significance	PM6 + PP3 + BS1
Case-059	Female	Han Chinese	CP	HSPG2	Missense	chr1:22176563 G>A	c.7420C>T	p.Arg2474Cys	rs757787338	None	None	0.051(T)	0.953,0.954(D)	Uncertain Significance	PM2 + PP3 + BP1
Case-059	Female	Han Chinese	CP	TCF7	Splicing	chr5:133451775 CAGGT>C	None	None	None	None	None	None	None	Uncertain Significance	PM2 + BP4
Case-128	Male	Han Chinese	CL	FGFR4	Missense	chr5:176517963 G>A	c.461G>A	p.Arg154His	rs201257476	None	None	0.002,0.002,0.001,0.002,0.001(D)	0.998,0.991,0.996,0.993(D)	Uncertain Significance	PM2 + PP3 + BP1
Case-128	Male	Han Chinese	CL	HSPG2	Missense	chr1:22211645 G>A	c.1216C>T	p.Pro406Ser	rs747853683	None	None	0.073(T)	0.996(D)	Uncertain Significance	PM2 + BP1
Case-184	Female	Han Chinese	CP	FGF8	Missense	chr10:103530352 C>T	c.469G>A	p.Val157Ile	rs139565972	None	None	0.406(T)	0.115(B)	Likely Pathogenic	PM2 + PM5 + PP2 + PM1
Case-184	Female	Han Chinese	CP	HSPG2	Missense	chr1:22160355 G>T	c.10787C>A	p.Pro3596His	None	None	None	0.159(T)	1.0(D)	Uncertain Significance	PM2 + PP2
Case-184	Female	Han Chinese	CP	WNT1	Missense	chr12:49374251 G>A	c.403G>A	p.Val135Ile	rs762209537	None	None	0.025(D)	0.316(B)	Uncertain Significance	PM2 + PM1 + PP2 + BP1
Case-111	Male	Han Chinese	CP	HSPG2	Missense	chr1:22150672 G>A	c.12844C>T	p.Arg4282Cys	rs774968589	None	None	0.057(T)	0.523,0.407(P,B)	Uncertain Significance	PM2 + BP1
Case-111	Male	Han Chinese	CP	PLCG1	Missense	chr20:39766312 G>T	c.31G>T	p.Gly11Cys	rs751060774	None	None	0.004(D)	0.758(P)	Uncertain Significance	PM2 + PP2
Case-111	Male	Han Chinese	CP	BMPR2	Missense	chr2:203417463 A>G	c.1438A>G	p.Ile480Val	rs756724537	None	None	0.052,0.361(T)	0.054,0.108(B)	Uncertain Significance	PM1 + PM2 + BP4
Case-209	Female	Han Chinese	CP	HSPG2	Missense	chr1:22149832 T>C	c.13156A>G	p.Asn4386Asp	rs752793818	None	None	0.0(D)	0.922(P)	Uncertain Significance	BS1 + PM1 + PM2 + PP2
Case-209	Female	Han Chinese	CP	APC	Start site/Stop site	chr5:112043415 A>G	c.1A>G	p.Met1Val	rs189807660	None	None	0.0(D)	None	Uncertain Significance	PVS1 + BS2
Case-209	Female	Han Chinese	CP	TGFBR2	Missense	chr3:30691866 T>G	c.443T>G	p.Met148Arg	None	None	None	0.033(D)	0.999(D)	Likely Pathogenic	PM2 + PP2 + PP3 + PM1
Case-204	Male	Han Chinese	CP	HSPG2	Missense	chr1:22201161 C>T	c.3479G>A	p.Cys1160Tyr	None	None	None	0.0(D)	0.996(D)	Likely pathogenic	PM2 + PP3 + PM1 + PP2
Case-204	Male	Han Chinese	CP	FZD6	Missense	chr8:104336737 G>A	c.403G>A	p.Val135Ile	None	None	None	0.337(T)	0.019(B)	Uncertain Significance	PM2 + PM1
Case-005	Male	Han Chinese	CLP	HSPG2	Missense	chr1:22182342 C>T	c.5642G>A	p.Gly1881Glu	rs932977057	None	None	0.005(D)	1.0(D)	Uncertain Significance	PP3 + PM2 + BP1
Case-006	Male	Han Chinese	CP	HSPG2	Missense	chr1:22150672 G>A	c.12844C>T	p.Arg4282Cys	rs774968589	None	None	0.057(T)	0.523,0.407(P,B)	Uncertain Significance	PM2 + BP1
Case-025	Female	Han Chinese	CP	HSPG2	Missense	chr1:22211645 G>A	c.1216C>T	p.Pro406Ser	rs747853683	None	None	0.073(T)	0.996(D)	Uncertain Significance	PM2 + BP1
Case-042	Female	Han Chinese	CP	HSPG2	Missense	chr1:22166420 C>T	c.9607G>A	p.Val3203Met	rs760284909	None	None	0.004(D)	0.989,0.999(D)	Uncertain Significance	PP3 + PM2 + BP1
Case-113	Female	Han Chinese	CP	HSPG2	Splicing	chr1:22211652 TG>T	c.1211-3delC	None	rs753673630	None	None	None	None	Uncertain Significance	PM2 + BP4
Case-119	Female	Han Chinese	CP	HSPG2	Frameshift	chr1:22156544 G>GTC	c.11713_11714dupGA	p.Asp3905fs	None	None	None	None	None	Likely Pathogenic	PVS1 + PM2
Case-136	Male	Han Chinese	CP	HSPG2	Splicing	chr1:22213908 C>T	c.958+5G>A	None	rs537939062	1.99681E-4	1E-3	None	None	Uncertain Significance	PP3 + PM2
Case-148	Female	Han Chinese	CL	HSPG2	Missense	chr1:22199198 C>T	c.3947G>A	p.Ser1316Asn	None	None	None	0.08(T)	0.993(D)	Uncertain Significance	PM2 + PM1 + PP2
Case-148	Female	Han Chinese	CL	PTPN11	Missense	chr12:112892399 G>T	c.557G>T	p.Arg186Leu	None	None	None	0.219(T)	0.006(B)	Uncertain Significance	PM2 + PM1
Case-163	Male	Han Chinese	CP	FGFR4	Missense	chr5:176517436 C>T	c.137C>T	p.Thr46Ile	rs746357877	None	None	0.425(T)	0.329(B)	Uncertain Significance	PM1 + PP2 + PM2 + BP4
Case-163	Male	Han Chinese	CP	LRP6	Missense	chr12:12339925 C>T	c.776G>A	p.Arg259His	rs781643215	None	None	0.025(D)	0.001(B)	Uncertain Significance	PM2 + PM1 + PP3
Case-196	Male	Han Chinese	CL	DAG1	Missense	chr3:49548187 G>A	c.220G>A	p.Val74Ile	rs189360006	0.00059904200000000004	0.0030000000000000001	0.027(D)	0.345(B)	Likely Pathogenic	PM1 + PM2 + PP3 + BS2 + PP5
Case-196	Male	Han Chinese	CL	LRP6	Missense	chr12:12397415 C>T	c.230G>A	p.Arg77Gln	rs74887171	0.000199681	0.001	0.384(T)	0.001(B)	Uncertain Significance	PM2 + PM1
Case-191	Male	Han Chinese	CP	FZD9	Missense	chr7:72849275 G>A	c.938G>A	p.Cys313Tyr	None	None	None	0.0(D)	1.0(D)	Uncertain Significance	PM2 + PP3 + PM1
Case-191	Male	Han Chinese	CP	LRP6	Missense	chr12:12288214 C>T	c.3628G>A	p.Asp1210Asn	rs372538850	None	None	0.129(T)	0.002(B)	Uncertain Significance	PM2 + PM1 + PP3
Case-168	Female	Han Chinese	CL	FGFR1	Missense	chr8:38272298 T>C	c.2069A>G	p.Asn690Ser	None	None	None	0.001(D)	1.0(D)	Likely Pathogenic	PM1 + PP2 + PM2 + PP3
Case-168	Female	Han Chinese	CL	LRP6	Missense	chr12:12277515 T>C	c.4531A>G	p.Thr1511Ala	rs764950498	None	None	0.13(T)	0.009(B)	Uncertain Significance	PM2 + PM1 + PP3
Case-168	Female	Han Chinese	CL	WNT10A	Splicing	chr2:219754697 TAACCAC>T	c.377-7_377-2del	None	None	None	None	None	None	Likely Pathogenic	PVS1 + PM2
Case-060	Female	Han Chinese	CP	APC	Missense	chr5:112174523 T>G	c.3232T>G	p.Tyr1078Asp	rs367687901	None	None	0.0(D)	0.991(D)	Uncertain Significance	PM2 + BP1
Case-060	Female	Han Chinese	CP	LRP6	Missense	chr12:12284838 G>A	c.3887C>T	p.Ala1296Val	None	None	None	0.258,0.209(T)	0.015,0.01(B)	Uncertain Significance	PM2 + BP4
Case-060	Female	Han Chinese	CP	WNT9A	Missense	chr1:228109635 T>A	c.682A>T	p.Thr228Ser	rs761948784	None	None	0.0(D)	0.999(D)	Uncertain Significance	PP3 + PM2 + BP1
Case-158	Male	Han Chinese	CL	GLI3	Missense	chr7:42088095 G>A	c.674C>T	p.Thr225Ile	rs753769482	None	None	0.013(D)	0.982(D)	Uncertain Significance	PM2 + BP1
Case-158	Male	Han Chinese	CL	FZD1	Missense	chr7:90895939 C>T	c.1744C>T	p.Pro582Ser	rs772172455	None	None	0.049(D)	0.999(D)	Uncertain Significance	PM2 + PP3 + PM1
Case-158	Male	Han Chinese	CL	LRP6	Missense	chr12:12315313 T>C	c.2093A>G	p.His698Arg	None	None	None	0.923(T)	0.024(B)	Uncertain Significance	PM2 + PP3 + PM1
Case-158	Male	Han Chinese	CL	WNT5B	Missense	chr12:1755219 C>T	c.881C>T	p.Thr294Met	rs200149826	None	None	0.017(D)	0.986(D)	Uncertain Significance	PM2 + PP3 + PM1
Case-158	Male	Han Chinese	CL	SMAD4	Splicing	chr18:48575054 A>C	c.250-2A>C	None	None	None	None	None	None	Likely Pathogenic	PVS1 + PM2
Case-158	Male	Han Chinese	CL	SMAD7	Missense	chr18:46448049 C>T	c.974G>A	p.Arg325Gln	rs764398217	None	None	0.01(D)	0.593(P)	Uncertain Significance	PM2 + PM1 + PP3
Case-208	Female	Han Chinese	CL	LRP6	Missense	chr12:12274142 C>A	c.4760G>T	p.Cys1587Phe	None	None	None	0.0(D)	1.0(D)	Uncertain Significance	PM2 + PP3 + PM1
Case-189	Male	Han Chinese	CP	PTCH2	Missense	chr1:45294707 C>T	c.1411G>A	p.Val471Ile	rs769934593	None	None	0.569(T)	0.0(B)	Uncertain Significance	PM1 + PM2 + BP4
Case-189	Male	Han Chinese	CP	FGF5	Missense	chr4:81188264 G>C	c.286G>C	p.Gly96Arg	None	None	None	0.028(D)	1.0(D)	Uncertain Significance	PM2 + PM1
Case-189	Male	Han Chinese	CP	FGF8	Missense	chr10:103535644 C>G	c.14G>C	p.Arg5Pro	None	None	None	0.14(T)	0.002(B)	Uncertain Significance	PM2 + PP2 + PM1
Case-189	Male	Han Chinese	CP	BMP3	Missense	chr4:81952665 C>T	c.227C>T	p.Pro76Leu	None	None	None	0.055(T)	0.992(D)	Uncertain Significance	PM2 + BP4
Case-167	Female	Han Chinese	CP	PTCH2	Missense	chr1:45297968 A>G	c.311T>C	p.Leu104Pro	rs80168454	0.00079872199999999997	0.0030000000000000001	0.003(D)	0.995(D)	Uncertain Significance	PM1 + PM2 + BS2 + PP3
Case-167	Female	Han Chinese	CP	AXIN2	Missense	chr17:63533661 G>C	c.1493C>G	p.Pro498Arg	None	None	None	0.022(D)	0.664(P)	Uncertain Significance	PM2 + BP4 + PM1
Case-034	Female	Han Chinese	CL	PTCH2	Missense	chr1:45294007 C>T	c.1670G>A	p.Arg557His	rs760056267	None	None	0.001(D)	0.988,0.995(D)	Likely Pathogenic	PS4 + PM6 + PP3
Case-034	Female	Han Chinese	CL	FGF3	Start site/Stop site	chr11:69631102 G>A	c.310C>T	p.Arg104*	rs121917704	1.99681E-4	0	None	None	Pathogenic	PVS1 + PP5 + PM2
Case-068	Male	Han Chinese	CLP	PTCH2	Missense	chr1:45297887 G>C	c.392C>G	p.Ala131Gly	rs1444224101	None	None	0.005(D)	0.998(D)	Likely Pathogenic	PS4 + PM6 + PP3
Case-074	Female	Han Chinese	CL	PTCH2	Missense	chr1:45292356 A>C	c.2780T>G	p.Ile927Ser	None	None	None	0.0(D)	0.891,0.888(P)	Uncertain Significance	PM2 + PM6 + PP3
Case-074	Female	Han Chinese	CL	PTCH2	Missense	chr1:45292203 A>T	c.2933T>A	p.Val978Asp	None	None	None	0.0(D)	0.981,0.991(D)	Uncertain Significance	PM2 + PM6 + PP3
Case-206	Female	Han Chinese	CL	PTCH2	Missense	chr1:45294893 G>A	c.1307C>T	p.Ala436Val	rs753185169	None	None	0.003(D)	0.933(P)	Uncertain Significance	PM2 + PP3 + BP6
Case-044	Female	Han Chinese	CL	FGFR4	Missense	chr5:176522680 G>A	c.1777G>A	p.Ala593Thr	rs1398248017	None	None	0.286,0.329,0.286,0.355(T)	0.793,0.689,0.662(P)	Uncertain Significance	PM2 + PP3 + BP1
Case-044	Female	Han Chinese	CL	DVL1	Frameshift	chr1:1271669 C>CGTGGG	c.1861_1865dupCCCAC	p.Thr623fs	rs780836585	None	None	None	None	Likely Pathogenic	PVS1 + PM2
Case-142	Male	Han Chinese	CL	FGFR4	Missense	chr5:176520430 C>T	c.1121C>T	p.Pro374Leu	rs201812753	0.00079872199999999997	0.0030000000000000001	0.136(T)	None	Uncertain Significance	PM2 + PP2 + BP4
Case-142	Male	Han Chinese	CL	THBS1	Missense	chr15:39882019 G>A	c.1940G>A	p.Arg647His	rs374856624	None	None	0.169(T)	1.0(D)	Likely pathogenic	PM2 + PM1 + PP2 + PP3
Case-020	Male	Han Chinese	CLP	FGF11	Splicing	chr17:7344767 A>G	c.-4-3A>G	None	rs775012411	None	None	None	None	Uncertain Significance	PP3 + PM2
Case-020	Male	Han Chinese	CLP	FGFR4	Missense	chr5:176517963 G>A	c.461G>A	p.Arg154His	rs201257476	None	None	0.002,0.002,0.001,0.002,0.001(D)	0.998,0.991,0.996,0.993(D)	Uncertain Significance	PM2 + PP3 + BP1
Case-143	Female	Han Chinese	CL	FGFR4	Start site/Stop site	chr5:176520252 C>T	c.1171C>T	p.Arg391*	None	None	None	None	None	Uncertain Significance	PM2 + PP3
Case-007	Female	Han Chinese	CL	DAG1	Missense	chr3:49569508 A>G	c.1564A>G	p.Thr522Ala	None	None	None	0.041(D)	0.493(P)	Uncertain Significance	PP3 + PM2
Case-014	Male	Han Chinese	CP	DAG1	Missense	chr3:49568875 C>T	c.931C>T	p.Arg311Trp	rs767440555	None	None	0.0(D)	0.996(D)	Uncertain Significance	PP3 + PM2
Case-100	Male	Han Chinese	CP	DAG1	Inframe InDel	chr3:49547990 CGCT>C	c.32_34delTGC	p.Leu11del	None	None	None	None	None	Uncertain Significance	PM2
Case-120	Male	Han Chinese	CP	DAG1	Splicing	chr3:49508481 AAGTT>A	c.-336+4_-336+7delAGTT	None	rs1458755857	None	None	None	None	Uncertain Significance	PM2
Case-091	Male	Han Chinese	CP	GLI1	Missense	chr12:57860047 G>A	c.787G>A	p.Gly263Arg	rs574196970	None	None	0.002,0.003,0.003,0.003,0.003(D)	0.897(P)	Uncertain Significance	PP3 + PM2 + BP1
Case-091	Male	Han Chinese	CP	FZD9	Missense	chr7:72850064 T>G	c.1727T>G	p.Leu576Trp	None	None	None	0.029(D)	0.908(P)	Uncertain Significance	PM2 + BP1
Case-146	Female	Han Chinese	CL	PIK3CD	Missense	chr1:9776068 T>C	c.532T>C	p.Trp178Arg	rs757809265	None	None	0.29(T)	0.001(B)	Uncertain Significance	PM1 + PM2 + PP2 + BP4
Case-146	Female	Han Chinese	CL	FZD9	Missense	chr7:72849563 A>G	c.1226A>G	p.Tyr409Cys	None	None	None	0.0(D)	1.0(D)	Uncertain Significance	PM2 + PM1
Case-185	Male	Han Chinese	CP	FZD9	Missense	chr7:72848506 A>C	c.169A>C	p.Met57Leu	None	None	None	0.098(T)	0.119(B)	Uncertain Significance	PM2 + PM1
Case-198	Female	Han Chinese	CP	FZD9	Missense	chr7:72849535 G>T	c.1198G>T	p.Gly400Cys	None	None	None	0.0(D)	1.0(D)	Uncertain Significance	PM2 + PP3 + PM1
Case-077	Female	Han Chinese	CP	FGFRL1	Start site/Stop site	chr4:1019126 T>G	c.1506T>G	p.Tyr502*	rs144318134	1.99681E-4	1E-3	None	None	Uncertain Significance	PVS1 + PM2
Case-077	Female	Han Chinese	CP	WNT10A	Missense	chr2:219754828 G>C	c.499G>C	p.Glu167Gln	rs148714379	None	None	0.571(T)	0.115(B)	Uncertain Significance	PM1 + PM2 + BP4
Case-077	Female	Han Chinese	CP	LTBP1	Missense	chr2:33246017 C>T	c.607C>T	p.Arg203Trp	rs377502460	None	None	0.0(D)	0.903(P)	Uncertain Significance	PM2 + PP3 + BP1
Case-179	Female	Han Chinese	CP	FGFR2	Missense	chr10:123325206 T>C	c.122A>G	p.Lys41Arg	None	None	None	0.382(T)	0.003(B)	Uncertain Significance	PM2 + PP2 + PM1
Case-179	Female	Han Chinese	CP	FGFRL1	Missense	chr4:1016257 G>C	c.346G>C	p.Val116Leu	None	None	None	0.03(D)	0.192(B)	Uncertain Significance	PM2 + PM1
Case-022	Female	Han Chinese	CP	FGFRL1	Start site/Stop site	chr4:1019126 T>G	c.1506T>G	p.Tyr502*	rs144318134	1.99681E-4	1E-3	None	None	Uncertain Significance	PVS1 + PM2
Case-187	Female	Han Chinese	CP	FGFRL1	Missense	chr4:1019017 C>T	c.1397C>T	p.Ala466Val	None	None	None	1.0(T)	0.034(B)	Uncertain Significance	PM2 + BP4 + PM1
Case-038	Male	Han Chinese	CL	CTNNB1	Missense	chr3:41266447 A>G	c.244A>G	p.Ile82Val	rs773781329	None	None	0.139,0.144,0.139,0.139,0.139,0.139,0.01,0.013(T,T,T,T,T,T,D,D)	0.002(B)	Uncertain Significance	PM2 + PP2 + BP4
Case-038	Male	Han Chinese	CL	LTBP1	Missense	chr2:33500037 G>C	c.2749G>C	p.Asp917His	rs142520374	None	None	0.003,0.005,0.004,0.004,0.004(D)	0.963,0.668,0.955,0.915,0.822,0.937(D,P,D,D,P,D)	Uncertain Significance	PM2 + BP1
Case-114	Male	Han Chinese	CP	LTBP1	Inframe InDel	chr2:33172688 A>ACCG	c.316_318dupCCG	p.Pro106dup	rs538338631	2.1964900000000002E-3	4.0000000000000001E-3	None	None	Uncertain Significance	PM2 + BP4
Case-210	Female	Han Chinese	CP	LTBP1	Missense	chr2:33500091 G>A	c.2803G>A	p.Glu935Lys	rs572890688	0.000199681	0.001	0.352(T)	0.504(P)	Uncertain Significance	PM2 + PM1 + PP3
Case-053	Male	Han Chinese	CL	SMO	Missense	chr7:128850356 C>T	c.1619C>T	p.Ala540Val	rs778791846	None	None	0.034(D)	0.996(D)	Uncertain Significance	PP3 + PM2
Case-053	Male	Han Chinese	CL	WNT10A	Splicing	chr2:219747146 G>A	c.376+1G>A	None	rs561503117	1.99681E-4	1E-3	None	None	Pathogenic	PVS1 + PP5 + PM2
Case-157	Male	Han Chinese	CLP	WNT10A	Missense	chr2:219757809 C>T	c.1070C>T	p.Thr357Ile	rs750190755	None	None	0.032(D)	0.999(D)	Pathogenic	PS4 + PP3 + PM2
Case-012	Male	Han Chinese	CP	BOC	Missense	chr3:112992173 C>T	c.1219C>T	p.Arg407Trp	rs370137874	None	None	0.014,0.015,0.014(D)	0.812,0.882(P)	Uncertain Significance	PM2 + PP3
Case-050	Female	Han Chinese	CP	BOC	Missense	chr3:112993293 G>A	c.1306G>A	p.Gly436Ser	rs149191848	None	None	0.883,0.888,0.883(T)	0.001,0.0(B)	Uncertain Significance	BP4 + PM2
Case-110	Female	Han Chinese	CP	BOC	Missense	chr3:113004304 G>A	c.3052G>A	p.Asp1018Asn	rs199688330	1.99681E-4	0	0.028(D)	0.004,0.003,0.001(B)	Uncertain Significance	PM2 + PP3
Case-024	Male	Han Chinese	CLP	FGF8	Missense	chr10:103530090 C>A	c.731G>T	p.Arg244Leu	rs746008415	None	None	.,0.0,0.0,0.0,0.0(.,D,D,D,D)	0.261,0.261,0.417,0.238(B)	Uncertain Significance	PM2 + PP2
Case-197	Male	Han Chinese	CP	FGF22	Missense	chr19:643494 C>T	c.403C>T	p.Arg135Cys	rs746504991	None	None	0.016(D)	0.997(D)	Uncertain Significance	PM2 + PP3
Case-197	Male	Han Chinese	CP	LRP5	Missense	chr11:68177505 A>G	c.2215A>G	p.Thr739Ala	None	None	None	0.413(T)	0.927(P)	Uncertain Significance	PM2 + PP3 + BP1
Case-152	Male	Han Chinese	CP	LRP5	Missense	chr11:68179016 A>G	c.2431A>G	p.Ile811Val	rs758364834	None	None	0.058(T)	0.943(P)	Uncertain Significance	PM2 + PP3 + BP1
Case-169	Male	Han Chinese	CL	LRP5	Missense	chr11:68192578 A>G	c.3245A>G	p.Tyr1082Cys	rs113804402	None	None	0.001(D)	1.0(D)	Likely Pathogenic	PP3 + PM2 + PP5
Case-037	Male	Han Chinese	CP	PLCG1	Missense	chr20:39791892 C>A	c.766C>A	p.Gln256Lys	None	None	None	0.42,0.419(T)	0.002(B)	Uncertain Significance	PM2 + PP2 + BP4
Case-147	Male	Han Chinese	CP	PLCG1	Missense	chr20:39791854 G>A	c.728G>A	p.Arg243Gln	rs759301572	None	None	0.173(T)	0.454(P)	Uncertain Significance	PM2 + PP2 + BP4 +PM1
Case-147	Male	Han Chinese	CP	WNT2B	Start site/Stop site	chr1:113057661 G>A	c.348G>A	p.Trp116*	None	None	None	None	None	Likely Pathogenic	PVS1 + PM2
Case-043	Female	Han Chinese	CP	SMO	Missense	chr7:128845165 C>T	c.659C>T	p.Pro220Leu	rs200359079	1.99681E-4	0	0.001(D)	0.999(D)	Uncertain Significance	PP3 + PM2
Case-181	Female	Han Chinese	CL	SMO	Missense	chr7:128846071 T>G	c.1001T>G	p.Val334Gly	None	None	None	0.003(D)	0.761(P)	Uncertain Significance	PM2 + PP3 + PM1
Case-069	Male	Han Chinese	CP	WNT10B	Missense	chr12:49363884 T>A	c.325A>T	p.Ile109Phe	rs1397322294	None	None	0.194,0.133,0.113,0.088(T)	0.194,0.085(B)	Uncertain Significance	PM2
Case-069	Male	Han Chinese	CP	FST	Missense	chr5:52780901 C>G	c.796C>G	p.Arg266Gly	None	None	None	0.001(D)	0.926(D)	Uncertain Significance	PM2 + BP1
Case-015	Male	Han Chinese	CP	WNT10B	Missense	chr12:49363907 C>G	c.302G>C	p.Gly101Ala	rs1295121300	None	None	0.119,0.502,0.29,0.072,0.019(T,T,T,T,D)	0.194,0.036(B)	Uncertain Significance	PM2 + BP4
Case-078	Male	Han Chinese	CP	WNT10B	Missense	chr12:49360197 A>C	c.851T>G	p.Phe284Cys	rs767077900	None	None	0.017(D)	0.932(D)	Uncertain Significance	PM2
Case-124	Female	Han Chinese	CP	FGF10	Missense	chr5:44388646 G>A	c.139C>T	p.Pro47Ser	rs527933059	1.99681E-4	1E-3	0.138,0.022(T,D)	0.224(B)	Uncertain Significance	PM2 + PP2 + BP4
Case-124	Female	Han Chinese	CP	AXIN2	Missense	chr17:63526126 G>A	c.2500C>T	p.Arg834Trp	rs878854728	None	None	0.0,.,0.0(D,.,D)	0.983,0.948(D)	Uncertain Significance	PP3 + PM2 + BP1
Case-116	Female	Han Chinese	CL	PIK3CG	Missense	chr7:106509186 C>T	c.1180C>T	p.Leu394Phe	None	None	None	0.006(D)	0.946(D)	Uncertain Significance	PP3 + PM2 + BP1
Case-116	Female	Han Chinese	CL	CTNNB1	Missense	chr3:41266062 C>T	c.59C>T	p.Ala20Val	rs757325337	None	None	0.223,0.313,0.48,0.313,0.313,0.31,0.313,0.163,0.166(T)	0.001(B)	Uncertain Significance	PM1 + PM2 + BP4
Case-116	Female	Han Chinese	CL	TGFB3	Missense	chr14:76437971 C>T	c.443G>A	p.Arg148Gln	rs776388495	None	None	0.048,0.015(D)	0.984(D)	Uncertain Significance	PM2 + PP3
Case-203	Female	Han Chinese	CL	DVL1	Start site/Stop site	chr1:1275627 C>A	c.769G>T	p.Glu257*	None	None	None	None	None	Likely Pathogenic	PVS1 + PM2
Case-203	Female	Han Chinese	CL	SMAD7	Missense	chr18:46476374 G>C	c.421C>G	p.Pro141Ala	rs752141635	None	None	0.658(T)	0.0(B)	Uncertain Significance	PM2 + PM1
Case-098	Female	Han Chinese	CP	DVL3	Missense	chr3:183882645 C>G	c.525C>G	p.Ser175Arg	rs1315896666	None	None	0.002,0.001,0.001(D)	0.99(D)	Uncertain Significance	PM2 + BP1
Case-098	Female	Han Chinese	CP	DVL3	Missense	chr3:183882968 A>C	c.667A>C	p.Lys223Gln	None	None	None	0.085,0.08,0.11(T)	0.966,0.95,0.966(D)	Uncertain Significance	PM2 + BP1
Case-098	Female	Han Chinese	CP	FZD5	Missense	chr2:208633225 G>A	c.239C>T	p.Pro80Leu	rs1390642818	None	None	0.066(T)	0.046(B)	Uncertain Significance	PM2 + BP1
Case-129	Male	Han Chinese	CL	DVL3	Missense	chr3:183882134 A>G	c.311A>G	p.Glu104Gly	None	None	None	0.04,0.044,0.001(D)	0.979(D)	Uncertain Significance	PM2 + BP1
Case-129	Male	Han Chinese	CL	GSK3A	Missense	chr19:42746427 C>T	c.191G>A	p.Ser64Asn	None	None	None	0.315(T)	0.051(B)	Uncertain Significance	PM2 + PP2 + BP4
Case-139	Male	Han Chinese	CL	FGFR2	Missense	chr10:123260369 G>A	c.1535C>T	p.Ala512Val	rs770309121	None	None	0.598(T)	0.007(B)	Uncertain Significance	PM2 + PP2 + PM1
Case-064	Male	Han Chinese	CP	GLI1	Missense	chr12:57861856 T>C	c.1157T>C	p.Val386Ala	rs1206103248	None	None	0.014,0.013,0.014,0.014(D)	0.992(D)	Uncertain Significance	PM2 + BP1
Case-182	Female	Han Chinese	CLP	GLI3	Missense	chr7:42004406 T>G	c.4265A>C	p.Lys1422Thr	None	None	None	0.005(D)	0.999(D)	Uncertain Significance	PM2 + BP1 + PM1
Case-103	Female	Han Chinese	CP	KIF7	Missense	chr15:90195912 C>T	c.250G>A	p.Glu84Lys	rs775919883	None	None	0.01(D)	0.278(B)	Uncertain Significance	PM2 + BP1
Case-103	Female	Han Chinese	CP	PTCH1	Frameshift	chr9:98229625 G>GT	c.2332dupA	p.Thr778fs	None	None	None	None	None	Pathogenic	PVS1 + PP5 + PM2
Case-087	Male	Han Chinese	CL	KIF7	Missense	chr15:90191959 C>T	c.970G>A	p.Ala324Thr	rs1445303271	None	None	0.928(T)	0.999(D)	Uncertain Significance	PM2 + PP3 + BP1
Case-190	Female	Han Chinese	CP	PIK3CD	Missense	chr1:9775965 G>A	c.429G>A	p.Met143Ile	None	None	None	0.002(D)	0.987(D)	Uncertain Significance	PM2 + PP2
Case-190	Female	Han Chinese	CP	WNT9B	Missense	chr17:44952691 C>T	c.559C>T	p.Arg187Trp	rs200104547	None	None	0.0(D)	1.0(D)	Uncertain Significance	PM2 + PP3 + PM1
Case-036	Female	Han Chinese	CP	PIK3CG	Splicing	chr7:106505796 G>A	c.-13+1G>A	None	None	None	None	None	None	Likely Pathogenic	PVS1 + PM2
Case-030	Female	Han Chinese	CLP	SHH	Missense	chr7:155596301 C>T	c.682G>A	p.Asp228Asn	rs1465216365	None	None	0.081(T)	0.999,0.124(D,B)	Uncertain Significance	PM1 + PP3 + PM2
Case-030	Female	Han Chinese	CLP	FGF14	Missense	chr13:103053997 G>C	c.32C>G	p.Thr11Ser	rs1366241193	None	None	0.0(D)	0.004(B)	Uncertain Significance	PM5 + PM2 + BP4
Case-140	Female	Han Chinese	CP	SHH	Missense	chr7:155592808 C>A	c.433G>T	p.Ala145Ser	None	None	None	0.227(T)	0.131(B)	Uncertain Significance	PM2 + PP2
Case-172	Male	Han Chinese	CL	TCF7	Missense	chr5:133477985 G>A	c.838G>A	p.Asp280Asn	rs143237515	None	None	0.033(D)	1.0(D)	Uncertain Significance	PM2 + PM1
Case-108	Male	Han Chinese	CP	WNT8B	Splicing	chr10:102239773 AG>A	c.241+5delG	None	None	None	None	None	None	Uncertain Significance	PP3 + PM2
Case-108	Male	Han Chinese	CP	TGFB3	Missense	chr14:76425616 G>A	c.1153C>T	p.Pro385Ser	None	None	None	0.087(T)	0.911(D)	Uncertain Significance	PP3 + PM2
Case-088	Male	Han Chinese	CP	TGFBR2	Missense	chr3:30713789 A>C	c.1189A>C	p.Lys397Gln	None	None	None	0.007,0.005(D)	1.0,0.999(D)	Likely Pathogenic	PM1 + PM5 + PP3 + PM2
Case-155	Female	Han Chinese	CL	WNT8A	Missense	chr5:137426590 C>T	c.938C>T	p.Thr313Ile	rs771857167	None	None	0.439(T)	0.311(B)	Uncertain Significance	PM2 + PM1
Case-155	Female	Han Chinese	CL	BMP8A	Missense	chr1:39957757 C>T	c.94C>T	p.Pro32Ser	None	None	None	0.806(T)	0.005(B)	Uncertain Significance	PM2 + BP4
Case-155	Female	Han Chinese	CL	THBS1	Missense	chr15:39885203 G>A	c.2770G>A	p.Asp924Asn	rs767203395	None	None	0.284(T)	0.828(P)	Uncertain Significance	PM2 + PP2 + PP3
Case-121	Female	Han Chinese	CLP	WNT1	Missense	chr12:49375235 G>C	c.925G>C	p.Gly309Arg	None	None	None	.,0.0(.,D)	1.0(D)	Likely Pathogenic	PP3 + PM2 + PP2
Case-212	Female	Han Chinese	CP	BTRC	Missense	chr10:103239194 A>T	c.304A>T	p.Thr102Ser	None	None	None	0.35(T)	0.002(B)	Uncertain Significance	PM2 + BP4 + PM1
Case-212	Female	Han Chinese	CP	WNT9A	Missense	chr1:228112017 A>C	c.437T>G	p.Met146Arg	None	None	None	0.001(D)	0.961(D)	Uncertain Significance	PM2 + PP3 + BP1
Case-031	Female	Han Chinese	CP	WNT9B	Missense	chr17:44952592 C>T	c.460C>T	p.Arg154Trp	rs746091846	None	None	0.001,0.0(D)	0.991,0.983(D)	Uncertain Significance	PM2 + PP3 + BP1
Case-016	Female	Han Chinese	CLP	ACVR1B	Missense	chr12:52377909 G>A	c.1061G>A	p.Ser354Asn	None	None	None	0.121,0.095,0.125,0.041,0.121(T,T,T,D,T)	0.085,0.085,0.116,0.163(B)	Uncertain Significance	PM2 + PP2
Case-170	Male	Han Chinese	CL	AKT2	Missense	chr19:40743943 T>G	c.764A>C	p.Tyr255Ser	None	None	None	0.0(D)	0.995(D)	Likely Pathogenic	PM1 + PM2 + PP3 + PP2
Case-207	Female	Han Chinese	CL	AKT3	Splicing	chr1:243736226 A>C	c.819+2T>G	None	None	None	None	None	None	Likely Pathogenic	PVS1 + PM2
Case-075	Male	Han Chinese	CL	BMP2	Missense	chr20:6759233 G>A	c.688G>A	p.Val230Met	None	None	None	0.009(D)	0.979(D)	Uncertain Significance	PP3 + PM2 + BP1
Case-041	Male	Han Chinese	CP	BMP8B	Start site/Stop site	chr1:40254058 G>A	c.100C>T	p.Arg34*	None	None	None	None	None	Uncertain Significance	PM2
Case-126	Male	Han Chinese	CL	FGF13	Missense	chrX:137793158 G>C	c.8C>G	p.Ala3Gly	None	None	None	0.028(D)	0.237(B)	Uncertain Significance	PM1 + PM2 + BP4
Case-126	Male	Han Chinese	CL	FGF13	Missense	chrX:137793155 G>C	c.11C>G	p.Ala4Gly	None	None	None	0.004(D)	0.936(D)	Uncertain Significance	PM1 + PM2
Case-126	Male	Han Chinese	CL	SMAD6	Missense	chr15:66995835 C>T	c.239C>T	p.Ala80Val	None	None	None	0.05(D)	0.004(B)	Uncertain Significance	PM2 + BP4
Case-097	Female	Han Chinese	CL	FGFR3	Missense	chr4:1808859 C>T	c.2297C>T	p.Ser766Leu	rs759398915	None	None	0.006,0.001,0.007,0.007,0.001(D)	0.465,0.275,0.275(P,B,B)	Uncertain Significance	PM2 + BP4
Case-153	Male	Han Chinese	CP	FZD2	Inframe InDel	chr17:42635605 gggc>g	c.560_562del	p.Gly187del	None	None	None	None	None	Uncertain Significance	PM2 + BP3
Case-055	Female	Han Chinese	CP	FZD3	Missense	chr8:28384693 G>A	c.416G>A	p.Arg139Gln	rs749595498	None	None	0.67(T)	0.32(B)	Uncertain Significance	PM2 + BP1
Case-178	Male	Han Chinese	CL	FZD4	Missense	chr11:86662341 A>C	c.1457T>G	p.Leu486Trp	None	None	None	0.0(D)	0.996(D)	Uncertain Significance	PM2 + PP3 + PM1
Case-095	Female	Han Chinese	CP	GLI2	Missense	chr2:121684954 C>A	c.166C>A	p.Pro56Thr	rs748468288	None	None	0.005,0.002,0.002,0.004(D)	0.892,0.814,0.162,0.964(P,P,B,D)	Uncertain Significance	PM2 + PP3 + BP1
Case-188	Female	Han Chinese	CP	MAP2K7	Missense	chr19:7975947 A>G	c.806A>G	p.Glu269Gly	None	None	None	0.042(D)	0.008(B)	Uncertain Significance	PM2 + BP4 + PM1
Case-205	Female	Han Chinese	CP	PIK3CB	Missense	chr3:138417840 G>A	c.1679C>T	p.Thr560Ile	None	None	None	0.114(T)	0.706(P)	Uncertain Significance	PM2 + PP2
Case-156	Female	Han Chinese	CP	SMAD2	Missense	chr18:45396907 T>C	c.265A>G	p.Thr89Ala	None	None	None	0.331(T)	0.006(B)	Uncertain Significance	PM2 + PP2 + PM1 + BP1
Case-047	Female	Han Chinese	CL	SMAD3	Missense	chr15:67430417 G>A	c.53G>A	p.Arg18Gln	rs746123640	None	None	0.081(T)	0.001(B)	Uncertain Significance	PM1 + PM2 + BP4
Case-092	Male	Han Chinese	CP	SOS1	Inframe InDel	chr2:39213171 GAGA>G	c.3793_3795delTCT	p.Ser1265del	None	None	None	None	None	Uncertain Significance	PM4 + PM2
Case-177	Female	Han Chinese	CL	STAT3	Missense	chr17:40490806 C>T	c.493G>A	p.Val165Ile	None	None	None	0.061(T)	0.084(B)	Uncertain Significance	PM2 + PP2 + BP4 + PM1
Case-112	Female	Han Chinese	CP	TCF7L2	Missense	chr10:114711335 C>G	c.350C>G	p.Pro117Arg	None	None	None	0.001,0.001,0.001,0.001,0.001,0.001,0.002,0.001,0.001,.,0.001,0.001,0.001,.,0.001(D,D,D,D,D,D,D,D,D,.,D,D,D,.,D)	0.351,0.985,0.937,0.02,0.015,0.142,0.082,0.826,0.091,0.142,0.584,0.726,0.026,0.187,0.041,0.026(B,D,D,B,B,B,B,P,B,B,P,P,B,B,B,B)	Uncertain Significance	PM2 + BP1
Case-115	Male	Han Chinese	CL	TGFB2	Missense	chr1:218520090 C>T	c.47C>T	p.Thr16Met	rs1173342696	None	None	0.012,0.027(D)	0.584,0.824,0.916(P,P,D)	Uncertain Significance	PM2 + BP4
Case-213	Male	Han Chinese	CP	WNT4	Missense	chr1:22446659 C>T	c.940G>A	p.Gly314Ser	rs575232335	0.000199681	None	0.0(D)	0.999(D)	Uncertain Significance	PM2 + PP3 + PP2 + BS2
